# Supplementary material for: A Solanum neorickii introgression population providing a powerful complement to the extensively characterized Solanum pennellii population
Source: Plant J. 2018 Oct 23;97(2):391–403. doi: 10.1111/tpj.14095 (PMC7379295; doi:10.1111/tpj.14095)
Supplement: Supplementary file 2 — Table S1. Genotype data set used for 107 Solanum neorickii backcrossed introgression line populations. [file TPJ-97-391-s002.xlsx]

## Sheet: S. neo 107 BIL genotypes
Table S1. 3111 SNPs polymorphic markers between Solanum neorickii and Solanum lycopersicum and their assignment on the S. neorickii LA2133 backcrossed inbred lines (BIL) population
Linkage group- is according to the linkage map built and used for the QTL analysis of the Solanum neorickii BIL population; Chromosome and Position on chromosome are according to Sl2.40 tomato genome assembly. Each column thereafter denotes a different BIL whereas Sl stands for Solanum lycopersicum allele, Sn stands for Solanum neorickii allele, Sn/Sl stands for a heterozygote for the wild introg…
SNP marker	Linkage group	Chromosome	Position on chrom. (in bp)	NEO002	NEO003	NEO006	NEO007	NEO009	NEO010	NEO011	NEO012	NEO013	NEO014	NEO016	NEO018	NEO019	NEO020	NEO022	NEO023	NEO027	NEO028	NEO030	NEO031	NEO032	NEO033	NEO034	NEO035	NEO037	NEO038	NEO039	NEO040	NEO041	NEO042	NEO043	NEO044	NEO045	NEO046	NEO047	NEO050	NEO051	NEO056	NEO059	NEO060	NEO061	NEO064	NEO065	NEO066	NEO067	NEO068
solcap_snp_sl_15058	1	CHR01	45434	Sl	Sl	Sl	Sl	Sl	Sl	Sl	Sl	Sn	Sl	Sl	Sl	Sl	Sl	Sl	Sl	Sl	Sl	Sl	Sl	Sl	Sl	Sl	Sl	Sl	Sl	Sl	Sl	Sl	Sl	Sl	Sl	Sl	Sl	Sl	Sl	Sl	Sl	Sl	Sl	Sl	Sl	Sl	Sl	Sl	Sl
solcap_snp_sl_15056	1	CHR01	259974	Sl	Sl	Sl	Sl	Sl	Sl	Sl	Sl	Sn	Sl	Sl	Sl	Sl	Sl	Sl	Sl	Sl	Sl	Sl	Sl	Sl	Sl	Sl	Sl	Sl	Sl	Sl	Sl	Sl	Sl	Sl	Sl	Sl	Sl	Sl	Sl	Sl	Sl	Sl	Sl	Sl	Sl	Sl	Sl	Sl	Sl
solcap_snp_sl_15055	1	CHR01	299550	Sl	Sl	Sl	Sl	Sl	Sl	Sl	Sl	Sn	Sl	Sl	Sl	Sl	Sl	Sl	Sl	Sl	Sl	Sl	Sl	Sl	Sl	Sl	Sl	Sl	Sl	Sl	Sl	Sl	Sl	Sl	Sl	Sl	Sl	Sl	Sl	Sl	Sl	Sl	Sl	Sl	Sl	Sl	Sl	Sl	Sl
solcap_snp_sl_15054	1	CHR01	299696	Sl	Sl	Sl	Sl	Sl	Sl	Sl	Sl	Sn	Sl	Sl	Sl	Sl	Sl	Sl	Sl	Sl	Sl	Sl	Sl	Sl	Sl	Sl	Sl	Sl	Sl	Sl	Sl	Sl	Sl	Sl	Sl	Sl	Sl	Sl	Sl	Sl	Sl	Sl	Sl	Sl	Sl	Sl	Sl	Sl	Sl
solcap_snp_sl_15052	1	CHR01	301597	Sl	Sl	Sl	Sl	Sl	Sl	Sl	Sl	Sn	Sl	Sl	Sl	Sl	Sl	Sl	Sl	Sl	Sl	Sl	Sl	Sl	Sl	Sl	Sl	Sl	Sl	Sl	Sl	Sl	Sl	Sl	Sl	Sl	Sl	Sl	Sl	Sl	Sl	Sl	Sl	Sl	Sl	Sl	Sl	Sl	Sl
CL004303-0524	1	CHR01	310894	Sl	Sl	Sl	Sl	Sl	Sl	Sl	Sl	Sn	Sl	Sl	Sl	Sl	Sl	Sl	Sl	Sl	Sl	Sl	Sl	Sl	Sl	Sl	Sl	Sl	Sl	Sl	Sl	Sl	Sl	Sl	Sl	Sl	Sl	Sl	Sl	Sl	Sl	Sl	Sl	Sl	Sl	Sl	Sl	Sl	Sl
solcap_snp_sl_60557	1	CHR01	338651	Sl	Sl	Sl	Sl	Sl	Sl	Sl	Sl	Sn	Sl	Sl	Sl	Sl	Sl	Sl	Sl	Sl	Sl	Sl	Sl	Sl	Sl	Sl	Sl	Sl	Sl	Sl	Sl	Sl	Sl	Sl	Sl	Sl	Sl	Sl	Sl	Sl	Sl	Sl	Sl	Sl	Sl	Sl	Sl	Sl	Sl
solcap_snp_sl_15046	1	CHR01	348201	Sl	Sl	Sl	Sl	Sl	Sl	Sl	Sl	Sn	Sl	Sl	Sl	Sl	Sl	Sl	Sl	Sl	Sl	Sl	Sl	Sl	Sl	Sl	Sl	Sl	Sl	Sl	Sl	Sl	Sl	Sl	Sl	Sl	Sl	Sl	Sl	Sl	Sl	Sl	Sl	Sl	Sl	Sl	Sl	Sl	Sl
solcap_snp_sl_15039	1	CHR01	482660	Sl	Sl	Sl	Sl	Sl	Sl	Sl	Sl	Sn	Sl	Sn	Sl	Sl	Sl	Sl	Sl	Sl	Sl	Sl	Sl	Sl	Sl	Sl	Sl	Sl	Sl	Sl	Sl	Sl	Sl	Sl	Sl	Sl	Sl	Sl	Sl	Sl	Sl	Sl	Sl	Sl	Sl	Sl	Sl	Sl	Sl
solcap_snp_sl_24799	1	CHR01	669686	Sl	Sl	Sl	Sl	Sl	Sl	Sl	Sl	Sn	Sl	Sn	Sl	Sl	Sl	Sl	Sn	Sl	Sl	Sl	Sl	Sl	Sl	Sl	Sl	Sl	Sl	Sl	Sl	Sl	Sl	Sl	Sl	Sl	Sl	Sl	Sl	Sl	Sl	Sl	Sl	Sl	Sl	Sl	Sl	Sl	Sl
CL017102-0111	1	CHR01	730154	Sl	Sl	Sl	Sl	Sl	Sl	Sl	Sl	Sn	Sl	Sn	Sl	Sl	Sl	Sl	Sn	Sl	Sl	Sl	Sl	Sl	Sl	Sl	Sl	Sl	Sl	Sl	Sl	Sl	Sl	Sl	Sl	Sl	Sl	Sl	Sl	Sl	Sl	Sl	Sl	Sl	Sl	Sl	Sl	Sl	Sl
solcap_snp_sl_33737	1	CHR01	853700	Sl	Sl	Sl	Sl	Sl	Sl	Sl	Sl	Sn	Sl	Sn	Sl	Sl	Sl	Sl	Sn	Sl	Sl	Sl	Sl	Sl	Sl	Sl	Sl	Sl	Sl	Sl	Sl	Sl	Sl	Sl	Sl	Sl	Sl	Sl	Sl	Sl	Sl	Sl	Sl	Sl	Sl	Sl	Sl	Sl	Sl
solcap_snp_sl_60446	1	CHR01	876224	Sl	Sl	Sl	Sl	Sl	Sl	Sl	Sl	Sn	Sl	Sn	Sl	Sl	Sl	Sl	Sn	Sl	Sl	Sl	Sl	Sl	Sl	Sl	Sl	Sl	Sl	Sl	Sl	Sl	Sl	Sl	Sl	Sl	Sl	Sl	Sl	Sl	Sl	Sl	Sl	Sl	Sl	Sl	Sl	Sl	Sl
solcap_snp_sl_60417	1	CHR01	986514	Sl	Sl	Sl	Sl	Sl	Sl	Sl	Sl	Sn	Sl	Sn	Sl	Sl	Sl	Sl	Sn	Sl	Sl	Sl	Sl	Sl	Sl	Sl	Sl	Sl	Sl	Sl	Sl	Sl	Sl	Sl	Sl	Sl	Sl	Sl	Sl	Sl	Sl	Sl	Sl	Sl	Sl	Sl	Sl	Sl	Sl
solcap_snp_sl_20500	1	CHR01	1086886	Sl	Sl	Sl	Sl	Sl	Sl	Sl	Sl	Sn	Sl	Sn	Sl	Sl	Sl	Sl	Sn	Sl	Sl	Sl	Sl	Sl	Sl	Sl	Sl	Sl	Sl	Sl	Sl	Sl	Sl	Sl	Sl	Sl	Sl	Sl	Sl	Sl	Sl	Sl	Sl	Sl	Sl	Sl	Sl	Sl	Sl
solcap_snp_sl_60393	1	CHR01	1118868	Sl	Sl	Sl	Sl	Sl	Sl	Sl	Sl	Sn	Sl	Sn	Sl	Sl	Sl	Sl	Sn	Sl	Sl	Sl	Sl	Sl	Sl	Sl	Sl	Sl	Sl	Sl	Sl	Sl	Sl	Sl	Sl	Sl	Sl	Sl	Sl	Sl	Sl	Sl	Sl	Sl	Sl	Sl	Sl	Sl	Sl
solcap_snp_sl_60360	1	CHR01	1337767	Sl	Sl	Sl	Sl	Sl	Sl	Sl	Sl	Sn	Sl	Sn	Sl	Sl	Sl	Sl	Sn	Sl	Sl	Sl	Sl	Sl	Sl	Sl	Sl	Sl	Sl	Sl	Sl	Sl	Sl	Sl	Sl	Sl	Sl	Sl	Sl	Sl	Sl	Sl	Sl	Sl	Sl	Sl	Sl	Sl	Sl
solcap_snp_sl_8704	1	CHR01	1470863	Sl	Sl	Sl	Sl	Sl	Sl	Sl	Sl	Sl	Sl	Sn	Sl	Sl	Sl	Sl	Sn	Sl	Sl	Sl	Sl	Sl	Sl	Sl	Sl	Sl	Sl	Sl	Sl	Sl	Sl	Sl	Sl	Sl	Sl	Sl	Sl	Sl	Sl	Sl	Sl	Sl	Sl	Sl	Sl	Sl	Sl
solcap_snp_sl_60318	1	CHR01	1524332	Sl	Sl	Sl	Sl	Sl	Sl	Sl	Sl	Sl	Sl	Sn	Sl	Sl	Sl	Sl	Sn	Sl	Sl	Sl	Sl	Sl	Sl	Sl	Sl	Sl	Sl	Sl	Sl	Sl	Sl	Sl	Sl	Sl	Sl	Sl	Sl	Sl	Sl	Sl	Sl	Sl	Sl	Sl	Sl	Sl	Sl
solcap_snp_sl_33709	1	CHR01	1577389	Sl	Sl	Sl	Sl	Sl	Sl	Sl	Sl	Sl	Sl	Sn	Sl	Sl	Sl	Sl	Sn	Sl	Sl	Sl	Sl	Sl	Sl	Sl	Sl	Sl	Sl	Sl	Sl	Sl	Sl	Sl	Sl	Sl	Sl	Sl	Sl	Sl	Sl	Sl	Sl	Sl	Sl	Sl	Sl	Sl	Sl
solcap_snp_sl_60303	1	CHR01	1605688	Sl	Sl	Sl	Sl	Sl	Sl	Sl	Sl	Sl	Sl	Sn	Sl	Sl	Sl	Sl	Sn	Sl	Sl	Sl	Sl	Sl	Sl	Sl	Sl	Sl	Sl	Sl	Sl	Sl	Sl	Sl	Sl	Sl	Sl	Sl	Sl	Sl	Sl	Sl	Sl	Sl	Sl	Sl	Sl	Sl	Sl
solcap_snp_sl_60296	1	CHR01	1678684	Sl	Sl	Sl	Sl	Sl	Sl	Sl	Sl	Sl	Sl	Sn	Sl	Sl	Sl	Sl	Sn	Sl	Sl	Sl	Sl	Sl	Sl	Sl	Sl	Sl	Sl	Sl	Sl	Sl	Sl	Sl	Sl	Sl	Sl	Sl	Sl	Sl	Sl	Sl	Sl	Sl	Sl	Sl	Sl	Sl	Sl
solcap_snp_sl_60276	1	CHR01	1809372	Sl	Sl	Sl	Sl	Sl	Sl	Sl	Sl	Sl	Sl	Sn	Sl	Sl	Sl	Sl	Sn	Sl	Sl	Sl	Sl	Sl	Sl	Sl	Sl	Sl	Sl	Sl	Sl	Sl	Sl	Sl	Sl	Sl	Sl	Sl	Sl	Sl	Sl	Sl	Sl	Sl	Sl	Sl	Sl	Sl	Sl
solcap_snp_sl_60250	1	CHR01	2117109	Sl	Sl	Sl	Sl	Sl	Sl	Sl	Sl	Sl	Sl	Sn	Sl	Sl	Sl	Sl	Sn	Sl	Sl	Sl	Sl	Sl	Sl	Sl	Sl	Sl	Sl	Sl	Sl	Sl	Sl	Sl	Sl	Sl	Sl	Sl	Sl	Sl	Sl	Sl	Sl	Sl	Sl	Sl	Sl	Sl	Sl
solcap_snp_sl_60227	1	CHR01	2200864	Sl	Sl	Sl	Sl	Sl	Sl	Sl	Sl	Sl	Sl	Sn	Sl	Sl	Sl	Sl	Sn	Sl	Sl	Sl	Sl	Sl	Sl	Sl	Sl	Sl	Sl	Sl	Sl	Sl	Sl	Sl	Sl	Sl	Sl	Sl	Sl	Sl	Sl	Sl	Sl	Sl	Sl	Sl	Sl	Sl	Sl
solcap_snp_sl_8669	1	CHR01	2255882	Sl	Sl	Sl	Sl	Sl	Sl	Sl	Sl	Sl	Sl	Sn	Sl	Sl	Sl	Sl	Sn	Sl	Sl	Sl	Sl	Sl	Sl	Sl	Sl	Sl	Sl	Sl	Sl	Sl	Sl	Sl	Sl	Sl	Sl	Sl	Sl	Sl	Sl	Sl	Sl	Sl	Sl	Sl	Sl	Sl	Sl
solcap_snp_sl_8668	1	CHR01	2311631	Sl	Sl	Sl	Sl	Sl	Sl	Sl	Sl	Sl	Sl	Sn	Sl	Sl	Sl	Sl	Sn	Sl	Sl	Sl	Sl	Sl	Sl	Sl	Sl	Sl	Sl	Sl	Sl	Sl	Sl	Sl	Sl	Sl	Sl	Sl	Sl	Sl	Sl	Sl	Sl	Sl	Sl	Sl	Sl	Sl	Sl
solcap_snp_sl_8667	1	CHR01	2311760	Sl	Sl	Sl	Sl	Sl	Sl	Sl	Sl	Sl	Sl	Sn	Sl	Sl	Sl	Sl	Sn	Sl	Sl	Sl	Sl	Sl	Sl	Sl	Sl	Sl	Sl	Sl	Sl	Sl	Sl	Sl	Sl	Sl	Sl	Sl	Sl	Sl	Sl	Sl	Sl	Sl	Sl	Sl	Sl	Sl	Sl
solcap_snp_sl_24787	1	CHR01	2371872	Sl	Sl	Sl	Sl	Sl	Sl	Sl	Sl	Sl	Sl	Sn	Sl	Sl	Sl	Sl	Sn	Sl	Sl	Sl	Sl	Sl	Sl	Sl	Sl	Sl	Sl	Sl	Sl	Sl	Sl	Sl	Sl	Sl	Sl	Sl	Sl	Sl	Sl	Sl	Sl	Sl	Sl	Sl	Sl	Sl	Sl
solcap_snp_sl_8658	1	CHR01	2445949	Sl	Sl	Sl	Sl	Sl	Sl	Sl	Sl	Sl	Sl	Sn	Sn	Sl	Sl	Sl	Sn	Sl	Sl	Sl	Sl	Sl	Sl	Sl	Sl	Sl	Sl	Sl	Sl	Sl	Sl	Sl	Sl	Sl	Sl	Sl	Sl	Sl	Sl	Sl	Sl	Sl	Sl	Sl	Sl	Sl	Sl
solcap_snp_sl_8657	1	CHR01	2446381	Sl	Sl	Sl	Sl	Sl	Sl	Sl	Sl	Sl	Sl	Sn	Sn	Sl	Sl	Sl	Sn	Sl	Sl	Sl	Sl	Sl	Sl	Sl	Sl	Sl	Sl	Sl	Sl	Sl	Sl	Sl	Sl	Sl	Sl	Sl	Sl	Sl	Sl	Sl	Sl	Sl	Sl	Sl	Sl	Sl	Sl
solcap_snp_sl_8656	1	CHR01	2446525	Sl	Sl	Sl	Sl	Sl	Sl	Sl	Sl	Sl	Sl	Sn	Sn	Sl	Sl	Sl	Sn	Sl	Sl	Sl	Sl	Sl	Sl	Sl	Sl	Sl	Sl	Sl	Sl	Sl	Sl	Sl	Sl	Sl	Sl	Sl	Sl	Sl	Sl	Sl	Sl	Sl	Sl	Sl	Sl	Sl	Sl
solcap_snp_sl_8655	1	CHR01	2446729	Sl	Sl	Sl	Sl	Sl	Sl	Sl	Sl	Sl	Sl	Sn	Sn	Sl	Sl	Sl	Sn	Sl	Sl	Sl	Sl	Sl	Sl	Sl	Sl	Sl	Sl	Sl	Sl	Sl	Sl	Sl	Sl	Sl	Sl	Sl	Sl	Sl	Sl	Sl	Sl	Sl	Sl	Sl	Sl	Sl	Sl
solcap_snp_sl_8651	1	CHR01	2463253	Sl	Sl	Sl	Sl	Sl	Sl	Sl	Sl	Sl	Sl	Sn	Sn	Sl	Sl	Sl	Sn	Sl	Sl	Sl	Sl	Sl	Sl	Sl	Sl	Sl	Sl	Sl	Sl	Sl	Sl	Sl	Sl	Sl	Sl	Sl	Sl	Sl	Sl	Sl	Sl	Sl	Sl	Sl	Sl	Sl	Sl
SGN-U573329_snp393	1	CHR01	2476121	Sl	Sl	Sl	Sl	Sl	Sl	Sl	Sl	Sl	Sl	Sn	Sn	Sl	Sl	Sl	Sn	Sl	Sl	Sl	Sl	Sl	Sl	Sl	Sl	Sl	Sl	Sl	Sl	Sl	Sl	Sl	Sl	Sl	Sl	Sl	Sl	Sl	Sl	Sl	Sl	Sl	Sl	Sl	Sl	Sl	Sl
solcap_snp_sl_60143	1	CHR01	2507736	Sl	Sl	Sl	Sl	Sl	Sl	Sl	Sl	Sl	Sl	Sn	Sn	Sl	Sl	Sl	Sn	Sl	Sl	Sl	Sl	Sl	Sl	Sl	Sl	Sl	Sl	Sl	Sl	Sl	Sl	Sl	Sl	Sl	Sl	Sl	Sl	Sl	Sl	Sl	Sl	Sl	Sl	Sl	Sl	Sl	Sl
solcap_snp_sl_8640	1	CHR01	2554370	Sl	Sl	Sl	Sl	Sl	Sl	Sl	Sl	Sl	Sl	Sn	Sn	Sl	Sl	Sl	Sn	Sl	Sl	Sl	Sl	Sl	Sl	Sl	Sl	Sl	Sl	Sl	Sl	Sl	Sl	Sl	Sl	Sl	Sl	Sl	Sl	Sl	Sl	Sl	Sl	Sl	Sl	Sl	Sl	Sl	Sl
solcap_snp_sl_8639	1	CHR01	2581713	Sl	Sl	Sl	Sl	Sl	Sl	Sl	Sl	Sl	Sl	Sn	Sn	Sl	Sl	Sl	Sn	Sl	Sl	Sl	Sl	Sl	Sl	Sl	Sl	Sl	Sl	Sl	Sl	Sl	Sl	Sl	Sl	Sl	Sl	Sl	Sl	Sl	Sl	Sl	Sl	Sl	Sl	Sl	Sl	Sl	Sl
solcap_snp_sl_60089	1	CHR01	2879156	Sl	Sl	Sl	Sl	Sl	Sl	Sl	Sl	Sl	Sl	Sn	Sn	Sl	Sl	Sl	Sn	Sl	Sl	Sl	Sl	Sl	Sl	Sl	Sl	Sl	Sl	Sl	Sl	Sl	Sl	Sl	Sl	Sl	Sl	Sl	Sl	Sl	Sl	Sl	Sl	Sl	Sl	Sl	Sl	Sl	Sl
solcap_snp_sl_60043	1	CHR01	3101943	Sl	Sl	Sl	Sl	Sl	Sl	Sl	Sl	Sl	Sl	Sn	Sn	Sl	Sl	Sl	Sn	Sl	Sl	Sl	Sl	Sl	Sl	Sl	Sl	Sl	Sl	Sl	Sl	Sl	Sl	Sl	Sl	Sl	Sl	Sl	Sl	Sl	Sl	Sl	Sl	Sl	Sl	Sl	Sl	Sl	Sl
solcap_snp_sl_60008	1	CHR01	3255235	Sl	Sl	Sl	Sl	Sl	Sl	Sl	Sl	Sl	Sl	Sl	Sl	Sl	Sl	Sl	Sl	Sl	Sl	Sl	Sl	Sl	Sl	Sl	Sl	Sl	Sl	Sl	Sl	Sl	Sl	Sl	Sl	Sl	Sl	Sl	Sl	Sl	Sl	Sl	Sl	Sl	Sl	Sl	Sl	Sl	Sl
solcap_snp_sl_59975	1	CHR01	3486084	Sl	Sl	Sl	Sl	Sl	Sl	Sl	Sl	Sl	Sl	Sl	Sl	Sl	Sl	Sl	Sl	Sl	Sl	Sl	Sl	Sl	Sl	Sl	Sl	Sl	Sl	Sl	Sl	Sl	Sl	Sl	Sl	Sl	Sl	Sl	Sl	Sl	Sl	Sl	Sl	Sl	Sl	Sl	Sl	Sl	Sl
solcap_snp_sl_59964	1	CHR01	3591306	Sl	Sl	Sl	Sl	Sl	Sl	Sl	Sl	Sl	Sl	Sl	Sl	Sl	Sl	Sl	Sl	Sl	Sl	Sl	Sl	Sl	Sl	Sl	Sl	Sl	Sl	Sl	Sl	Sl	Sl	Sl	Sl	Sl	Sl	Sl	Sl	Sl	Sl	Sl	Sl	Sl	Sl	Sl	Sl	Sl	Sl
solcap_snp_sl_20440	1	CHR01	3694478	Sl	Sl	Sl	Sl	Sl	Sl	Sl	Sl	Sl	Sl	Sl	Sl	Sl	Sl	Sl	Sl	Sl	Sl	Sl	Sl	Sl	Sl	Sl	Sl	Sl	Sl	Sl	Sl	Sl	Sl	Sl	Sl	Sl	Sl	Sl	Sl	Sl	Sl	Sl	Sl	Sl	Sl	Sl	Sl	Sl	Sl
solcap_snp_sl_59944	1	CHR01	3695749	Sl	Sl	Sl	Sl	Sl	Sl	Sl	Sl	Sl	Sl	Sl	Sl	Sl	Sl	Sl	Sl	Sl	Sl	Sl	Sl	Sl	Sl	Sl	Sl	Sl	Sl	Sl	Sl	Sl	Sl	Sl	Sl	Sl	Sl	Sl	Sl	Sl	Sl	Sl	Sl	Sl	Sl	Sl	Sl	Sl	Sl
solcap_snp_sl_20438	1	CHR01	3899743	Sl	Sl	Sl	Sl	Sl	Sl	Sl	Sl	Sl	Sl	Sl	Sl	Sl	Sl	Sl	Sl	Sl	Sl	Sl	Sl	Sl	Sl	Sl	Sl	Sl	Sl	Sl	Sl	Sl	Sl	Sl	Sl	Sl	Sl	Sl	Sl	Sl	Sl	Sl	Sl	Sl	Sl	Sl	Sl	Sl	Sl
solcap_snp_sl_59897	1	CHR01	4404784	Sl	Sl	Sl	Sl	Sl	Sl	Sl	Sl	Sl	Sl	Sl	Sl	Sl	Sl	Sl	Sl	Sl	Sl	Sl	Sl	Sl	Sl	Sl	Sl	Sl	Sl	Sl	Sl	Sl	Sl	Sl	Sl	Sl	Sl	Sl	Sl	Sl	Sl	Sl	Sl	Sl	Sl	Sl	Sl	Sl	Sl/Sn
solcap_snp_sl_59890	1	CHR01	4597945	Sl	Sl	Sl	Sl	Sl	Sl	Sl	Sl	Sl	Sl	Sl	Sl	Sl	Sl	Sl	Sl	Sl	Sl	Sl	Sl	Sl	Sl	Sl	Sl	Sl	Sl	Sl	Sl	Sl	Sl	Sl	Sl	Sl	Sl	Sl	Sl	Sl	Sl	Sl	Sl	Sl	Sl	Sl	Sl	Sl	Sl/Sn
solcap_snp_sl_33677	1	CHR01	4871337	Sl	Sl	Sl	Sl	Sl	Sl	Sl	Sl	Sl	Sl	Sl	Sl	Sl	Sl	Sl	Sl	Sl	Sl	Sl	Sl	Sl	Sl	Sl	Sl	Sl	Sl	Sl	Sl	Sl	Sl	Sl	Sl	Sl	Sl	Sl	Sl	Sl	Sl	Sl	Sl	Sl	Sl	Sl	Sl	Sl	Sl/Sn
solcap_snp_sl_33676	1	CHR01	4940680	Sl	Sl	Sl	Sl	Sl	Sl	Sl	Sl	Sl	Sl	Sl	Sl	Sl	Sl	Sl	Sl	Sl	Sl	Sl	Sl	Sl	Sl	Sl	Sl	Sl	Sl	Sl	Sl	Sl	Sl	Sl	Sl	Sl	Sl	Sl	Sl	Sl	Sl	Sl	Sl	Sl	Sl	Sl	Sl	Sl	Sl/Sn
solcap_snp_sl_59817	1	CHR01	5087451	Sl	Sl	Sl	Sl	Sl	Sl	Sl	Sl	Sl	Sl	Sl	Sl	Sl	Sl	Sl	Sl	Sl	Sl	Sl	Sl	Sl	Sl	Sl	Sl	Sl	Sl	Sl	Sl	Sl	Sl	Sl	Sl	Sl	Sl	Sl	Sl	Sl	Sl	Sl	Sl	Sl	Sl	Sl	Sl	Sl	Sn
solcap_snp_sl_20426	1	CHR01	5346991	Sl	Sl	Sl	Sl	Sl	Sl	Sl	Sl	Sl	Sl	Sl	Sl	Sl	Sl	Sl	Sl	Sl	Sl	Sl	Sl	Sl	Sl	Sl	Sl	Sl	Sl	Sl	Sl	Sl	Sl	Sl	Sl	Sl	Sl	Sl	Sl	Sl	Sl	Sl	Sl	Sl	Sl	Sl	Sl	Sl	Sn
solcap_snp_sl_59801	1	CHR01	5364660	Sl	Sl	Sl	Sl	Sl	Sl	Sl	Sl	Sl	Sl	Sl	Sl	Sl	Sl	Sl	Sl	Sl	Sl	Sl	Sl	Sl	Sl	Sl	Sl	Sl	Sl	Sl	Sl	Sl	Sl	Sl	Sl	Sl	Sl	Sl	Sl	Sl	Sl	Sl	Sl	Sl	Sl	Sl	Sl	Sl	Sn
solcap_snp_sl_59784	1	CHR01	5726521	Sl	Sl	Sl	Sl	Sl	Sl	Sl	Sl	Sl	Sl	Sl	Sl	Sl	Sl	Sl	Sl	Sl	Sl	Sl	Sl	Sl	Sl	Sl	Sl	Sl	Sl	Sl	Sl	Sl	Sl	Sl	Sl	Sl	Sl	Sl	Sl	Sl	Sl	Sl	Sl	Sl	Sl	Sl	Sl	Sl	Sn
solcap_snp_sl_59754	1	CHR01	6840632	Sl	Sl	Sl	Sl	Sl	Sl	Sl	Sl	Sl	Sl	Sl	Sl	Sl	Sl	Sl	Sl	Sl	Sl	Sl	Sl	Sl	Sl	Sl	Sl	Sl	Sl	Sl	Sl	Sl	Sl	Sl	Sl	Sl	Sl	Sl	Sl	Sl	Sl	Sl	Sl	Sl	Sl	Sl	Sl	Sl	Sn
solcap_snp_sl_20420	1	CHR01	6843787	Sl	Sl	Sl	Sl	Sl	Sl	Sl	Sl	Sl	Sl	Sl	Sl	Sl	Sl	Sl	Sl	Sl	Sl	Sl	Sl	Sl	Sl	Sl	Sl	Sl	Sl	Sl	Sl	Sl	Sl	Sl	Sl	Sl	Sl	Sl	Sl	Sl	Sl	Sl	Sl	Sl	Sl	Sl	Sl	Sl	Sn
solcap_snp_sl_41302	1	CHR01	11927861	Sl	Sl	Sl	Sl	Sl	Sl	Sl	Sl	Sl	Sl	Sl	Sl	Sl	Sl	Sl	Sl	Sl	Sl	Sl	Sl	Sl	Sl	Sl	Sl	Sl	Sl	Sl	Sl	Sl	Sl	Sl	Sl	Sl	Sl	Sl	Sl	Sl	Sl	Sl	Sl	Sl	Sl	Sl	Sl	Sl	Sn
solcap_snp_sl_51462	1	CHR01	19489954	Sl	Sl	Sl	Sl	Sl	Sl	Sl	Sl	Sl	Sl	Sl	Sl	Sl	Sl	Sl	Sl	Sl	Sl	Sl	Sl	Sl	Sl	Sl	Sl	Sl	Sl	Sl	Sl	Sl	Sl	Sl	Sl	Sl	Sl	Sl	Sl	Sl	Sl	Sl	Sl	Sl	Sl	Sl	Sl	Sl	Sn
solcap_snp_sl_51466	1	CHR01	26851884	Sl	Sl	Sl	Sl	Sl	Sl	Sl	Sl	Sl	Sl	Sl	Sl	Sl	Sl	Sl	Sl	Sl	Sl	Sl	Sl	Sl	Sl	Sl	Sl	Sl	Sl	Sl	Sl	Sl	Sl	Sl	Sl	Sl	Sl	Sl	Sl	Sl	Sl	Sl	Sl	Sl	Sl	Sl	Sl	Sl	Sn
solcap_snp_sl_66077	1	CHR01	32850662	Sl	Sl	Sl	Sl	Sl	Sl	Sl	Sl	Sl	Sl	Sl	Sl	Sl	Sl	Sl	Sl	Sl	Sl	Sl	Sl	Sl	Sl	Sl	Sl	Sl	Sl	Sl	Sl	Sl	Sl	Sl	Sl	Sl	Sl	Sl	Sl	Sl	Sl	Sl	Sl	Sl	Sl	Sl	Sl	Sl	Sn
solcap_snp_sl_51990	1	CHR01	33683757	Sl	Sl	Sl	Sl	Sl	Sl	Sl	Sl	Sl	Sl	Sl	Sl	Sl	Sl	Sl	Sl	Sl	Sl	Sl	Sl	Sl	Sl	Sl	Sl	Sl	Sl	Sl	Sl	Sl	Sl	Sl	Sl	Sl	Sl	Sl	Sl	Sl	Sl	Sl	Sl	Sl	Sl	Sl	Sl	Sl	Sn
solcap_snp_sl_19066	1	CHR01	38118538	Sl	Sl	Sl	Sl	Sl	Sl	Sl	Sl	Sl	Sl	Sl	Sl	Sl	Sl	Sl	Sl	Sl	Sl	Sl	Sl	Sl	Sl	Sl	Sl	Sl	Sl	Sl	Sl	Sl	Sl	Sl	Sl	Sl	Sl	Sl	Sl	Sl	Sl	Sl	Sl	Sl	Sl	Sl	Sl	Sl	Sn
solcap_snp_sl_14042	1	CHR01	38274943	Sl	Sl	Sl	Sl	Sl	Sl	Sl	Sl	Sl	Sl	Sl	Sl	Sl	Sl	Sl	Sl	Sl	Sl	Sl	Sl	Sl	Sl	Sl	Sl	Sl	Sl	Sl	Sl	Sl	Sl	Sl	Sl	Sl	Sl	Sl	Sl	Sl	Sl	Sl	Sl	Sl	Sl	Sl	Sl	Sl	Sn
solcap_snp_sl_52641	1	CHR01	38321555	Sl	Sl	Sl	Sl	Sl	Sl	Sl	Sl	Sl	Sl	Sl	Sl	Sl	Sl	Sl	Sl	Sl	Sl	Sl	Sl	Sl	Sl	Sl	Sl	Sl	Sl	Sl	Sl	Sl	Sl	Sl	Sl	Sl	Sl	Sl	Sl	Sl	Sl	Sl	Sl	Sl	Sl	Sl	Sl	Sl	Sn
solcap_snp_sl_52646	1	CHR01	39141802	Sl	Sl	Sl	Sl	Sl	Sl	Sl	Sl	Sl	Sl	Sl	Sl	Sl	Sl	Sl	Sl	Sl	Sl	Sl	Sl	Sl	Sl	Sl	Sl	Sl	Sl	Sl	Sl	Sl	Sl	Sl	Sl	Sl	Sl	Sl	Sl	Sl	Sl	Sl	Sl	Sl	Sl	Sl	Sl	Sl	Sn
solcap_snp_sl_41433	1	CHR01	40682991	Sl	Sl	Sl	Sl	Sl	Sl	Sl	Sl	Sl	Sl	Sl	Sl	Sl	Sl	Sl	Sl	Sl	Sl	Sl	Sl	Sl	Sl	Sl	Sl	Sl	Sl	Sl	Sl	Sl	Sl	Sl	Sl	Sl	Sl	Sl	Sl	Sl	Sl	Sl	Sl	Sl	Sl	Sl	Sl	Sl	Sn
solcap_snp_sl_41438	1	CHR01	40909901	Sl	Sl	Sl	Sl	Sl	Sl	Sl	Sl	Sl	Sl	Sl	Sl	Sl	Sl	Sl	Sl	Sl	Sl	Sl	Sl	Sl	Sl	Sl	Sl	Sl	Sl	Sl	Sl	Sl	Sl	Sl	Sl	Sl	Sl	Sl	Sl	Sl	Sl	Sl	Sl	Sl	Sl	Sl	Sl	Sl	Sn
CL009029-0054	1	CHR01	41869529	Sl	Sl	Sl	Sl	Sl	Sl	Sl	Sl	Sl	Sl	Sl	Sl	Sl	Sl	Sl	Sl	Sl	Sl	Sl	Sl	Sl	Sl	Sl	Sl	Sl	Sl	Sl	Sl	Sl	Sl	Sl	Sl	Sl	Sl	Sl	Sl	Sl	Sl	Sl	Sl	Sl	Sl	Sl	Sl	Sl	Sn
solcap_snp_sl_39021	1	CHR01	46195561	Sl	Sl	Sl	Sl	Sl	Sl	Sl	Sl	Sl	Sl	Sl	Sl	Sl	Sl	Sl	Sl	Sl	Sl	Sl	Sl	Sl	Sl	Sl	Sl	Sl	Sl	Sl	Sl	Sl	Sl	Sl	Sl	Sl	Sl	Sl	Sl	Sl	Sl	Sl	Sl	Sl	Sl	Sl	Sl	Sl	Sn
hp2_exon2_11_b	1	CHR01	46498051	Sl	Sl	Sl	Sl	Sl	Sl	Sl	Sl	Sl	Sl	Sl	Sl	Sl	Sl	Sl	Sl	Sl	Sl	Sl	Sl	Sl	Sl	Sl	Sl	Sl	Sl	Sl	Sl	Sl	Sl	Sl	Sl	Sl	Sl	Sl	Sl	Sl	Sl	Sl	Sl	Sl	Sl	Sl	Sl	Sl	Sn
solcap_snp_sl_16520	1	CHR01	46543829	Sl	Sl	Sl	Sl	Sl	Sl	Sl	Sl	Sl	Sl	Sl	Sl	Sl	Sl	Sl	Sl	Sl	Sl	Sl	Sl	Sl	Sl	Sl	Sl	Sl	Sl	Sl	Sl	Sl	Sl	Sl	Sl	Sl	Sl	Sl	Sl	Sl	Sl	Sl	Sl	Sl	Sl	Sl	Sl	Sl	Sn
solcap_snp_sl_16519	1	CHR01	46543936	Sl	Sl	Sl	Sl	Sl	Sl	Sl	Sl	Sl	Sl	Sl	Sl	Sl	Sl	Sl	Sl	Sl	Sl	Sl	Sl	Sl	Sl	Sl	Sl	Sl	Sl	Sl	Sl	Sl	Sl	Sl	Sl	Sl	Sl	Sl	Sl	Sl	Sl	Sl	Sl	Sl	Sl	Sl	Sl	Sl	Sn
solcap_snp_sl_70309	1	CHR01	49192308	Sl	Sl	Sl	Sl	Sl	Sl	Sl	Sl	Sl	Sl	Sl	Sl	Sl	Sl	Sl	Sl	Sl	Sl	Sl	Sl	Sl	Sl	Sl	Sl	Sl	Sl	Sl	Sl	Sl	Sl	Sl	Sl	Sl	Sl	Sl	Sl	Sl	Sl	Sl	Sl	Sl	Sl	Sl	Sl	Sl	Sn
solcap_snp_sl_70310	1	CHR01	49449705	Sl	Sl	Sl	Sl	Sl	Sl	Sl	Sl	Sl	Sl	Sl	Sl	Sl	Sl	Sl	Sl	Sl	Sl	Sl	Sl	Sl	Sl	Sl	Sl	Sl	Sl	Sl	Sl	Sl	Sl	Sl	Sl	Sl	Sl	Sl	Sl	Sl	Sl	Sl	Sl	Sl	Sl	Sl	Sl	Sl	Sn
solcap_snp_sl_70312	1	CHR01	50765599	Sl	Sl	Sl	Sl	Sl	Sl	Sl	Sl	Sl	Sl	Sl	Sl	Sl	Sl	Sl	Sl	Sl	Sl	Sl	Sl	Sl	Sl	Sl	Sl	Sl	Sl	Sl	Sl	Sl	Sl	Sl	Sl	Sl	Sl	Sl	Sl	Sl	Sl	Sl	Sl	Sl	Sl	Sl	Sl	Sl	Sn
solcap_snp_sl_70320	1	CHR01	51270739	Sl	Sl	Sl	Sl	Sl	Sl	Sl	Sl	Sl	Sl	Sl	Sl	Sl	Sl	Sl	Sl	Sl	Sl	Sl	Sl	Sl	Sl	Sl	Sl	Sl	Sl	Sl	Sl	Sl	Sl	Sl	Sl	Sl	Sl	Sl	Sl	Sl	Sl	Sl	Sl	Sl	Sl	Sl	Sl	Sl	Sn
solcap_snp_sl_70337	1	CHR01	56522504	Sl	Sl	Sl	Sl	Sl	Sl	Sl	Sl	Sl	Sl	Sl	Sl	Sl	Sl	Sl	Sl	Sl	Sl	Sl	Sl	Sl	Sl	Sl	Sl	Sl	Sl	Sl	Sl	Sl	Sl	Sl	Sl	Sl	Sl	Sl	Sl	Sl	Sl	Sl	Sl	Sl	Sl	Sl	Sl	Sl	Sn
solcap_snp_sl_70344	1	CHR01	57066163	Sl	Sl	Sl	Sl	Sl	Sl	Sl	Sl	Sl	Sl	Sl	Sl	Sl	Sl	Sl	Sl	Sl	Sl	Sl	Sl	Sl	Sl	Sl	Sl	Sl	Sl	Sl	Sl	Sl	Sl	Sl	Sl	Sl	Sl	Sl	Sl	Sl	Sl	Sl	Sl	Sl	Sl	Sl	Sl	Sl	Sn
solcap_snp_sl_70348	1	CHR01	58342063	Sl	Sl	Sl	Sl	Sl	Sl	Sl	Sl	Sl	Sl	Sl	Sl	Sl	Sl	Sl	Sl	Sl	Sl	Sl	Sl	Sl	Sl	Sl	Sl	Sl	Sl	Sl	Sl	Sl	Sl	Sl	Sl	Sl	Sl	Sl	Sl	Sl	Sl	Sl	Sl	Sl	Sl	Sl	Sl	Sl	Sn
solcap_snp_sl_70365	1	CHR01	59384176	Sl	Sl	Sl	Sl	Sl	Sl	Sl	Sl	Sl	Sl	Sl	Sl	Sl	Sl	Sl	Sl	Sl	Sl	Sl	Sl	Sl	Sl	Sl	Sl	Sl	Sl	Sl	Sl	Sl	Sl	Sl	Sl	Sl	Sl	Sl	Sl	Sl	Sl	Sl	Sl	Sl	Sl	Sl	Sl	Sl	Sn
solcap_snp_sl_70371	1	CHR01	60821980	Sl	Sl	Sl	Sl	Sl	Sl	Sl	Sl	Sl	Sl	Sl	Sl	Sl	Sl	Sl	Sl	Sl	Sl	Sl	Sl	Sl	Sl	Sl	Sl	Sl	Sl	Sl	Sl	Sl	Sl	Sl	Sl	Sl	Sl	Sl	Sl	Sl	Sl	Sl	Sl	Sl	Sl	Sl	Sl	Sl	Sn
solcap_snp_sl_38790	1	CHR01	61478405	Sl	Sl	Sl	Sl	Sl	Sl	Sl	Sl	Sl	Sl	Sl	Sl	Sl	Sl	Sl	Sl	Sl	Sl	Sl	Sl	Sl	Sl	Sl	Sl	Sl	Sl	Sl	Sl	Sl	Sl	Sl	Sl	Sl	Sl	Sl	Sl	Sl	Sl	Sl	Sl	Sl	Sl	Sl	Sl	Sl	Sn
solcap_snp_sl_38782	1	CHR01	62161144	Sl	Sl	Sl	Sl	Sl	Sl	Sl	Sl	Sl	Sl	Sl	Sl	Sl	Sl	Sl	Sl	Sl	Sl	Sl	Sl	Sl	Sl	Sl	Sl	Sl	Sl	Sl	Sl	Sl	Sl	Sl	Sl	Sl	Sl	Sl	Sl	Sl	Sl	Sl	Sl	Sl	Sl	Sl	Sl	Sl	Sn
solcap_snp_sl_26417	1	CHR01	62269009	Sl	Sl	Sl	Sl	Sl	Sl	Sl	Sl	Sl	Sl	Sl	Sl	Sl	Sl	Sl	Sl	Sl	Sl	Sl	Sl	Sl	Sl	Sl	Sl	Sl	Sl	Sl	Sl	Sl	Sl	Sl	Sl	Sl	Sl	Sl	Sl	Sl	Sl	Sl	Sl	Sl	Sl	Sl	Sl	Sl	Sn
CL015959-0346	1	CHR01	66643933	Sl	Sl	Sl	Sl	Sl	Sl	Sl	Sl	Sl	Sl	Sl	Sl	Sl	Sl	Sl	Sl	Sl	Sl	Sl	Sl	Sl	Sl	Sl	Sl	Sl	Sl	Sl	Sl	Sl	Sl	Sl	Sl	Sl	Sl	Sl	Sl	Sl	Sl	Sl	Sl	Sl	Sl	Sl	Sl	Sl	Sn
solcap_snp_sl_50589	1	CHR01	67484116	Sl	Sl	Sl	Sl	Sl	Sl	Sl	Sl	Sl	Sl	Sl	Sl	Sl	Sl	Sl	Sl	Sl	Sl	Sl	Sl	Sl	Sl	Sl	Sl	Sl	Sl	Sl	Sl	Sl	Sl	Sl	Sl	Sl	Sl	Sl	Sl	Sl	Sl	Sl	Sl	Sl	Sl	Sl	Sl	Sl	Sn
solcap_snp_sl_13762	1	CHR01	67855513	Sl	Sl	Sl	Sl	Sl	Sl	Sl	Sl	Sl	Sl	Sl	Sl	Sl	Sl	Sl	Sl	Sl	Sl	Sl	Sl	Sl	Sl	Sl	Sl	Sl	Sl	Sl	Sl	Sl	Sl	Sl	Sl	Sl	Sl	Sl	Sl	Sl	Sl	Sl	Sl	Sl	Sl	Sl	Sl	Sl	Sn
solcap_snp_sl_18619	1	CHR01	68232912	Sl	Sl	Sl	Sl	Sl	Sl	Sl	Sl	Sl	Sl	Sl	Sl	Sl	Sl	Sl	Sl	Sl	Sl	Sl	Sl	Sl	Sl	Sl	Sl	Sl	Sl	Sl	Sl	Sl	Sl	Sl	Sl	Sl	Sl	Sl	Sl	Sl	Sl	Sl	Sl	Sl	Sl	Sl	Sl	Sl	Sn
solcap_snp_sl_50542	1	CHR01	68270005	Sl	Sl	Sl	Sl	Sl	Sl	Sl	Sl	Sl	Sl	Sl	Sl	Sl	Sl	Sl	Sl	Sl	Sl	Sl	Sl	Sl	Sl	Sl	Sl	Sl	Sl	Sl	Sl	Sl	Sl	Sl	Sl	Sl	Sl	Sl	Sl	Sl	Sl	Sl	Sl	Sl	Sl	Sl	Sl	Sl	Sn
solcap_snp_sl_30135	1	CHR01	68747882	Sl	Sl	Sl	Sl	Sl	Sl	Sl	Sl	Sl	Sl	Sl	Sl	Sl	Sl	Sl	Sl	Sl	Sl	Sl	Sl	Sl	Sl	Sl	Sl	Sl	Sl	Sl	Sl	Sl	Sl	Sl	Sl	Sl	Sl	Sl	Sl	Sl	Sl	Sl	Sl	Sl	Sl	Sl	Sl	Sl	Sn
solcap_snp_sl_50495	1	CHR01	68944253	Sl	Sl	Sl	Sl	Sl	Sl	Sl	Sl	Sl	Sl	Sl	Sl	Sl	Sl	Sl	Sl	Sl	Sl	Sl	Sl	Sl	Sl	Sl	Sl	Sl	Sl	Sl	Sl	Sl	Sl	Sl	Sl	Sl	Sl	Sl	Sl	Sl	Sl	Sl	Sl	Sl	Sl	Sl	Sl	Sl	Sn
solcap_snp_sl_50477	1	CHR01	69077812	Sl	Sl	Sl	Sl	Sl	Sl	Sl	Sl	Sl	Sl	Sl	Sl	Sl	Sl	Sl	Sl	Sl	Sl	Sl	Sl	Sl	Sl	Sl	Sl	Sl	Sl	Sl	Sl	Sl	Sl	Sl	Sl	Sl	Sl	Sl	Sl	Sl	Sl	Sl	Sl	Sl	Sl	Sl	Sl	Sl	Sn
solcap_snp_sl_50467	1	CHR01	69231690	Sl	Sl	Sl	Sl	Sl	Sl	Sl	Sl	Sl	Sl	Sl	Sl	Sl	Sl	Sl	Sl	Sl	Sl	Sl	Sl	Sl	Sl	Sl	Sl	Sl	Sl	Sl	Sl	Sl	Sl	Sl	Sl	Sl	Sl	Sl	Sl	Sl	Sl	Sl	Sl	Sl	Sl	Sl	Sl	Sl	Sn
solcap_snp_sl_50464	1	CHR01	69333877	Sl	Sl	Sl	Sl	Sl	Sl	Sl	Sl	Sl	Sl	Sl	Sl	Sl	Sl	Sl	Sl	Sl	Sl	Sl	Sl	Sl	Sl	Sl	Sl	Sl	Sl	Sl	Sl	Sl	Sl	Sl	Sl	Sl	Sl	Sl	Sl	Sl	Sl	Sl	Sl	Sl	Sl	Sl	Sl	Sl	Sn
solcap_snp_sl_50458	1	CHR01	69459986	Sl	Sl	Sl	Sl	Sl	Sl	Sl	Sl	Sl	Sl	Sl	Sl	Sl	Sl	Sl	Sl	Sl	Sl	Sl	Sl	Sl	Sl	Sl	Sl	Sl	Sl	Sl	Sl	Sl	Sl	Sl	Sl	Sl	Sl	Sl	Sl	Sl	Sl	Sl	Sl	Sl	Sl	Sl	Sl	Sl	Sn
solcap_snp_sl_50427	1	CHR01	69750028	Sl	Sl	Sl	Sl	Sl	Sl	Sl	Sl	Sl	Sl	Sl	Sl	Sl	Sl	Sl	Sl	Sl	Sl	Sl	Sl	Sl	Sl	Sl	Sl	Sl	Sl	Sl	Sl	Sl	Sl	Sl	Sl	Sl	Sl	Sl	Sl	Sl	Sl	Sl	Sl	Sl	Sl	Sl	Sl	Sl	Sn
solcap_snp_sl_30111	1	CHR01	70092344	Sl	Sl	Sl	Sl	Sl	Sl	Sl	Sl	Sl	Sl	Sl	Sl	Sl	Sl	Sl	Sl	Sl	Sl	Sl	Sl	Sl	Sl	Sl	Sl	Sl	Sl	Sl	Sl	Sl	Sl	Sl	Sl	Sl	Sl	Sl	Sl	Sl	Sl	Sl	Sl	Sl	Sl	Sl	Sl	Sl	Sl
solcap_snp_sl_37999	1	CHR01	70681256	Sl	Sl	Sl	Sl	Sl	Sl	Sl	Sl	Sl	Sl	Sl	Sl	Sl	Sl	Sl	Sl	Sl	Sl	Sl	Sl	Sl	Sl	Sl	Sl	Sl	Sl	Sl	Sl	Sl	Sl	Sl	Sl	Sl	Sl	Sl	Sl	Sl	Sl	Sl	Sl	Sl	Sl	Sl	Sl	Sl	Sl
solcap_snp_sl_25914	1	CHR01	70868364	Sl	Sl	Sl	Sl	Sl	Sl	Sl	Sl	Sl	Sl	Sl	Sl	Sl	Sl	Sl	Sl	Sl	Sl	Sl	Sl	Sl	Sl	Sl	Sl	Sl	Sl	Sl	Sl	Sl	Sl	Sl	Sl	Sl	Sl	Sl	Sl	Sl	Sl	Sl	Sl	Sl	Sl	Sl	Sl	Sl	Sl
solcap_snp_sl_38059	1	CHR01	71011308	Sl	Sl	Sl	Sl	Sl	Sl	Sl	Sl	Sl	Sl	Sl	Sl	Sl	Sl	Sl	Sl	Sl	Sl	Sl	Sl	Sl	Sl	Sl	Sl	Sl	Sl	Sl	Sl	Sn	Sl	Sl	Sn	Sl	Sl	Sl	Sn	Sn	Sl	Sl	Sl	Sl	Sl	Sl	Sl	Sl	Sl
solcap_snp_sl_38078	1	CHR01	71087799	Sl	Sl	Sl	Sl	Sl	Sl	Sl	Sl	Sl	Sl	Sl	Sl	Sl	Sl	Sl	Sl	Sl	Sl	Sl	Sl	Sl	Sl	Sl	Sl	Sl	Sl	Sl	Sl	Sn	Sl	Sl	Sn	Sl	Sl	Sl	Sn	Sn	Sl	Sl	Sl	Sl	Sl	Sl	Sl	Sl	Sl
solcap_snp_sl_456	1	CHR01	71090567	Sl	Sl	Sl	Sl	Sl	Sl	Sl	Sl	Sl	Sl	Sl	Sl	Sl	Sl	Sl	Sl	Sl	Sl	Sl	Sl	Sl	Sl	Sl	Sl	Sl	Sl	Sl	Sl	Sn	Sl	Sl	Sn	Sl	Sl	Sl	Sn	Sn	Sl	Sl	Sl	Sl	Sl	Sl	Sl	Sl	Sl
solcap_snp_sl_457	1	CHR01	71186551	Sl	Sl	Sl	Sl	Sl	Sl	Sl	Sl	Sl	Sl	Sl	Sl	Sl	Sl	Sl	Sl	Sl	Sl	Sl	Sl	Sl	Sl	Sl	Sl	Sl	Sl	Sl	Sl	Sn	Sl	Sl	Sn	Sl	Sl	Sl	Sn	Sn	Sl	Sl	Sl	Sl	Sl	Sl	Sl	Sl	Sl
solcap_snp_sl_38096	1	CHR01	71215963	Sl	Sl	Sl	Sl	Sl	Sl	Sl	Sl	Sl	Sl	Sl	Sl	Sl	Sl	Sl	Sl	Sl	Sl	Sl	Sl	Sl	Sl	Sl	Sl	Sl	Sl	Sl	Sl	Sn	Sl	Sl	Sn	Sl	Sl	Sl	Sn	Sn	Sl	Sl	Sl	Sl	Sl	Sl	Sl	Sl	Sl
solcap_snp_sl_25922	1	CHR01	71423651	Sl	Sl	Sl	Sl	Sl	Sl	Sl	Sl	Sl	Sl	Sl	Sl	Sl	Sl	Sl	Sl	Sl	Sl	Sl	Sl	Sl	Sl	Sl	Sl	Sl	Sl	Sl	Sl	Sn	Sl	Sl	Sn	Sl	Sl	Sl	Sn	Sn	Sl	Sl	Sl	Sl	Sl	Sl	Sl	Sl	Sl
solcap_snp_sl_38123	1	CHR01	71476848	Sl	Sl	Sl	Sl	Sl	Sl	Sl	Sl	Sl	Sl	Sl	Sl	Sl	Sl	Sl	Sl	Sl	Sl	Sl	Sl	Sl	Sl	Sl	Sl	Sl	Sl	Sl	Sl	Sn	Sl	Sl	Sn	Sl	Sl	Sl	Sn	Sn	Sl	Sl	Sl	Sl	Sl	Sl	Sl	Sl	Sl
solcap_snp_sl_38126	1	CHR01	71478333	Sl	Sl	Sl	Sl	Sl	Sl	Sl	Sl	Sl	Sl	Sl	Sl	Sl	Sl	Sl	Sl	Sl	Sl	Sl	Sl	Sl	Sl	Sl	Sl	Sl	Sl	Sl	Sl	Sn	Sl	Sl	Sn	Sl	Sl	Sl	Sn	Sn	Sl	Sl	Sl	Sl	Sl	Sl	Sl	Sl	Sl
solcap_snp_sl_25926	1	CHR01	71642348	Sl	Sl	Sl	Sl	Sl	Sl	Sl	Sl	Sl	Sl	Sl	Sl	Sl	Sl	Sl	Sl	Sl	Sl	Sl	Sl	Sl	Sl	Sl	Sl	Sl	Sl	Sl	Sl	Sn	Sl	Sl	Sn	Sl	Sl	Sl	Sn	Sn	Sl	Sl	Sl	Sl	Sl	Sl	Sl	Sl	Sl
solcap_snp_sl_25931	1	CHR01	71756223	Sl	Sl	Sl	Sl	Sl	Sl	Sl	Sl	Sl	Sl	Sl	Sl	Sl	Sl	Sl	Sl	Sl	Sl	Sl	Sl	Sl	Sl	Sl	Sl	Sl	Sl	Sl	Sl	Sn	Sl	Sl	Sn	Sl	Sl	Sl	Sn	Sn	Sl	Sl	Sl	Sl	Sl	Sl	Sl	Sl	Sl
solcap_snp_sl_25934	1	CHR01	71840125	Sl	Sl	Sl	Sl	Sl	Sl	Sl	Sl	Sl	Sl	Sl	Sl	Sl	Sl	Sl	Sl	Sl	Sl	Sl	Sl	Sl	Sl	Sl	Sl	Sl	Sl	Sl	Sl	Sn	Sl	Sl	Sn	Sl	Sl	Sl	Sn	Sn	Sl	Sl	Sl	Sl	Sl	Sl	Sl	Sl	Sl
solcap_snp_sl_38178	1	CHR01	71945985	Sl	Sl	Sl	Sl	Sl	Sl	Sl	Sl	Sl	Sl	Sl	Sl	Sl	Sl	Sl	Sl	Sl	Sl	Sl	Sl	Sl	Sl	Sl	Sl	Sl	Sl	Sl	Sl	Sn	Sl	Sl	Sn	Sl	Sl	Sl	Sn	Sl	Sl	Sl	Sl	Sl	Sl	Sl	Sl	Sl	Sl
solcap_snp_sl_38243	1	CHR01	72268450	Sl	Sl	Sl	Sl	Sl	Sl	Sl	Sl	Sl	Sl	Sl	Sl	Sl	Sl	Sl	Sl	Sl	Sl	Sl	Sl	Sl	Sl	Sl	Sl	Sl	Sl	Sl	Sl	Sn	Sl	Sl	Sn	Sl	Sl	Sl	Sn	Sl	Sl	Sl	Sl	Sl	Sl	Sl	Sl	Sl	Sl
solcap_snp_sl_12348	1	CHR01	72528579	Sl	Sl	Sl	Sl	Sl	Sl	Sl	Sl	Sl	Sl	Sl	Sl	Sl	Sl	Sl	Sl	Sl	Sl	Sl	Sl	Sl	Sl	Sl	Sl	Sl	Sl	Sl	Sl	Sn	Sl	Sl	Sn	Sl	Sl	Sl	Sn	Sl	Sl	Sl	Sl	Sl	Sl	Sl	Sl	Sl	Sl
solcap_snp_sl_12351	1	CHR01	72654512	Sl	Sl	Sl	Sl	Sl	Sl	Sl	Sl	Sl	Sl	Sl	Sl	Sl	Sl	Sl	Sl	Sl	Sl	Sl	Sl	Sl	Sl	Sl	Sl	Sl	Sl	Sl	Sl	Sn	Sl	Sl	Sn	Sl	Sl	Sl	Sn	Sl	Sl	Sl	Sl	Sl	Sl	Sl	Sl	Sl	Sl
solcap_snp_sl_12354	1	CHR01	72695842	Sl	Sl	Sl	Sl	Sl	Sl	Sl	Sl	Sl	Sl	Sl	Sl	Sl	Sl	Sl	Sl	Sl	Sl	Sl	Sl	Sl	Sl	Sl	Sl	Sl	Sl	Sl	Sl	Sn	Sl	Sl	Sn	Sl	Sl	Sl	Sn	Sl	Sl	Sl	Sl	Sl	Sl	Sl	Sl	Sl	Sl
solcap_snp_sl_12356	1	CHR01	72696613	Sl	Sl	Sl	Sl	Sl	Sl	Sl	Sl	Sl	Sl	Sl	Sl	Sl	Sl	Sl	Sl	Sl	Sl	Sl	Sl	Sl	Sl	Sl	Sl	Sl	Sl	Sl	Sl	Sn	Sl	Sl	Sn	Sl	Sl	Sl	Sn	Sl	Sl	Sl	Sl	Sl	Sl	Sl	Sl	Sl	Sl
solcap_snp_sl_12358	1	CHR01	72697146	Sl	Sl	Sl	Sl	Sl	Sl	Sl	Sl	Sl	Sl	Sl	Sl	Sl	Sl	Sl	Sl	Sl	Sl	Sl	Sl	Sl	Sl	Sl	Sl	Sl	Sl	Sl	Sl	Sn	Sl	Sl	Sn	Sl	Sl	Sl	Sn	Sl	Sl	Sl	Sl	Sl	Sl	Sl	Sl	Sl	Sl
solcap_snp_sl_25953	1	CHR01	72705446	Sl	Sl	Sl	Sl	Sl	Sl	Sl	Sl	Sl	Sl	Sl	Sl	Sl	Sl	Sl	Sl	Sl	Sl	Sl	Sl	Sl	Sl	Sl	Sl	Sl	Sl	Sl	Sl	Sn	Sl	Sl	Sn	Sl	Sl	Sl	Sn	Sl	Sl	Sl	Sl	Sl	Sl	Sl	Sl	Sl	Sl
solcap_snp_sl_38324	1	CHR01	72751622	Sl	Sl	Sl	Sl	Sl	Sl	Sl	Sl	Sl	Sl	Sl	Sl	Sl	Sl	Sl	Sl	Sl	Sl	Sl	Sl	Sl	Sl	Sl	Sl	Sl	Sl	Sl	Sl	Sn	Sl	Sl	Sn	Sl	Sl	Sl	Sn	Sl	Sl	Sl	Sl	Sl	Sl	Sl	Sl	Sl	Sl
solcap_snp_sl_16331	1	CHR01	72796829	Sl	Sl	Sl	Sl	Sl	Sl	Sl	Sl	Sl	Sl	Sl	Sl	Sl	Sl	Sl	Sl	Sl	Sl	Sl	Sl	Sl	Sl	Sl	Sl	Sl	Sl	Sl	Sn	Sn	Sl	Sl	Sn	Sl	Sl	Sl	Sn	Sl	Sl	Sl	Sl	Sl	Sl	Sl	Sl	Sl	Sl
solcap_snp_sl_12359	1	CHR01	72800389	Sl	Sl	Sl	Sl	Sl	Sl	Sl	Sl	Sl	Sl	Sl	Sl	Sl	Sl	Sl	Sl	Sl	Sl	Sl	Sl	Sl	Sl	Sl	Sl	Sl	Sl	Sl	Sn	Sn	Sl	Sl	Sn	Sl	Sl	Sl	Sn	Sl	Sl	Sl	Sl	Sl	Sl	Sl	Sl	Sl	Sl
solcap_snp_sl_38406	1	CHR01	73314175	Sl	Sl	Sl	Sl	Sl	Sl	Sl	Sl	Sl	Sl	Sl	Sl	Sl	Sl	Sl	Sl	Sl	Sl	Sl	Sl	Sl	Sl	Sl	Sl	Sl	Sl	Sl	Sn	Sn	Sl	Sl	Sn	Sl	Sl	Sl	Sn	Sl	Sl	Sl	Sl	Sl	Sl	Sl	Sl	Sl	Sl
2325_3_327_b_2325_3_314	1	CHR01	70262679	Sl	Sl	Sl	Sl	Sl	Sl	Sl	Sl	Sl	Sl	Sl	Sl	Sl	Sl	Sl	Sl	Sl	Sl	Sl	Sl	Sl	Sl	Sl	Sl	Sl	Sl	Sl	Sn	Sn	Sl	Sl	Sn	Sl	Sl	Sl	Sn	Sl	Sl	Sl	Sl	Sl	Sl	Sl	Sl	Sl	Sl
Le005879_466	1	CHR01	70517306	Sl	Sl	Sl	Sl	Sl	Sl	Sl	Sl	Sl	Sl	Sl	Sl	Sl	Sl	Sl	Sl	Sl	Sl	Sl	Sl	Sl	Sl	Sl	Sl	Sl	Sl	Sl	Sn	Sn	Sl	Sl	Sn	Sl	Sl	Sl	Sn	Sl	Sl	Sl	Sl	Sl	Sl	Sl	Sl	Sl	Sl
solcap_snp_sl_36963	1	CHR01	70579788	Sl	Sl	Sl	Sl	Sl	Sl	Sl	Sl	Sl	Sl	Sl	Sl	Sl	Sl	Sl	Sl	Sl	Sl	Sl	Sl	Sl	Sl	Sl	Sl	Sl	Sl	Sl	Sl	Sl	Sl	Sl	Sn	Sl	Sl	Sl	Sn	Sl	Sl	Sl	Sl	Sl	Sl	Sl	Sl	Sl	Sl
solcap_snp_sl_27286	1	CHR01	73461824	Sl	Sl	Sl	Sl	Sl	Sl	Sl	Sl	Sl	Sl	Sl	Sl	Sl	Sl	Sl	Sl	Sl	Sl	Sl	Sl	Sl	Sl	Sl	Sl	Sl	Sl	Sl	Sl	Sl	Sl	Sl	Sn	Sl	Sl	Sl	Sn	Sl	Sl	Sl	Sl	Sl	Sl	Sl	Sl	Sl	Sl
solcap_snp_sl_36715	1	CHR01	73513461	Sl	Sl	Sl	Sl	Sl	Sl	Sl	Sl	Sl	Sl	Sl	Sl	Sl	Sl	Sl	Sl	Sl	Sl	Sl	Sl	Sl	Sl	Sl	Sl	Sl	Sl	Sl	Sl	Sl	Sl	Sl	Sn	Sl	Sl	Sl	Sn	Sl	Sl	Sl	Sl	Sl	Sl	Sl	Sl	Sl	Sl
solcap_snp_sl_27345	1	CHR01	73649531	Sl	Sl	Sl	Sl	Sl	Sl	Sl	Sl	Sl	Sl	Sl	Sl	Sl	Sl	Sl	Sl	Sl	Sl	Sl	Sl	Sl	Sl	Sl	Sl	Sl	Sl	Sl	Sl	Sl	Sl	Sl	Sn	Sl	Sl	Sl	Sn	Sl	Sl	Sl	Sl	Sl	Sl	Sl	Sl	Sl	Sl
solcap_snp_sl_42191	1	CHR01	73889543	Sl	Sl	Sl	Sl	Sl	Sl	Sl	Sl	Sl	Sl	Sl	Sl	Sl	Sl	Sl	Sl	Sl	Sl	Sl	Sl	Sl	Sl	Sl	Sl	Sl	Sl	Sl	Sl	Sl	Sl	Sl	Sn	Sl	Sl	Sl	Sn	Sl	Sl	Sl	Sl	Sl	Sl	Sl	Sl	Sl	Sl
solcap_snp_sl_27382	1	CHR01	73889891	Sl	Sl	Sl	Sl	Sl	Sl	Sl	Sl	Sl	Sl	Sl	Sl	Sl	Sl	Sl	Sl	Sl	Sl	Sl	Sl	Sl	Sl	Sl	Sl	Sl	Sl	Sl	Sl	Sl	Sl	Sl	Sn	Sl	Sl	Sl	Sn	Sl	Sl	Sl	Sl	Sl	Sl	Sl	Sl	Sl	Sl
solcap_snp_sl_27400	1	CHR01	73967846	Sl	Sl	Sl	Sl	Sl	Sl	Sl	Sl	Sl	Sl	Sl	Sl	Sl	Sl	Sl	Sl	Sl	Sl	Sl	Sl	Sl	Sl	Sl	Sl	Sl	Sl	Sl	Sl	Sl	Sl	Sl	Sn	Sl	Sl	Sl	Sn	Sl	Sl	Sl	Sl	Sl	Sl	Sl	Sl	Sl	Sl
solcap_snp_sl_1813	1	CHR01	74282365	Sl	Sl	Sl	Sl	Sl	Sl	Sl	Sl	Sl	Sl	Sl	Sl	Sl	Sl	Sl	Sl	Sl	Sl	Sl	Sl	Sl	Sl	Sl	Sl	Sl	Sl	Sl	Sl	Sl	Sl	Sl	Sn	Sl	Sl	Sl	Sn	Sl	Sl	Sl	Sl	Sl	Sl	Sl	Sl	Sl	Sl
solcap_snp_sl_42213	1	CHR01	74313539	Sl	Sl	Sl	Sl	Sl	Sl	Sl	Sl	Sl	Sl	Sl	Sl	Sl	Sl	Sl	Sl	Sl	Sl	Sl	Sl	Sl	Sl	Sl	Sl	Sl	Sl	Sl	Sl	Sl	Sl	Sl	Sn	Sl	Sl	Sl	Sn	Sl	Sl	Sl	Sl	Sl	Sl	Sl	Sl	Sl	Sl
solcap_snp_sl_17071	1	CHR01	74360513	Sl	Sl	Sl	Sl	Sl	Sl	Sl	Sl	Sl	Sl	Sl	Sl	Sl	Sl	Sl	Sl	Sl	Sl	Sl	Sl	Sl	Sl	Sl	Sl	Sl	Sl	Sl	Sl	Sl	Sl	Sl	Sn	Sl	Sl	Sl	Sn	Sl	Sl	Sl	Sl	Sl	Sl	Sl	Sl	Sl	Sl
solcap_snp_sl_17073	1	CHR01	74481568	Sl	Sl	Sl	Sl	Sl	Sl	Sl	Sl	Sl	Sl	Sl	Sl	Sl	Sl	Sl	Sl	Sl	Sl	Sl	Sl	Sl	Sl	Sl	Sl	Sl	Sl	Sl	Sl	Sl	Sl	Sl	Sn	Sl	Sl	Sl	Sn	Sl	Sl	Sl	Sl	Sl	Sl	Sl	Sl	Sl	Sl
solcap_snp_sl_27588	1	CHR01	74845407	Sl	Sl	Sl	Sl	Sl	Sl	Sl	Sl	Sl	Sl	Sl	Sl	Sl	Sl	Sl	Sl	Sl	Sl	Sl	Sl	Sl	Sl	Sl	Sl	Sl	Sl	Sl	Sl	Sl	Sl	Sl	Sn	Sl	Sl	Sl	Sn	Sl	Sl	Sl	Sl	Sl	Sl	Sl	Sl	Sl	Sl
solcap_snp_sl_27605	1	CHR01	75052458	Sl	Sl	Sl	Sl	Sl	Sl	Sl	Sl	Sl	Sl	Sl	Sl	Sl	Sl	Sl	Sl	Sl	Sl	Sl	Sl	Sl	Sl	Sl	Sl	Sl	Sl	Sl	Sl	Sl	Sl	Sl	Sn	Sl	Sl	Sl	Sn	Sl	Sl	Sl	Sl	Sl	Sl	Sl	Sl	Sl	Sl
SGN-U585636_snp200_solcap_snp_sl_26254	1	CHR01	75339980	Sl	Sl	Sl	Sl	Sl	Sl	Sl	Sl	Sl	Sl	Sl	Sl	Sl	Sl	Sl	Sl	Sl	Sl	Sl	Sl	Sl	Sl	Sl	Sl	Sl	Sl	Sl	Sl	Sl	Sn	Sl	Sn	Sl	Sl	Sl	Sn	Sl	Sl	Sl	Sl	Sl	Sl	Sl	Sl	Sl	Sl
solcap_snp_sl_26248	1	CHR01	75361969	Sl	Sl	Sl	Sl	Sl	Sl	Sl	Sl	Sl	Sl	Sl	Sl	Sl	Sl	Sl	Sl	Sl	Sl	Sl	Sl	Sl	Sl	Sl	Sl	Sl	Sl	Sl	Sl	Sl	Sn	Sl	Sn	Sl	Sl	Sl	Sn	Sl	Sl	Sl	Sl	Sl	Sl	Sl	Sl	Sl	Sl
solcap_snp_sl_16393	1	CHR01	75563097	Sl	Sl	Sl	Sl	Sl	Sl	Sl	Sl	Sl	Sl	Sl	Sl	Sl	Sl	Sl	Sl	Sl	Sl	Sl	Sl	Sl	Sl	Sl	Sl	Sl	Sl	Sl	Sl	Sl	Sn	Sl	Sn	Sl	Sl	Sl	Sn	Sl	Sl	Sl	Sl	Sl	Sl	Sl	Sl	Sl	Sl
solcap_snp_sl_16389	1	CHR01	75577418	Sl	Sl	Sl	Sl	Sl	Sl	Sl	Sl	Sl	Sl	Sl	Sl	Sl	Sl	Sl	Sl	Sl	Sl	Sl	Sl	Sl	Sl	Sl	Sl	Sl	Sl	Sl	Sl	Sl	Sn	Sl	Sn	Sl	Sl	Sl	Sn	Sl	Sl	Sl	Sl	Sl	Sl	Sl	Sl	Sl	Sl
SL10943_357	1	CHR01	75590384	Sl	Sl	Sl	Sl	Sl	Sl	Sl	Sl	Sl	Sl	Sl	Sl	Sl	Sl	Sl	Sl	Sl	Sl	Sl	Sl	Sl	Sl	Sl	Sl	Sl	Sl	Sl	Sl	Sl	Sn	Sl	Sn	Sl	Sl	Sl	Sn	Sl	Sl	Sl	Sl	Sl	Sl	Sl	Sl	Sl	Sl
solcap_snp_sl_34452	1	CHR01	76115773	Sl	Sl	Sl	Sl	Sl	Sl	Sl	Sl	Sl	Sl	Sl	Sl	Sl	Sl	Sl	Sl	Sl	Sl	Sl	Sl	Sl	Sl	Sl	Sl	Sl	Sl	Sl	Sl	Sl	Sn	Sl	Sn	Sl	Sl	Sl	Sn	Sl	Sl	Sl	Sl	Sl	Sl	Sl	Sl	Sl	Sl
solcap_snp_sl_34461	1	CHR01	76172303	Sl	Sl	Sl	Sl	Sl	Sl	Sl	Sl	Sl	Sl	Sl	Sl	Sl	Sl	Sl	Sl	Sl	Sl	Sl	Sl	Sl	Sl	Sl	Sl	Sl	Sl	Sl	Sl	Sl	Sn	Sl	Sn	Sl	Sl	Sl	Sn	Sl	Sl	Sl	Sl	Sl	Sl	Sl	Sl	Sl	Sl
solcap_snp_sl_34484	1	CHR01	76353480	Sl	Sl	Sl	Sl	Sl	Sl	Sl	Sl	Sl	Sl	Sl	Sl	Sl	Sl	Sl	Sl	Sl	Sl	Sl	Sl	Sl	Sl	Sl	Sl	Sl	Sl	Sl	Sl	Sl	Sn	Sl	Sn	Sl	Sl	Sl	Sn	Sl	Sl	Sl	Sl	Sl	Sl	Sl	Sl	Sl	Sl
solcap_snp_sl_34512	1	CHR01	76528605	Sl	Sl	Sl	Sl	Sl	Sl	Sl	Sl	Sl	Sl	Sl	Sl	Sl	Sl	Sl	Sl	Sl	Sl	Sl	Sl	Sl	Sl	Sl	Sl	Sl	Sl	Sl	Sl	Sl	Sn	Sl	Sn	Sl	Sl	Sl	Sn	Sl	Sl	Sl	Sl	Sl	Sl	Sl	Sl	Sl	Sl
solcap_snp_sl_34513	1	CHR01	76528719	Sl	Sl	Sl	Sl	Sl	Sl	Sl	Sl	Sl	Sl	Sl	Sl	Sl	Sl	Sl	Sl	Sl	Sl	Sl	Sl	Sl	Sl	Sl	Sl	Sl	Sl	Sl	Sl	Sl	Sn	Sl	Sn	Sl	Sl	Sl	Sn	Sl	Sl	Sl	Sl	Sl	Sl	Sl	Sl	Sl	Sl
solcap_snp_sl_34522	1	CHR01	76563876	Sl	Sl	Sl	Sl	Sl	Sl	Sl	Sl	Sl	Sl	Sl	Sl	Sl	Sl	Sl	Sl	Sl	Sl	Sl	Sl	Sl	Sl	Sl	Sl	Sl	Sl	Sl	Sl	Sl	Sn	Sl	Sn	Sl	Sl	Sl	Sn	Sl	Sl	Sl	Sl	Sl	Sl	Sl	Sl	Sl	Sl
CL015901-0259	1	CHR01	76600120	Sl	Sl	Sl	Sl	Sl	Sl	Sl	Sl	Sl	Sl	Sl	Sl	Sl	Sl	Sl	Sl	Sl	Sl	Sl	Sl	Sl	Sl	Sl	Sl	Sl	Sl	Sl	Sl	Sl	Sn	Sl	Sn	Sl	Sl	Sl	Sn	Sl	Sl	Sl	Sl	Sl	Sl	Sl	Sl	Sl	Sl
solcap_snp_sl_63558	1	CHR01	76600364	Sl	Sl	Sl	Sl	Sl	Sl	Sl	Sl	Sl	Sl	Sl	Sl	Sl	Sl	Sl	Sl	Sl	Sl	Sl	Sl	Sl	Sl	Sl	Sl	Sl	Sl	Sl	Sl	Sl	Sn	Sl	Sn	Sl	Sl	Sl	Sn	Sl	Sl	Sl	Sl	Sl	Sl	Sl	Sl	Sl	Sl
solcap_snp_sl_34545	1	CHR01	76737201	Sl	Sl	Sl	Sl	Sl	Sl	Sl	Sl	Sl	Sl	Sl	Sl	Sl	Sl	Sl	Sl	Sl	Sl	Sl	Sl	Sl	Sl	Sl	Sl	Sl	Sl	Sl	Sl	Sl	Sn	Sn	Sn	Sl	Sl	Sl	Sn	Sl	Sl	Sl	Sl	Sl	Sl	Sl	Sl	Sl	Sl
CL016392-0070	1	CHR01	76783882	Sl	Sl	Sl	Sl	Sl	Sl	Sl	Sl	Sl	Sl	Sl	Sl	Sl	Sl	Sl	Sl	Sl	Sl	Sl	Sl	Sl	Sl	Sl	Sl	Sl	Sl	Sl	Sl	Sl	Sn	Sn	Sn	Sl	Sl	Sl	Sn	Sl	Sl	Sl	Sl	Sl	Sl	Sl	Sl	Sl	Sl
solcap_snp_sl_34568	1	CHR01	76905658	Sl	Sl	Sl	Sl	Sl	Sl	Sl	Sl	Sl	Sl	Sl	Sl	Sl	Sl	Sl	Sl	Sl	Sl	Sl	Sl	Sl	Sl	Sl	Sl	Sl	Sl	Sl	Sl	Sl	Sn	Sn	Sn	Sl	Sl	Sl	Sn	Sl	Sl	Sl	Sl	Sl	Sl	Sl	Sl	Sl	Sl
solcap_snp_sl_9759	1	CHR01	76910866	Sl	Sl	Sl	Sl	Sl	Sl	Sl	Sl	Sl	Sl	Sl	Sl	Sl	Sl	Sl	Sl	Sl	Sl	Sl	Sl	Sl	Sl	Sl	Sl	Sl	Sl	Sl	Sl	Sl	Sn	Sn	Sn	Sl	Sl	Sl	Sn	Sl	Sl	Sl	Sl	Sl	Sl	Sl	Sl	Sl	Sl
Cd2_2755_solcap_snp_sl_34581	1	CHR01	76983479	Sl	Sl	Sl	Sl	Sl	Sl	Sl	Sl	Sl	Sl	Sl	Sl	Sl	Sl	Sl	Sl	Sl	Sl	Sl	Sl	Sl	Sl	Sl	Sl	Sl	Sl	Sl	Sl	Sl	Sn	Sn	Sn	Sl	Sl	Sl	Sn	Sl	Sl	Sl	Sl	Sl	Sl	Sl	Sl	Sl	Sl
solcap_snp_sl_34603	1	CHR01	77110743	Sl	Sl	Sl	Sl	Sl	Sl	Sl	Sl	Sl	Sl	Sl	Sl	Sl	Sl	Sl	Sl	Sl	Sl	Sl	Sn	Sl	Sl	Sl	Sl	Sl	Sl	Sl	Sl	Sl	Sn	Sn	Sn	Sl	Sl	Sl	Sn	Sl	Sl	Sl	Sl	Sl	Sl	Sl	Sl	Sl	Sl
solcap_snp_sl_63583	1	CHR01	77110771	Sl	Sl	Sl	Sl	Sl	Sl	Sl	Sl	Sl	Sl	Sl	Sl	Sl	Sl	Sl	Sl	Sl	Sl	Sl	Sn	Sl	Sl	Sl	Sl	Sl	Sl	Sl	Sl	Sl	Sn	Sn	Sn	Sl	Sl	Sl	Sn	Sl	Sl	Sl	Sl	Sl	Sl	Sl	Sl	Sl	Sl
solcap_snp_sl_34622	1	CHR01	77186473	Sl	Sl	Sl	Sl	Sl	Sl	Sl	Sl	Sl	Sl	Sl	Sl	Sl	Sl	Sl	Sl	Sl	Sl	Sl	Sn	Sl	Sl	Sl	Sl	Sl	Sl	Sl	Sl	Sl	Sn	Sn	Sn	Sl	Sl	Sl	Sn	Sl	Sl	Sl	Sl	Sl	Sl	Sl	Sl	Sl	Sl
solcap_snp_sl_27784	1	CHR01	77351578	Sl	Sl	Sl	Sl	Sl	Sl	Sl	Sl	Sl	Sl	Sl	Sl	Sl	Sl	Sl	Sl	Sl	Sl	Sl	Sn	Sl	Sl	Sl	Sl	Sl	Sl	Sl	Sl	Sl	Sn	Sn	Sn	Sl	Sl	Sl	Sn	Sl	Sl	Sl	Sl	Sl	Sl	Sl	Sl	Sl	Sl
solcap_snp_sl_27859	1	CHR01	77748574	Sl	Sl	Sl	Sl	Sl	Sl	Sl	Sl	Sl	Sl	Sl	Sl	Sl	Sl	Sl	Sl	Sl	Sl	Sl	Sn	Sl	Sl	Sl	Sl	Sl	Sl	Sl	Sl	Sl	Sl	Sn	Sn	Sl	Sl	Sl	Sn	Sl	Sl	Sl	Sl	Sl	Sl	Sl	Sl	Sl	Sl
solcap_snp_sl_27863	1	CHR01	77758595	Sl	Sl	Sl	Sl	Sl	Sl	Sl	Sl	Sl	Sl	Sl	Sl	Sl	Sl	Sl	Sl	Sl	Sl	Sl	Sn	Sl	Sl	Sl	Sl	Sl	Sl	Sl	Sl	Sl	Sl	Sn	Sn	Sl	Sl	Sl	Sn	Sl	Sl	Sl	Sl	Sl	Sl	Sl	Sl	Sl	Sl
solcap_snp_sl_2202	1	CHR01	77916027	Sl	Sl	Sl	Sl	Sl	Sl	Sl	Sl	Sl	Sl	Sl	Sl	Sl	Sl	Sl	Sl	Sl	Sl	Sl	Sn	Sl	Sl	Sl	Sl	Sl	Sl	Sl	Sl	Sl	Sl	Sn	Sn	Sl	Sl	Sl	Sn	Sl	Sl	Sl	Sl	Sl	Sl	Sl	Sl	Sl	Sl
solcap_snp_sl_27906	1	CHR01	77958904	Sl	Sl	Sl	Sl	Sl	Sl	Sl	Sl	Sl	Sl	Sl	Sl	Sl	Sl	Sl	Sl	Sl	Sl	Sl	Sn	Sl	Sl	Sl	Sl	Sl	Sl	Sl	Sl	Sl	Sl	Sn	Sn	Sl	Sl	Sl	Sn	Sl	Sl	Sl	Sl	Sl	Sl	Sl	Sl	Sl	Sl
solcap_snp_sl_27908	1	CHR01	77959637	Sl	Sl	Sl	Sl	Sl	Sl	Sl	Sl	Sl	Sl	Sl	Sl	Sl	Sl	Sl	Sl	Sl	Sl	Sl	Sn	Sl	Sl	Sl	Sl	Sl	Sl	Sl	Sl	Sl	Sl	Sn	Sn	Sl	Sl	Sl	Sn	Sl	Sl	Sl	Sl	Sl	Sl	Sl	Sl	Sl	Sl
SL10945_281	1	CHR01	78091042	Sl	Sl	Sl	Sl	Sl	Sl	Sl	Sl	Sl	Sl	Sl	Sl	Sl	Sl	Sl	Sl	Sl	Sl	Sl	Sn	Sl	Sl	Sl	Sl	Sl	Sl	Sl	Sl	Sl	Sl	Sn	Sn	Sl	Sl	Sl	Sl/Sn	Sl	Sl	Sl	Sl	Sl	Sl	Sl	Sl	Sl	Sl
solcap_snp_sl_2218	1	CHR01	78309987	Sl	Sl	Sl	Sl	Sl	Sl	Sl	Sl	Sl	Sl	Sl	Sl	Sl	Sl	Sl	Sl	Sl	Sl	Sl	Sn	Sl	Sl	Sl	Sl	Sl	Sl	Sl	Sl	Sl	Sl	Sn	Sn	Sl	Sl	Sl	Sl/Sn	Sl	Sl	Sl	Sl	Sl	Sl	Sl	Sl	Sl	Sl
solcap_snp_sl_2219	1	CHR01	78325159	Sl	Sl	Sl	Sl	Sl	Sl	Sl	Sl	Sl	Sl	Sl	Sl	Sl	Sl	Sl	Sl	Sl	Sl	Sl	Sn	Sl	Sl	Sl	Sl	Sl	Sl	Sl	Sl	Sl	Sl	Sn	Sn	Sl	Sl	Sl	Sl/Sn	Sl	Sl	Sl	Sl	Sl	Sl	Sl	Sl	Sl	Sl
solcap_snp_sl_2234	1	CHR01	78525073	Sl	Sl	Sl	Sl	Sl	Sl	Sl	Sl	Sl	Sl	Sl	Sl	Sl	Sl	Sl	Sl	Sl	Sl	Sl	Sn	Sl	Sl	Sl	Sl	Sl	Sl	Sl	Sl	Sl	Sl	Sn	Sn	Sl	Sl	Sl	Sl/Sn	Sl	Sl	Sl	Sl	Sl	Sl	Sl	Sl	Sl	Sl
solcap_snp_sl_28023	1	CHR01	78584916	Sl	Sl	Sl	Sl	Sl	Sl	Sl	Sl	Sl	Sl	Sl	Sl	Sl	Sl	Sl	Sl	Sl	Sl	Sl	Sn	Sl	Sl	Sl	Sl	Sl	Sl	Sl	Sl	Sl	Sl	Sn	Sn	Sl	Sl	Sl	Sl/Sn	Sl	Sl	Sl	Sl	Sl	Sl	Sl	Sl	Sl	Sl
CL016805-0518	1	CHR01	78826140	Sl	Sl	Sl	Sl	Sl	Sl	Sl	Sl	Sl	Sl	Sl	Sl	Sl	Sl	Sl	Sl	Sl	Sl	Sl	Sn	Sl	Sl	Sl	Sl	Sl	Sl	Sl	Sl	Sl	Sl	Sn	Sn	Sl	Sl	Sl	Sl/Sn	Sl	Sl	Sl	Sl	Sl	Sl	Sl	Sl	Sl	Sl
solcap_snp_sl_28099	1	CHR01	78843081	Sl	Sl	Sl	Sl	Sl	Sl	Sl	Sl	Sl	Sl	Sl	Sl	Sl	Sl	Sl	Sl	Sl	Sl	Sl	Sn	Sl	Sl	Sl	Sl	Sl	Sl	Sl	Sl	Sl	Sl	Sn	Sn	Sl	Sl	Sl	Sl/Sn	Sl	Sl	Sl	Sl	Sl	Sl	Sl	Sl	Sl	Sl
solcap_snp_sl_28168	1	CHR01	79080511	Sl	Sl	Sl	Sl	Sl	Sl	Sl	Sl	Sl	Sl	Sl	Sl	Sl	Sl	Sl	Sl	Sl	Sl	Sl	Sn	Sl	Sl	Sl	Sl	Sl	Sl	Sl	Sl	Sl	Sl	Sn	Sn	Sl	Sl	Sl	Sl/Sn	Sl	Sl	Sl	Sl	Sl	Sl	Sl	Sl	Sl	Sl
solcap_snp_sl_28173	1	CHR01	79094952	Sl	Sl	Sl	Sl	Sl	Sl	Sl	Sl	Sl	Sl	Sl	Sl	Sl	Sl	Sl	Sl	Sl	Sl	Sl	Sn	Sl	Sl	Sl	Sl	Sl	Sl	Sl	Sl	Sl	Sl	Sn	Sn	Sl	Sl	Sl	Sl/Sn	Sl	Sl	Sl	Sl	Sl	Sl	Sl	Sl	Sl	Sl
solcap_snp_sl_28225	1	CHR01	79352485	Sl	Sl	Sl	Sl	Sl	Sl	Sl	Sl	Sl	Sl	Sl	Sl	Sl	Sl	Sl	Sl	Sl	Sl	Sl	Sn	Sl	Sl	Sl	Sl	Sl	Sl	Sl	Sl	Sl	Sl	Sn	Sn	Sl	Sl	Sl	Sl/Sn	Sl	Sl	Sl	Sl	Sl	Sl	Sl	Sl	Sl	Sl
solcap_snp_sl_28247	1	CHR01	79463918	Sl	Sl	Sl	Sl	Sl	Sl	Sl	Sl	Sl	Sl	Sl	Sl	Sl	Sl	Sl	Sl	Sl	Sl	Sl	Sn	Sl	Sl	Sl	Sl	Sl	Sl	Sl	Sl	Sl	Sl	Sn	Sn	Sl	Sl	Sl	Sl/Sn	Sl	Sl	Sl	Sl	Sl	Sl	Sl	Sl	Sl	Sl
CL016510-0445	1	CHR01	79482231	Sl	Sl	Sl	Sl	Sl	Sl	Sl	Sl	Sl	Sl	Sl	Sl	Sl	Sl	Sl	Sl	Sl	Sl	Sl	Sn	Sl	Sl	Sl	Sl	Sl	Sl	Sl	Sl	Sl	Sl	Sn	Sn	Sl	Sl	Sl	Sl/Sn	Sl	Sl	Sl	Sl	Sl	Sl	Sl	Sl	Sl	Sl
solcap_snp_sl_43786	1	CHR01	79766186	Sl	Sl	Sl	Sl	Sl	Sl	Sl	Sl	Sl	Sl	Sl	Sl	Sl	Sl	Sl	Sl	Sl	Sl	Sl	Sn	Sl	Sl	Sl	Sl	Sl	Sl	Sl	Sl	Sl	Sl	Sl	Sn	Sl	Sl	Sl	Sl/Sn	Sl	Sl	Sl	Sl	Sl	Sl	Sl	Sl	Sl	Sl
solcap_snp_sl_43796	1	CHR01	79847862	Sl	Sl	Sl	Sl	Sl	Sl	Sl	Sl	Sl	Sl	Sl	Sl	Sl	Sl	Sl	Sl	Sl	Sl	Sl	Sn	Sl	Sl	Sl	Sl	Sl	Sl	Sl	Sl	Sl	Sl	Sl	Sn	Sl	Sl	Sl	Sl/Sn	Sl	Sl	Sl	Sl	Sl	Sl	Sl	Sl	Sl	Sl
solcap_snp_sl_43902	1	CHR01	80289776	Sl	Sl	Sl	Sl	Sl	Sl	Sl	Sl	Sl	Sl	Sl	Sl	Sl	Sl	Sl	Sl	Sl	Sl	Sl	Sn	Sl	Sl	Sl	Sl	Sl	Sl	Sl	Sl	Sl	Sl	Sl	Sn	Sl	Sl	Sl	Sl/Sn	Sl	Sl	Sl	Sl	Sl	Sl	Sl	Sl	Sl	Sl
solcap_snp_sl_17351	1	CHR01	80480262	Sl	Sl	Sl	Sl	Sl	Sl	Sl	Sl	Sl	Sl	Sl	Sl	Sl	Sl	Sl	Sl	Sl	Sl	Sl	Sl	Sl	Sl	Sl	Sl	Sl	Sl	Sl	Sl	Sl	Sl	Sl	Sn	Sl	Sl	Sl	Sl/Sn	Sl	Sl	Sl	Sl	Sl	Sl	Sl	Sl	Sl	Sl
solcap_snp_sl_44009	1	CHR01	80733477	Sl	Sl	Sl	Sl	Sl	Sl	Sl	Sl	Sl	Sl	Sl	Sl	Sl	Sl	Sl	Sl	Sl	Sl	Sl	Sl	Sl	Sl	Sl	Sl	Sl	Sl	Sl	Sl	Sl	Sl	Sl	Sn	Sl	Sl	Sl	Sl/Sn	Sl	Sl	Sl	Sl	Sl	Sl	Sl	Sl	Sl	Sl
solcap_snp_sl_44147	1	CHR01	81243596	Sl	Sl	Sl	Sl	Sl	Sl	Sl	Sl	Sl	Sl	Sl	Sl	Sl	Sl	Sl	Sl	Sl	Sl	Sl	Sl	Sl	Sl	Sl	Sl	Sl	Sl	Sl	Sl	Sl	Sl	Sl	Sn	Sl	Sl	Sl	Sl/Sn	Sl	Sl	Sl	Sl	Sl	Sl	Sl	Sl	Sl	Sl
solcap_snp_sl_44190	1	CHR01	81426971	Sl	Sl	Sl	Sl	Sl	Sl	Sl	Sl	Sl	Sl	Sl	Sl	Sl	Sl	Sl	Sl	Sl	Sl	Sl	Sl	Sl	Sl	Sl	Sl	Sl	Sl	Sl	Sl	Sl	Sl	Sl	Sn	Sl	Sl	Sl	Sl/Sn	Sl	Sl	Sl	Sl	Sl	Sl	Sl	Sl	Sl	Sl
solcap_snp_sl_44213	1	CHR01	81566122	Sl	Sl	Sl	Sl	Sl	Sl	Sl	Sl	Sl	Sl	Sl	Sl	Sl	Sl	Sl	Sl	Sl	Sl	Sl	Sl	Sl	Sl	Sl	Sl	Sl	Sl	Sl	Sl	Sl	Sl	Sl	Sn	Sl	Sl	Sl	Sl/Sn	Sl	Sl	Sl	Sl	Sl	Sl	Sl	Sl	Sl	Sl
CL017666-0495	1	CHR01	81663545	Sl	Sl	Sl	Sl	Sl	Sl	Sl	Sl	Sl	Sl	Sl	Sl	Sl	Sl	Sl	Sl	Sl	Sl	Sl	Sl	Sl	Sl	Sl	Sl	Sl	Sl	Sl	Sl	Sl	Sl	Sl	Sn	Sl	Sl	Sl	Sl/Sn	Sl	Sl	Sl	Sl	Sl	Sl	Sl	Sl	Sl	Sl
solcap_snp_sl_44266	1	CHR01	81701914	Sl	Sl	Sl	Sl	Sl	Sl	Sl	Sl	Sl	Sl	Sl	Sl	Sl	Sl	Sl	Sl	Sl	Sl	Sl	Sl	Sl	Sl	Sl	Sl	Sl	Sl	Sl	Sl	Sl	Sl	Sl	Sn	Sl	Sl	Sl	Sl/Sn	Sl	Sl	Sl	Sl	Sl	Sl	Sl	Sl	Sl	Sl
solcap_snp_sl_44305	1	CHR01	81808219	Sl	Sl	Sl	Sl	Sl	Sl	Sl	Sl	Sl	Sl	Sl	Sl	Sl	Sl	Sl	Sl	Sl	Sl	Sl	Sl	Sl	Sl	Sl	Sl	Sl	Sl	Sl	Sl	Sl	Sl	Sl	Sn	Sl	Sl	Sl	Sl/Sn	Sl	Sl	Sl	Sl	Sl	Sl	Sl	Sl	Sl	Sl
solcap_snp_sl_2437	1	CHR01	81870698	Sl	Sl	Sl	Sl	Sl	Sl	Sl	Sl	Sl	Sl	Sl	Sl	Sl	Sl	Sl	Sl	Sl	Sl	Sl	Sl	Sl	Sl	Sl	Sl	Sl	Sl	Sl	Sl	Sl	Sl	Sl	Sn	Sl	Sl	Sl	Sl/Sn	Sl	Sl	Sl	Sl	Sl	Sl	Sl	Sl	Sl	Sl
solcap_snp_sl_2451	1	CHR01	81986649	Sl	Sl	Sl	Sl	Sl	Sl	Sl	Sl	Sl	Sl	Sl	Sl	Sl	Sl	Sl	Sl	Sl	Sl	Sl	Sl	Sl	Sl	Sl	Sl	Sl	Sl	Sl	Sl	Sl	Sl	Sl	Sn	Sl	Sl	Sl	Sl/Sn	Sl	Sl	Sl	Sl	Sl	Sl	Sl	Sl	Sl	Sl
CL015672-0280	1	CHR01	82075919	Sl	Sl	Sl	Sl	Sl	Sl	Sl	Sl	Sl	Sl	Sl	Sl	Sl	Sl	Sl	Sl	Sl	Sl	Sl	Sl	Sl	Sl	Sl	Sl	Sl	Sl	Sl	Sl	Sl	Sl	Sl	Sl/Sn	Sl	Sl	Sl	Sl	Sl	Sl	Sl	Sl	Sl	Sl	Sl	Sl	Sl	Sl
CL017306-0367_solcap_snp_sl_44383	1	CHR01	82131607	Sl	Sl	Sl	Sl	Sl	Sl	Sl	Sl	Sl	Sl	Sl	Sl	Sl	Sl	Sl	Sl	Sl	Sl	Sl	Sl	Sl	Sl	Sl	Sl	Sl	Sl	Sl	Sl	Sl	Sl	Sl	Sl/Sn	Sl	Sl	Sl	Sl	Sl	Sl	Sl	Sl	Sl	Sl	Sl	Sl	Sl	Sl
CL015829-0286_solcap_snp_sl_44451	1	CHR01	82329424	Sl	Sl	Sl	Sl	Sl	Sl	Sl	Sl	Sl	Sl	Sl	Sl	Sl	Sl	Sl	Sl	Sl	Sl	Sl	Sl	Sl	Sl	Sl	Sl	Sl	Sl	Sl	Sl	Sl	Sl	Sl	Sl/Sn	Sl	Sl	Sl	Sl	Sl	Sl	Sl	Sl	Sl	Sl	Sl	Sl	Sl	Sl
solcap_snp_sl_2501	1	CHR01	82339597	Sl	Sl	Sl	Sl	Sl	Sl	Sl	Sl	Sl	Sl	Sl	Sl	Sl	Sl	Sl	Sl	Sl	Sl	Sl	Sl	Sl	Sl	Sl	Sl	Sl	Sl	Sl	Sl	Sl	Sl	Sl	Sl/Sn	Sl	Sl	Sl	Sl	Sl	Sl	Sl	Sl	Sl	Sl	Sl	Sl	Sl	Sl
solcap_snp_sl_2506	1	CHR01	82425898	Sl	Sl	Sl	Sl	Sl	Sl	Sl	Sl	Sl	Sl	Sl	Sl	Sl	Sl	Sl	Sl	Sl	Sl	Sl	Sl	Sl	Sl	Sl	Sl	Sl	Sl	Sl	Sl	Sl	Sl	Sl	Sl/Sn	Sl	Sl	Sl	Sl	Sl	Sl	Sl	Sl	Sl	Sl	Sl	Sl	Sl	Sl
solcap_snp_sl_2515	1	CHR01	82447022	Sl	Sl	Sl	Sl	Sl	Sl	Sl	Sl	Sl	Sl	Sl	Sl	Sl	Sl	Sl	Sl	Sl	Sl	Sl	Sl	Sl	Sl	Sl	Sl	Sl	Sl	Sl	Sl	Sl	Sl	Sl	Sl/Sn	Sl	Sl	Sl	Sl	Sl	Sl	Sl	Sl	Sl	Sl	Sl	Sl	Sl	Sl
solcap_snp_sl_44470	1	CHR01	82503670	Sl	Sl	Sl	Sl	Sl	Sl	Sl	Sl	Sl	Sl	Sl	Sl	Sl	Sl	Sl	Sl	Sl	Sl	Sl	Sl	Sl	Sl	Sl	Sl	Sl	Sl	Sl	Sl	Sl	Sl	Sl	Sl/Sn	Sl	Sl	Sl	Sl	Sl	Sl	Sl	Sl	Sl	Sl	Sl	Sl	Sl	Sl
solcap_snp_sl_2518	1	CHR01	82521063	Sl	Sl	Sl	Sl	Sl	Sl	Sl	Sl	Sl	Sl	Sl	Sl	Sl	Sl	Sl	Sl	Sl	Sl	Sl	Sl	Sl	Sl	Sl	Sl	Sl	Sl	Sl	Sl	Sl	Sl	Sl	Sl/Sn	Sl	Sl	Sl	Sl	Sl	Sl	Sl	Sl	Sl	Sl	Sl	Sl	Sl	Sl
solcap_snp_sl_2525	1	CHR01	82537298	Sl	Sl	Sl	Sl	Sl	Sl	Sl	Sl	Sl	Sl	Sl	Sl	Sl	Sl	Sl	Sl	Sl	Sl	Sl	Sl	Sl	Sl	Sl	Sl	Sl	Sl	Sl	Sl	Sl	Sl	Sl	Sl/Sn	Sl	Sl	Sl	Sl	Sl	Sl	Sl	Sl	Sl	Sl	Sl	Sl	Sl	Sl
SGN-U571854_snp167_solcap_snp_sl_44482	1	CHR01	82592827	Sl	Sl	Sl	Sl	Sl	Sl	Sl	Sl	Sl	Sl	Sl	Sl	Sl	Sl	Sl	Sl	Sl	Sl	Sl	Sl	Sl	Sl	Sl	Sl	Sl	Sl	Sl	Sl	Sl	Sl	Sl	Sl/Sn	Sl	Sl	Sl	Sl	Sl	Sl	Sl	Sl	Sl	Sl	Sl	Sl	Sl	Sl
solcap_snp_sl_40154	1.1	CHR01	83517386	Sl	Sl	Sl	Sl	Sl	Sl	Sn	Sl	Sl	Sl	Sl	Sl	Sl	Sl	Sl	Sl	Sl	Sl	Sl	Sl	Sl	Sl	Sl	Sl	Sl	Sl	Sl	Sl	Sl	Sl	Sl	Sl	Sl	Sl	Sl	Sl	Sl	Sl	Sl	Sl	Sl	Sl	Sl	Sl	Sl	Sl
solcap_snp_sl_40177	1.1	CHR01	83651313	Sl	Sl	Sl	Sl	Sl	Sl	Sn	Sl	Sl	Sl	Sl	Sl	Sl	Sl	Sl	Sl	Sl	Sl	Sl	Sl	Sl	Sl	Sl	Sl	Sl	Sl	Sl	Sl	Sl	Sl	Sl	Sl	Sl	Sl	Sl	Sl	Sl	Sl	Sl	Sl	Sl	Sl	Sl	Sl	Sl	Sl
solcap_snp_sl_40199	1.1	CHR01	83804476	Sl	Sl	Sl	Sl	Sl	Sl	Sn	Sl	Sl	Sl	Sl	Sl	Sl	Sl	Sl	Sl	Sl	Sl	Sl	Sl	Sl	Sl	Sl	Sl	Sl	Sl	Sl	Sl	Sl	Sl	Sl	Sl	Sl	Sl	Sl	Sl	Sl	Sl	Sl	Sl	Sl	Sl	Sl	Sl	Sl	Sl
CL015751-0365	1.1	CHR01	84031240	Sl	Sl	Sl	Sl	Sl	Sl	Sn	Sl	Sl	Sl	Sl	Sl	Sl	Sl	Sl	Sl	Sl	Sl	Sl	Sl	Sl	Sl	Sl	Sl	Sl	Sl	Sl	Sl	Sl	Sl	Sl	Sl	Sl	Sl	Sl	Sl	Sl	Sl	Sl	Sl	Sl	Sl	Sl	Sl	Sl	Sl
CL016719-0209_solcap_snp_sl_40301	1.1	CHR01	84236684	Sl	Sl	Sl	Sl	Sl	Sl	Sn	Sl	Sl	Sl	Sl	Sl	Sl	Sl	Sl	Sl	Sl	Sl	Sl	Sl	Sl	Sl	Sl	Sl	Sl	Sl	Sl	Sl	Sl	Sl	Sl	Sl	Sl	Sl	Sl	Sl	Sl	Sl	Sl	Sl	Sl	Sl	Sl	Sl	Sl	Sl
solcap_snp_sl_40303	1.1	CHR01	84238979	Sl	Sl	Sl	Sl	Sl	Sl	Sn	Sl	Sl	Sl	Sl	Sl	Sl	Sl	Sl	Sl	Sl	Sl	Sl	Sl	Sl	Sl	Sl	Sl	Sl	Sl	Sl	Sl	Sl	Sl	Sl	Sl	Sl	Sl	Sl	Sl	Sl	Sl	Sl	Sl	Sl	Sl	Sl	Sl	Sl	Sl
solcap_snp_sl_40309	1.1	CHR01	84253735	Sl	Sl	Sl	Sl	Sl	Sl	Sn	Sl	Sl	Sl	Sl	Sl	Sl	Sl	Sl	Sl	Sl	Sl	Sl	Sl	Sl	Sl	Sl	Sl	Sl	Sl	Sl	Sl	Sl	Sl	Sl	Sl	Sl	Sl	Sl	Sl	Sl	Sl	Sl	Sl	Sl	Sl	Sl	Sl	Sl	Sl
SGN-U576068_snp460_solcap_snp_sl_40366	1.1	CHR01	84405761	Sl	Sl	Sl	Sl	Sl	Sl	Sn	Sl	Sl	Sl	Sl	Sl	Sl	Sl	Sl	Sl	Sl	Sl	Sl	Sl	Sl	Sl	Sl	Sl	Sl	Sl	Sl	Sl	Sl	Sl	Sl	Sl	Sl	Sl	Sl	Sl	Sl	Sl	Sl	Sl	Sl	Sl	Sl	Sl	Sl	Sl
solcap_snp_sl_54622	1.2	CHR01	86466426	Sl	Sl	Sl	Sl	Sl	Sl	Sl	Sl	Sl	Sl	Sl	Sl	Sl	Sl	Sl	Sl	Sl	Sl	Sl	Sl	Sl	Sl	Sl	Sl	Sl	Sl	Sl	Sl	Sl	Sl	Sl	Sl	Sl	Sl	Sl	Sl	Sl	Sl	Sl	Sl	Sl	Sl	Sl	Sl	Sl	Sl
solcap_snp_sl_6718	1.2	CHR01	86484250	Sl	Sl	Sl	Sl	Sl	Sl	Sl	Sl	Sl	Sl	Sl	Sl	Sl	Sl	Sl	Sl	Sl	Sl	Sl	Sl	Sl	Sl	Sl	Sl	Sl	Sl	Sl	Sl	Sl	Sl	Sl	Sl	Sl	Sl	Sl	Sl	Sl	Sl	Sl	Sl	Sl	Sl	Sl	Sl	Sl	Sl
CL015970-0397_solcap_snp_sl_54631	1.2	CHR01	86486674	Sl	Sl	Sl	Sl	Sl	Sl	Sl	Sl	Sl	Sl	Sl	Sl	Sl	Sl	Sl	Sl	Sl	Sl	Sl	Sl	Sl	Sl	Sl	Sl	Sl	Sl	Sl	Sl	Sl	Sl	Sl	Sl	Sl	Sl	NA	Sl	Sl	Sl	Sl	Sl	Sl	Sl	Sl	Sl	Sl	Sl
CL006477-0571	1.2	CHR01	86536459	Sl	Sl	Sl	Sl	Sl	Sl	Sl	Sl	Sl	Sl	Sl	Sl	Sl	Sl	Sl	Sl	Sl	Sl	Sl	Sl	Sl	Sl	Sl	Sl	Sl	Sl	Sl	Sl	Sl	Sl	Sl	Sl	Sl	Sl	Sl	Sl	Sl	Sl	Sl	Sl	Sl	Sl	Sl	Sl	Sl	Sl
solcap_snp_sl_54669	1.2	CHR01	86652042	Sl	Sl	Sl	Sl	Sl	Sl	Sl	Sl	Sl	Sl	Sl	Sl	Sl	Sl	Sl	Sl	Sl	Sl	Sl	Sl	Sl	Sl	Sl	Sl	Sl	Sl	Sl	Sl	Sl	Sl	Sl	Sl	Sl	Sl	Sl	Sl	Sl	Sl	Sl	Sl	Sl	Sl	Sl	Sl	Sl	Sl
solcap_snp_sl_54685	1.2	CHR01	86756919	Sl	Sl	Sl	Sl	Sl	Sl	Sl	Sl	Sl	Sl	Sl	Sl	Sl	Sl	Sl	Sl	Sl	Sl	Sl	Sl	Sl	Sl	Sl	Sl	Sl	Sl	Sl	Sl	Sl	Sl	Sl	Sl	Sl	Sl	Sl	Sl	Sl	Sl	Sl	Sl	Sl	Sl	Sl	Sl	Sl	Sl
SGN-U580895_snp1396_solcap_snp_sl_54697	1.2	CHR01	86813125	Sl	Sl	Sl	Sl	Sl	Sl	Sl	Sl	Sl	Sl	Sl	Sl	Sl	Sl	Sl	Sl	Sl	Sl	Sl	Sl	Sl	Sl	Sl	Sl	Sl	Sl	Sl	Sl	Sl	Sl	Sl	Sl	Sl	Sl	Sl	Sl	Sl	Sl	Sl	Sl	Sl	Sl	Sl	Sl	Sl	Sl
solcap_snp_sl_54704	1.2	CHR01	86828845	Sl	Sl	Sl	Sl	Sl	Sl	Sl	Sl	Sl	Sl	Sl	Sl	Sl	Sl	Sl	Sl	Sl	Sl	Sl	Sl	Sl	Sl	Sl	Sl	Sl	Sl	Sl	Sl	Sl	Sl	Sl	Sl	Sl	Sl	Sl	Sl	Sl	Sl	Sl	Sl	Sl	Sl	Sl	Sl	Sl	Sl
CL009293-0681	1.2	CHR01	86883070	Sl	Sl	Sl	Sl	Sl	Sl	Sl	Sl	Sl	Sl	Sl	Sl	Sl	Sl	Sl	Sl	Sl	Sl	Sl	Sl	Sl	Sl	Sl	Sl	Sl	Sl	Sl	Sl	Sl	Sl	Sl	Sl	Sl	Sl	Sl	Sl	Sl	Sl	Sl	Sl	Sl	Sl	Sl	Sl	Sl	Sl
CL016668-0365	1.2	CHR01	87042517	Sl	Sl	Sl	Sl	Sl	Sl	Sl	Sl	Sl	Sl	Sl	Sl	Sl	Sl	Sn	Sl	Sl	Sl	Sl	Sl	Sl	Sl	Sl	Sl	Sl	Sl	Sl	Sl	Sl	Sl	Sl	Sl	Sl	Sl	Sl	Sl	Sl	Sl	Sl	Sl	Sl	Sl	Sl	Sl	Sl	Sl
solcap_snp_sl_54758	1.2	CHR01	87057648	Sl	Sl	Sl	Sl	Sl	Sl	Sl	Sl	Sl	Sl	Sl	Sl	Sl	Sl	Sn	Sl	Sl	Sl	Sl	Sl	Sl	Sl	Sl	Sl	Sl	Sl	Sl	Sl	Sl	Sl	Sl	Sl	Sl	Sl	Sl	Sl	Sl	Sl	Sl	Sl	Sl	Sl	Sl	Sl	Sl	Sl
solcap_snp_sl_54854	1.2	CHR01	87506881	Sl	Sl	Sl	Sl	Sl	Sl	Sl	Sl/Sn	Sl	Sl	Sl	Sl	Sl	Sl	Sn	Sl	Sl	Sl	Sl	Sl	Sl	Sl	Sl	Sl	Sl	Sl	Sl	Sl	Sl	Sl	Sl	Sl	Sl	Sl	Sl	Sl	Sl	Sl	Sl	Sl	Sl	Sl	Sl	Sl	Sl	Sl
solcap_snp_sl_54883	1.2	CHR01	87531796	Sl	Sl	Sl	Sl	Sl	Sl	Sl	Sl/Sn	Sl	Sl	Sl	Sl	Sl	Sl	Sn	Sl	Sl	Sl	Sl	Sl	Sl	Sl	Sl	Sl	Sl	Sl	Sl	Sl	Sl	Sl	Sl	Sl	Sl	Sl	Sl	Sl	Sl	Sl	Sl	Sl	Sl	Sl	Sl	Sl	Sl	Sl
C2_At2g15890_430_b	1.2	CHR01	87798243	Sl	Sl	Sl	Sl	Sl	Sl	Sl	Sl/Sn	Sl	Sl	Sl	Sl	Sl	Sl	Sn	Sl	Sl	Sl	Sl	Sl	Sl	Sl	Sl	Sl	Sl	Sl	Sl	Sl	Sl	Sl	Sl	Sl	Sl	Sl	Sl	Sl	Sl	Sl	Sl	Sl	Sl	Sl	Sl	Sl	Sl	Sl
solcap_snp_sl_13404	1.2	CHR01	87977912	Sl	Sl	Sl	Sl	Sl	Sl	Sl	Sl/Sn	Sl	Sl	Sl	Sl	Sl	Sl	Sn	Sl	Sl	Sl	Sl	Sl	Sl	Sl	Sl	Sl	Sl	Sl	Sl	Sl	Sl	Sl	Sl	Sl	Sl	Sl	Sl	Sl	Sl	Sl	Sl	Sl	Sl	Sl	Sl	Sl	Sl	Sl
solcap_snp_sl_29388	1.2	CHR01	87978163	Sl	Sl	Sl	Sl	Sl	Sl	Sl	Sl/Sn	Sl	Sl	Sl	Sl	Sl	Sl	Sn	Sl	Sl	Sl	Sl	Sl	Sl	Sl	Sl	Sl	Sl	Sl	Sl	Sl	Sl	Sl	Sl	Sl	Sl	Sl	Sl	Sl	Sl	Sl	Sl	Sl	Sl	Sl	Sl	Sl	Sl	Sl
solcap_snp_sl_13401	1.2	CHR01	87987645	Sl	Sl	Sl	Sl	Sl	Sl	Sl	Sl/Sn	Sl	Sl	Sl	Sl	Sl	Sl	Sn	Sl	Sl	Sl	Sl	Sl	Sl	Sl	Sl	Sl	Sl	Sl	Sl	Sl	Sl	Sl	Sl	Sl	Sl	Sl	Sl	Sl	Sl	Sl	Sl	Sl	Sl	Sl	Sl	Sl	Sl	Sl
solcap_snp_sl_13399	1.2	CHR01	88011830	Sl	Sl	Sl	Sl	Sl	Sl	Sl	Sl/Sn	Sl	Sl	Sl	Sl	Sl	Sl	Sn	Sl	Sl	Sl	Sl	Sl	Sl	Sl	Sl	Sl	Sl	Sl	Sl	Sl	Sl	Sl	Sl	Sl	Sl	Sl	Sl	Sl	Sl	Sl	Sl	Sl	Sl	Sl	Sl	Sl	Sl	Sl
solcap_snp_sl_13398	1.2	CHR01	88038595	Sl	Sl	Sl	Sl	Sl	Sl	Sl	Sl/Sn	Sl	Sl	Sl	Sl	Sl	Sl	Sn	Sl	Sl	Sl	Sl	Sl	Sl	Sl	Sl	Sl	Sl	Sl	Sl	Sl	Sl	Sl	Sl	Sl	Sl	Sl	Sl	Sl	Sl	Sl	Sl	Sl	Sl	Sl	Sl	Sl	Sl	Sl
solcap_snp_sl_48237	1.2	CHR01	88131808	Sl	Sl	Sl	Sl	Sl	Sl	Sl	Sl/Sn	Sl	Sl	Sl	Sl	Sl	Sl	Sn	Sl	Sl	Sl	Sl	Sl	Sl	Sl	Sl	Sl	Sl	Sl	Sl	Sl	Sl	Sl	Sl	Sl	Sl	Sl	Sl	Sl	Sl	Sl	Sl	Sl	Sl	Sl	Sl	Sl	Sl	Sl
solcap_snp_sl_48209	1.2	CHR01	88269629	Sl	Sl	Sl	Sl	Sl	Sl	Sl	Sl/Sn	Sl	Sl	Sl	Sl	Sl	Sl	Sn	Sl	Sl	Sl	Sl	Sl	Sl	Sl	Sl	Sl	Sl	Sl	Sl	Sl	Sl	Sl	Sl	Sl	Sl	Sl	Sl	Sl	Sl	Sl	Sl	Sl	Sl	Sl	Sl	Sl	Sl	Sl
solcap_snp_sl_48181	1.2	CHR01	88401832	Sl	Sl	Sl	Sl	Sl	Sl	Sl	Sl/Sn	Sl	Sl	Sl	Sl	Sl	Sl	Sn	Sl	Sl	Sl	Sl	Sl	Sl	Sl	Sl	Sl	Sl	Sl	Sl	Sl	Sl	Sl	Sl	Sl	Sl	Sl	Sl	Sl	Sl	Sl	Sl	Sl	Sl	Sl	Sl	Sl	Sl	Sl
solcap_snp_sl_48179	1.2	CHR01	88417933	Sl	Sl	Sl	Sl	Sl	Sl	Sl	Sl/Sn	Sl	Sl	Sl	Sl	Sl	Sl	Sn	Sl	Sl	Sl	Sl	Sl	Sl	Sl	Sl	Sl	Sl	Sl	Sl	Sl	Sl	Sl	Sl	Sl	Sl	Sl	Sl	Sl	Sl	Sl	Sl	Sl	Sl	Sl	Sl	Sl	Sl	Sl
solcap_snp_sl_48151	1.2	CHR01	88561231	Sl	Sl	Sl	Sl	Sl	Sl	Sl	Sl/Sn	Sl	Sl	Sl	Sl	Sl	Sl	Sn	Sl	Sl	Sl	Sl	Sl	Sl	Sl	Sl	Sl	Sl	Sl	Sl	Sl	Sl	Sl	Sl	Sl	Sl	Sl	Sl	Sl	Sl	Sl	Sl	Sl	Sl	Sl	Sl	Sl	Sl	Sl
solcap_snp_sl_48077	1.2	CHR01	88934006	Sl	Sl	Sl	Sl	Sl	Sl	Sl	Sl/Sn	Sl	Sl	Sl	Sl	Sl	Sl	Sn	Sl	Sl	Sl	Sl	Sl	Sl	Sl	Sl	Sl	Sl	Sl	Sl	Sl	Sl	Sl	Sl	Sl	Sl	Sl	Sl	Sl	Sl	Sl	Sl	Sl	Sl	Sl	Sl	Sl	Sl	Sl
solcap_snp_sl_48043	1.2	CHR01	89188364	Sl	Sl	Sl	Sl	Sl	Sn	Sl	Sl/Sn	Sl	Sl	Sl	Sl	Sl	Sl	Sn	Sl	Sl	Sl	Sl	Sl	Sl	Sl	Sl	Sl	Sl	Sl	Sl	Sl	Sl	Sl	Sl	Sl	Sl	Sl	Sl	Sl	Sl	Sl	Sl	Sl	Sl	Sl	Sl	Sl	Sl	Sl
solcap_snp_sl_50683	1.2	CHR01	89200038	Sl	Sl	Sl	Sl	Sl	Sn	Sl	Sl/Sn	Sl	Sl	Sl	Sl	Sl	Sl	Sn	Sl	Sl	Sl	Sl	Sl	Sl	Sl	Sl	Sl	Sl	Sl	Sl	Sl	Sl	Sl	Sl	Sl	Sl	Sl	Sl	Sl	Sl	Sl	Sl	Sl	Sl	Sl	Sl	Sl	Sl	Sl
SGN-U573826_snp1014_solcap_snp_sl_53877	1.2	CHR01	89222627	Sl	Sl	Sl	Sl	Sl	Sn	Sl	Sl/Sn	Sl	Sl	Sl	Sl	Sl	Sl	Sn	Sl	Sl	Sl	Sl	Sl	Sl	Sl	Sl	Sl	Sl	Sl	Sl	Sl	Sl	Sl	Sl	Sl	Sl	Sl	Sl	Sl	Sl	Sl	Sl	Sl	Sl	Sl	Sl	Sl	Sl	Sl
solcap_snp_sl_53870	1.2	CHR01	89224608	Sl	Sl	Sl	Sl	Sl	Sn	Sl	Sl/Sn	Sl	Sl	Sl	Sl	Sl	Sl	Sn	Sl	Sl	Sl	Sl	Sl	Sl	Sl	Sl	Sl	Sl	Sl	Sl	Sl	Sl	Sl	Sl	Sl	Sl	Sl	Sl	Sl	Sl	Sl	Sl	Sl	Sl	Sl	Sl	Sl	Sl	Sl
solcap_snp_sl_53864	1.2	CHR01	89251742	Sl	Sl	Sl	Sl	Sl	Sn	Sl	Sl/Sn	Sl	Sl	Sl	Sl	Sl	Sl	Sn	Sl	Sl	Sl	Sl	Sl	Sl	Sl	Sl	Sl	Sl	Sl	Sl	Sl	Sl	Sl	Sl	Sl	Sl	Sl	Sl	Sl	Sl	Sl	Sl	Sl	Sl	Sl	Sl	Sl	Sl	Sl
solcap_snp_sl_53862	1.2	CHR01	89254065	Sl	Sl	Sl	Sl	Sl	Sn	Sl	Sl/Sn	Sl	Sl	Sl	Sl	Sl	Sl	Sn	Sl	Sl	Sl	Sl	Sl	Sl	Sl	Sl	Sl	Sl	Sl	Sl	Sl	Sl	Sl	Sl	Sl	Sl	Sl	Sl	Sl	Sl	Sl	Sl	Sl	Sn	Sn	Sl	Sl	Sl	Sl
SGN-U313729_snp305	1.2	CHR01	89257089	Sl	Sl	Sl	Sl	Sl	Sn	Sl	Sl/Sn	Sl	Sl	Sl	Sl	Sl	Sl	Sn	Sl	Sl	Sl	Sl	Sl	Sl	Sl	Sl	Sl	Sl	Sl	Sl	Sl	Sl	Sl	Sl	Sl	Sl	Sl	Sl	Sl	Sl	Sl	Sl	Sl	Sn	Sn	Sl	Sl	Sl	Sl
CL016082-0560	1.2	CHR01	89272638	Sl	Sl	Sl	Sl	Sl	Sn	Sl	Sl/Sn	Sl	Sl	Sl	Sl	Sl	Sl	Sn	Sl	Sl	Sl	Sl	Sl	Sl	Sl	Sl	Sl	Sl	Sl	Sl	Sl	Sl	Sl	Sl	Sl	Sl	Sl	Sl	Sl	Sl	Sl	Sl	Sl	Sn	Sn	Sl	Sl	Sl	Sl
solcap_snp_sl_53846	1.2	CHR01	89299908	Sl	Sl	Sl	Sl	Sl	Sn	Sl	Sl/Sn	Sl	Sl	Sl	Sl	Sl	Sl	Sn	Sl	Sl	Sl	Sl	Sl	Sl	Sl	Sl	Sl	Sl	Sl	Sl	Sl	Sl	Sl	Sl	Sl	Sl	Sl	Sl	Sl	Sl	Sl	Sl	Sl	Sn	Sn	Sl	Sl	Sl	Sl
solcap_snp_sl_53812	1.2	CHR01	89406961	Sl	Sl	Sl	Sl	Sl	Sn	Sl	Sn	Sl	Sl	Sl	Sl	Sl	Sl	Sn	Sl	Sl	Sl	Sl	Sl	Sl	Sl	Sl	Sl	Sl	Sl	Sl	Sl	Sl	Sl	Sl	Sl	Sl	Sl	Sl	Sl	Sl	Sl	Sl	Sl	Sn	Sn	Sl	Sl	Sl	Sl
SGN-U581283_snp1102_solcap_snp_sl_53749	1.2	CHR01	89628495	Sl	Sl	Sl	Sl	Sl	Sn	Sl	Sn	Sl	Sl	Sl	Sl	Sl	Sl	Sn	Sl	Sl	Sl	Sl	Sl	Sl	Sl	Sl	Sl	Sl	Sl	Sl	Sl	Sl	Sl	Sl	Sl	Sl	Sl	Sl	Sl	Sl	Sl	Sl	Sl	Sn	Sn	Sl	Sl	Sl	Sl
solcap_snp_sl_53743	1.2	CHR01	89638351	Sl	Sl	Sl	Sl	Sl	Sn	Sl	Sn	Sl	Sl	Sl	Sl	Sl	Sl	Sn	Sl	Sl	Sl	Sl	Sl	Sl	Sl	Sl	Sl	Sl	Sl	Sl	Sl	Sl	Sl	Sl	Sl	Sl	Sl	Sl	Sl	Sl	Sl	Sl	Sl	Sn	Sn	Sl	Sl	Sl	Sl
CL016160-0228	1.2	CHR01	89654181	Sl	Sl	Sl	Sl	Sl	Sn	Sl	Sn	Sl	Sl	Sl	Sl	Sl	Sl	Sn	Sl	Sl	Sl	Sl	Sl	Sl	Sl	Sl	Sl	Sl	Sl	Sl	Sl	Sl	Sl	Sl	Sl	Sl	Sl	Sl	Sl	Sl	Sl	Sl	Sl	Sn	Sn	Sl	Sl	Sl	Sl
SGN-U581138_snp1171_solcap_snp_sl_53721	1.2	CHR01	89755725	Sl	Sl	Sl	Sl	Sl	Sn	Sl	Sn	Sl	Sl	Sl	Sl	Sl	Sl	Sn	Sl	Sl	Sl	Sl	Sl	Sl	Sl	Sl	Sl	Sl	Sl	Sl	Sl	Sl	Sl	Sl	Sl	Sl	Sl	Sl	Sl	Sl	Sl	Sl	Sl	Sn	Sn	Sl	Sl	Sl	Sl
CL015806-0417_solcap_snp_sl_53692	1.2	CHR01	89851138	Sl	Sl	Sl	Sl	Sl	Sn	Sl	Sn	Sl	Sl	Sl	Sl	Sl	Sl	Sn	Sl	Sl	Sl	Sl	Sl	Sl	Sl	Sl	Sl	Sl	Sl	Sl	Sl	Sl	Sl	Sl	Sl	Sl	Sl	Sl	Sl	Sl	Sl	Sl	Sl	Sn	Sn	Sl	Sl	Sl	Sl
solcap_snp_sl_53671	1.2	CHR01	89930314	Sl	Sl	Sl	Sl	Sl	Sn	Sl	Sn	Sl	Sl	Sl	Sl	Sl	Sl	Sn	Sl	Sl	Sl	Sl	Sl	Sl	Sl	Sl	Sl	Sl	Sl	Sl	Sl	Sl	Sl	Sl	Sl	Sl	Sl	Sl	Sl	Sl	Sl	Sl	Sl	Sn	Sn	Sl	Sl	Sl	Sl
solcap_snp_sl_53654	1.2	CHR01	89981336	Sl	Sl	Sl	Sl	Sl	Sn	Sl	Sn	Sl	Sl	Sl	Sl	Sl	Sl	Sn	Sl	Sl	Sl	Sl	Sl	Sl	Sl	Sl	Sl	Sl	Sl	Sl	Sl	Sl	Sl	Sl	Sl	Sl	Sl	Sl	Sl	Sl	Sl	Sl	Sl	Sn	Sn	Sl	Sl	Sl	Sl
solcap_snp_sl_53630	1.2	CHR01	90090749	Sl	Sl	Sl	Sl	Sl	Sn	Sl	Sn	Sl	Sl	Sl	Sl	Sl	Sl	Sn	Sl	Sl	Sl	Sl	Sl	Sl	Sl	Sl	Sl	Sl	Sl	Sl	Sl	Sl	Sl	Sl	Sl	Sl	Sl	Sl	Sl	Sl	Sl	Sl	Sl	Sn	Sn	Sl	Sl	Sl	Sl
solcap_snp_sl_7398	2	CHR02	1511764	Sl	Sl	Sl	Sl	Sl	Sl	Sl	Sl	Sl	Sl	Sl	Sl	Sl	Sl	Sl	Sn	Sl	Sl	Sl	Sl	Sl	Sl	Sl	Sl	Sl	Sl	Sl	Sl	Sl	Sl	Sn	Sn	Sl	Sl	Sl	Sn	Sl	Sl	Sl	Sl	Sl	Sl	Sl	Sl	Sl	Sl
solcap_snp_sl_56940	2	CHR02	2054107	Sl	Sl	Sl	Sl	Sl	Sl	Sl	Sl	Sl	Sl	Sl	Sl	Sl	Sl	Sl	Sn	Sl	Sl	Sl	Sl	Sl	Sl	Sl	Sl	Sl	Sl	Sl	Sl	Sl	Sl	Sn	Sn	Sl	Sl	Sl	Sn	Sl	Sl	Sl	Sl	Sl	Sl	Sl	Sl	Sl	Sl
solcap_snp_sl_56942	2	CHR02	2088109	Sl	Sl	Sl	Sl	Sl	Sl	Sl	Sl	Sl	Sl	Sl	Sl	Sl	Sl	Sl	Sn	Sl	Sl	Sl	Sl	Sl	Sl	Sl	Sl	Sl	Sl	Sl	Sl	Sl	Sl	Sn	Sn	Sl	Sl	Sl	Sn	Sl	Sl	Sl	Sl	Sl	Sl	Sl	Sl	Sl	Sl
solcap_snp_sl_56943	2	CHR02	2088175	Sl	Sl	Sl	Sl	Sl	Sl	Sl	Sl	Sl	Sl	Sl	Sl	Sl	Sl	Sl	Sn	Sl	Sl	Sl	Sl	Sl	Sl	Sl	Sl	Sl	Sl	Sl	Sl	Sl	Sl	Sn	Sn	Sl	Sl	Sl	Sn	Sl	Sl	Sl	Sl	Sl	Sl	Sl	Sl	Sl	Sl
solcap_snp_sl_28320	2	CHR02	6139638	Sl	Sl	Sl	Sl	Sl	Sl	Sl	Sl	Sl	Sl	Sl	Sl	Sl	Sl	Sl	Sn	Sl	Sl	Sl	Sl	Sl	Sl	Sl	Sl	Sl	Sl	Sl	Sl	Sl	Sl	Sn	Sn	Sl	Sl	Sl	Sn	Sl	Sl	Sl	Sl	Sl	Sl	Sl	Sl	Sl	Sl
solcap_snp_sl_2559	2	CHR02	6283284	Sl	Sl	Sl	Sl	Sl	Sl	Sl	Sl	Sl	Sl	Sl	Sl	Sl	Sl	Sl	Sn	Sl	Sl	Sl	Sl	Sl	Sl	Sl	Sl	Sl	Sl	Sl	Sl	Sl	Sl	Sn	Sn	Sl	Sl	Sl	Sn	Sl	Sl	Sl	Sl	Sl	Sl	Sl	Sl	Sl	Sl
solcap_snp_sl_2561	2	CHR02	6519279	Sl	Sl	Sl	Sl	Sl	Sl	Sl	Sl	Sl	Sl	Sl	Sl	Sl	Sl	Sl	Sn	Sl	Sl	Sl	Sl	Sl	Sl	Sl	Sl	Sl	Sl	Sl	Sl	Sl	Sl	Sn	Sn	Sl	Sl	Sl	Sn	Sl	Sl	Sl	Sl	Sl	Sl	Sl	Sl	Sl	Sl
solcap_snp_sl_2563	2	CHR02	6570455	Sl	Sl	Sl	Sl	Sl	Sl	Sl	Sl	Sl	Sl	Sl	Sl	Sl	Sl	Sl	Sn	Sl	Sl	Sl	Sl	Sl	Sl	Sl	Sl	Sl	Sl	Sl	Sl	Sl	Sl	Sn	Sn	Sl	Sl	Sl	Sn	Sl	Sl	Sl	Sl	Sl	Sl	Sl	Sl	Sl	Sl
solcap_snp_sl_2564	2	CHR02	6572303	Sl	Sl	Sl	Sl	Sl	Sl	Sl	Sl	Sl	Sl	Sl	Sl	Sl	Sl	Sl	Sn	Sl	Sl	Sl	Sl	Sl	Sl	Sl	Sl	Sl	Sl	Sl	Sl	Sl	Sl	Sn	Sn	Sl	Sl	Sl	Sn	Sl	Sl	Sl	Sl	Sl	Sl	Sl	Sl	Sl	Sl
solcap_snp_sl_2565	2	CHR02	6580104	Sl	Sl	Sl	Sl	Sl	Sl	Sl	Sl	Sl	Sl	Sl	Sl	Sl	Sl	Sl	Sn	Sl	Sl	Sl	Sl	Sl	Sl	Sl	Sl	Sl	Sl	Sl	Sl	Sl	Sl	Sn	Sn	Sl	Sl	Sl	Sn	Sl	Sl	Sl	Sl	Sl	Sl	Sl	Sl	Sl	Sl
solcap_snp_sl_2566	2	CHR02	6580340	Sl	Sl	Sl	Sl	Sl	Sl	Sl	Sl	Sl	Sl	Sl	Sl	Sl	Sl	Sl	Sn	Sl	Sl	Sl	Sl	Sl	Sl	Sl	Sl	Sl	Sl	Sl	Sl	Sl	Sl	Sn	Sn	Sl	Sl	Sl	Sn	Sl	Sl	Sl	Sl	Sl	Sl	Sl	Sl	Sl	Sl
solcap_snp_sl_2570	2	CHR02	6597304	Sl	Sl	Sl	Sl	Sl	Sl	Sl	Sl	Sl	Sl	Sl	Sl	Sl	Sl	Sl	Sn	Sl	Sl	Sl	Sl	Sl	Sl	Sl	Sl	Sl	Sl	Sl	Sl	Sl	Sl	Sn	Sn	Sl	Sl	Sl	Sn	Sl	Sl	Sl	Sl	Sl	Sl	Sl	Sl	Sl	Sl
solcap_snp_sl_2572	2	CHR02	6599877	Sl	Sl	Sl	Sl	Sl	Sl	Sl	Sl	Sl	Sl	Sl	Sl	Sl	Sl	Sl	Sn	Sl	Sl	Sl	Sl	Sl	Sl	Sl	Sl	Sl	Sl	Sl	Sl	Sl	Sl	Sn	Sn	Sl	Sl	Sl	Sn	Sl	Sl	Sl	Sl	Sl	Sl	Sl	Sl	Sl	Sl
solcap_snp_sl_44555	2	CHR02	6610132	Sl	Sl	Sl	Sl	Sl	Sl	Sl	Sl	Sl	Sl	Sl	Sl	Sl	Sl	Sl	Sn	Sl	Sl	Sl	Sl	Sl	Sl	Sl	Sl	Sl	Sl	Sl	Sl	Sl	Sl	Sn	Sn	Sl	Sl	Sl	Sn	Sl	Sl	Sl	Sl	Sl	Sl	Sl	Sl	Sl	Sl
solcap_snp_sl_2575	2	CHR02	6610291	Sl	Sl	Sl	Sl	Sl	Sl	Sl	Sl	Sl	Sl	Sl	Sl	Sl	Sl	Sl	Sn	Sl	Sl	Sl	Sl	Sl	Sl	Sl	Sl	Sl	Sl	Sl	Sl	Sl	Sl	Sn	Sn	Sl	Sl	Sl	Sn	Sl	Sl	Sl	Sl	Sl	Sl	Sl	Sl	Sl	Sl
solcap_snp_sl_2580	2	CHR02	6912212	Sl	Sl	Sl	Sl	Sl	Sl	Sl	Sl	Sl	Sl	Sl	Sl	Sl	Sl	Sl	Sn	Sl	Sl	Sl	Sl	Sl	Sl	Sl	Sl	Sl	Sl	Sl	Sl	Sl	Sl	Sn	Sn	Sl	Sl	Sl	Sn	Sl	Sl	Sl	Sl	Sl	Sl	Sl	Sl	Sl	Sl
solcap_snp_sl_28329	2	CHR02	7847580	Sl	Sl	Sl	Sl	Sl	Sl	Sl	Sl	Sl	Sl	Sl	Sl	Sl	Sl	Sl	Sn	Sl	Sl	Sl	Sl	Sl	Sl	Sl	Sl	Sl	Sl	Sl	Sl	Sl	Sl	Sn	Sn	Sl	Sl	Sl	Sn	Sl	Sl	Sl	Sl	Sl	Sl	Sl	Sl	Sl	Sl
solcap_snp_sl_28335	2	CHR02	8138901	Sl	Sl	Sl	Sl	Sl	Sl	Sl	Sl	Sl	Sl	Sl	Sl	Sl	Sl	Sl	Sn	Sl	Sl	Sl	Sl	Sl	Sl	Sl	Sl	Sl	Sl	Sl	Sl	Sl	Sl	Sn	Sn	Sl	Sl	Sl	Sn	Sl	Sl	Sl	Sl	Sl	Sl	Sl	Sl	Sl	Sl
solcap_snp_sl_28338	2	CHR02	8853474	Sl	Sl	Sl	Sl	Sl	Sl	Sl	Sl	Sl	Sl	Sl	Sl	Sl	Sl	Sl	Sn	Sl	Sl	Sl	Sl	Sl	Sl	Sl	Sl	Sl	Sl	Sl	Sl	Sl	Sl	Sn	Sn	Sl	Sl	Sl	Sn	Sl	Sl	Sl	Sl	Sl	Sl	Sl	Sl	Sl	Sl
solcap_snp_sl_2600	2	CHR02	9174479	Sl	Sl	Sl	Sl	Sl	Sl	Sl	Sl	Sl	Sl	Sl	Sl	Sl	Sl	Sl	Sn	Sl	Sl	Sl	Sl	Sl	Sl	Sl	Sl	Sl	Sl	Sl	Sl	Sl	Sl	Sn	Sn	Sl	Sl	Sl	Sn	Sl	Sl	Sl	Sl	Sl	Sl	Sl	Sl	Sl	Sl
solcap_snp_sl_28343	2	CHR02	9866916	Sl	Sl	Sl	Sl	Sl	Sl	Sl	Sl	Sl	Sl	Sl	Sl	Sl	Sl	Sl	Sn	Sl	Sl	Sl	Sl	Sl	Sl	Sl	Sl	Sl	Sl	Sl	Sl	Sl	Sl	Sn	Sn	Sl	Sl	Sl	Sn	Sl	Sl	Sl	Sl	Sl	Sl	Sl	Sl	Sl	Sl
solcap_snp_sl_2607	2	CHR02	10423371	Sl	Sl	Sl	Sl	Sl	Sl	Sl	Sl	Sl	Sl	Sl	Sl	Sl	Sl	Sl	Sn	Sl	Sl	Sl	Sl	Sl	Sl	Sl	Sl	Sl	Sl	Sl	Sl	Sl	Sl	Sn	Sn	Sl	Sl	Sl	Sn	Sl	Sl	Sl	Sl	Sl	Sl	Sl	Sl	Sl	Sl
solcap_snp_sl_6247	2	CHR02	11083231	Sl	Sl	Sl	Sl	Sl	Sl	Sl	Sl	Sl	Sl	Sl	Sl	Sl	Sl	Sl	Sn	Sl	Sl	Sl	Sl	Sl	Sl	Sl	Sl	Sl	Sl	Sl	Sl	Sl	Sl	Sn	Sn	Sl	Sl	Sl	Sn	Sl	Sl	Sl	Sl	Sl	Sl	Sl	Sl	Sl	Sl
solcap_snp_sl_6240	2	CHR02	12014142	Sl	Sl	Sl	Sl	Sl	Sl	Sl	Sl	Sl	Sl	Sl	Sl	Sl	Sl	Sl	Sn	Sl	Sl	Sl	Sl	Sl	Sl	Sl	Sl	Sl	Sl	Sl	Sl	Sl	Sl	Sn	Sn	Sl	Sl	Sl	Sn	Sl	Sl	Sl	Sl	Sl	Sl	Sl	Sl	Sl	Sl
solcap_snp_sl_6239	2	CHR02	12016279	Sl	Sl	Sl	Sl	Sl	Sl	Sl	Sl	Sl	Sl	Sl	Sl	Sl	Sl	Sl	Sn	Sl	Sl	Sl	Sl	Sl	Sl	Sl	Sl	Sl	Sl	Sl	Sl	Sl	Sl	Sn	Sn	Sl	Sl	Sl	Sn	Sl	Sl	Sl	Sl	Sl	Sl	Sl	Sl	Sl	Sl
solcap_snp_sl_31193	2	CHR02	12278224	Sl	Sl	Sl	Sl	Sl	Sl	Sl	Sl	Sl	Sl	Sl	Sl	Sl	Sl	Sl	Sn	Sl	Sl	Sl	Sl	Sl	Sl	Sl	Sl	Sl	Sl	Sl	Sl	Sl	Sl	Sn	Sn	Sl	Sl	Sl	Sn	Sl	Sl	Sl	Sl	Sl	Sl	Sl	Sl	Sl	Sl
solcap_snp_sl_31191	2	CHR02	12921944	Sl	Sl	Sl	Sl	Sl	Sl	Sl	Sl	Sl	Sl	Sl	Sl	Sl	Sl	Sl	Sn	Sl	Sl	Sl	Sl	Sl	Sl	Sl	Sl	Sl	Sl	Sl	Sl	Sl	Sl	Sn	Sn	Sl	Sl	Sl	Sn	Sl	Sl	Sl	Sl	Sl	Sl	Sl	Sl	Sl	Sl
solcap_snp_sl_31190	2	CHR02	12922037	Sl	Sl	Sl	Sl	Sl	Sl	Sl	Sl	Sl	Sl	Sl	Sl	Sl	Sl	Sl	Sn	Sl	Sl	Sl	Sl	Sl	Sl	Sl	Sl	Sl	Sl	Sl	Sl	Sl	Sl	Sn	Sn	Sl	Sl	Sl	Sn	Sl	Sl	Sl	Sl	Sl	Sl	Sl	Sl	Sl	Sl
solcap_snp_sl_53126	2	CHR02	13104163	Sl	Sl	Sl	Sl	Sl	Sl	Sl	Sl	Sl	Sl	Sl	Sl	Sl	Sl	Sl	Sn	Sl	Sl	Sl	Sl	Sl	Sl	Sl	Sl	Sl	Sl	Sl	Sl	Sl	Sl	Sn	Sn	Sl	Sl	Sl	Sn	Sl	Sl	Sl	Sl	Sl	Sl	Sl	Sl	Sl	Sl
solcap_snp_sl_6229	2	CHR02	13134870	Sl	Sl	Sl	Sl	Sl	Sl	Sl	Sl	Sl	Sl	Sl	Sl	Sl	Sl	Sl	Sn	Sl	Sl	Sl	Sl	Sl	Sl	Sl	Sl	Sl	Sl	Sl	Sl	Sl	Sl	Sn	Sn	Sl	Sl	Sl	Sn	Sl	Sl	Sl	Sl	Sl	Sl	Sl	Sl	Sl	Sl
solcap_snp_sl_6228	2	CHR02	13134978	Sl	Sl	Sl	Sl	Sl	Sl	Sl	Sl	Sl	Sl	Sl	Sl	Sl	Sl	Sl	Sn	Sl	Sl	Sl	Sl	Sl	Sl	Sl	Sl	Sl	Sl	Sl	Sl	Sl	Sl	Sn	Sn	Sl	Sl	Sl	Sn	Sl	Sl	Sl	Sl	Sl	Sl	Sl	Sl	Sl	Sl
solcap_snp_sl_6227	2	CHR02	13134987	Sl	Sl	Sl	Sl	Sl	Sl	Sl	Sl	Sl	Sl	Sl	Sl	Sl	Sl	Sl	Sn	Sl	Sl	Sl	Sl	Sl	Sl	Sl	Sl	Sl	Sl	Sl	Sl	Sl	Sl	Sn	Sn	Sl	Sl	Sl	Sn	Sl	Sl	Sl	Sl	Sl	Sl	Sl	Sl	Sl	Sl
solcap_snp_sl_6226	2	CHR02	13222802	Sl	Sl	Sl	Sl	Sl	Sl	Sl	Sl	Sl	Sl	Sl	Sl	Sl	Sl	Sl	Sn	Sl	Sl	Sl	Sl	Sl	Sl	Sl	Sl	Sl	Sl	Sl	Sl	Sl	Sl	Sn	Sn	Sl	Sl	Sl	Sn	Sl	Sl	Sl	Sl	Sl	Sl	Sl	Sl	Sl	Sl
solcap_snp_sl_6206	2	CHR02	13429144	Sl	Sl	Sl	Sl	Sl	Sl	Sl	Sl	Sl	Sl	Sl	Sl	Sl	Sl	Sl	Sn	Sl	Sl	Sl	Sl	Sl	Sl	Sl	Sl	Sl	Sl	Sl	Sl	Sl	Sl	Sn	Sn	Sl	Sl	Sl	Sn	Sl	Sl	Sl	Sl	Sl	Sl	Sl	Sl	Sl	Sl
solcap_snp_sl_6201	2	CHR02	13877025	Sl	Sl	Sl	Sl	Sl	Sl	Sl	Sl	Sl	Sl	Sl	Sl	Sl	Sl	Sl	Sn	Sl	Sl	Sl	Sl	Sl	Sl	Sl	Sl	Sl	Sl	Sl	Sl	Sl	Sl	Sn	Sn	Sl	Sl	Sl	Sn	Sl	Sl	Sl	Sl	Sl	Sl	Sl	Sl	Sl	Sl
solcap_snp_sl_6199	2	CHR02	13885801	Sl	Sl	Sl	Sl	Sl	Sl	Sl	Sl	Sl	Sl	Sl	Sl	Sl	Sl	Sl	Sn	Sl	Sl	Sl	Sl	Sl	Sl	Sl	Sl	Sl	Sl	Sl	Sl	Sl	Sl	Sn	Sn	Sl	Sl	Sl	Sn	Sl	Sl	Sl	Sl	Sl	Sl	Sl	Sl	Sl	Sl
solcap_snp_sl_6194	2	CHR02	13905437	Sl	Sl	Sl	Sl	Sl	Sl	Sl	Sl	Sl	Sl	Sl	Sl	Sl	Sl	Sl	Sn	Sl	Sl	Sl	Sl	Sl	Sl	Sl	Sl	Sl	Sl	Sl	Sl	Sl	Sl	Sn	Sn	Sl	Sl	Sl	Sn	Sl	Sl	Sl	Sl	Sl	Sl	Sl	Sl	Sl	Sl
solcap_snp_sl_6192	2	CHR02	13908436	Sl	Sl	Sl	Sl	Sl	Sl	Sl	Sl	Sl	Sl	Sl	Sl	Sl	Sl	Sl	Sn	Sl	Sl	Sl	Sl	Sl	Sl	Sl	Sl	Sl	Sl	Sl	Sl	Sl	Sl	Sn	Sn	Sl	Sl	Sl	Sn	Sl	Sl	Sl	Sl	Sl	Sl	Sl	Sl	Sl	Sl
solcap_snp_sl_6189	2	CHR02	13950096	Sl	Sl	Sl	Sl	Sl	Sl	Sl	Sl	Sl	Sl	Sl	Sl	Sl	Sl	Sl	Sn	Sl	Sl	Sl	Sl	Sl	Sl	Sl	Sl	Sl	Sl	Sl	Sl	Sl	Sl	Sn	Sn	Sl	Sl	Sl	Sn	Sl	Sl	Sl	Sl	Sl	Sl	Sl	Sl	Sl	Sl
solcap_snp_sl_6185	2	CHR02	14016646	Sl	Sl	Sl	Sl	Sl	Sl	Sl	Sl	Sl	Sl	Sl	Sl	Sl	Sl	Sl	Sn	Sl	Sl	Sl	Sl	Sl	Sl	Sl	Sl	Sl	Sl	Sl	Sl	Sl	Sl	Sn	Sn	Sl	Sl	Sl	Sn	Sl	Sl	Sl	Sl	Sl	Sl	Sl	Sl	Sl	Sl
solcap_snp_sl_6183	2	CHR02	14041736	Sl	Sl	Sl	Sl	Sl	Sl	Sl	Sl	Sl	Sl	Sl	Sl	Sl	Sl	Sl	Sn	Sl	Sl	Sl	Sl	Sl	Sl	Sl	Sl	Sl	Sl	Sl	Sl	Sl	Sl	Sn	Sn	Sl	Sl	Sl	Sn	Sl	Sl	Sl	Sl	Sl	Sl	Sl	Sl	Sl	Sl
solcap_snp_sl_6177	2	CHR02	14332621	Sl	Sl	Sl	Sl	Sl	Sl	Sl	Sl	Sl	Sl	Sl	Sl	Sl	Sl	Sl	Sn	Sl	Sl	Sl	Sl	Sl	Sl	Sl	Sl	Sl	Sl	Sl	Sl	Sl	Sl	Sn	Sn	Sl	Sl	Sl	Sn	Sl	Sl	Sl	Sl	Sl	Sl	Sl	Sl	Sl	Sl
solcap_snp_sl_1380	2	CHR02	14983311	Sl	Sl	Sl	Sl	Sl	Sl	Sl	Sl	Sl	Sl	Sl	Sl	Sl	Sl	Sl	Sn	Sl	Sl	Sl	Sl	Sl	Sl	Sl	Sl	Sl	Sl	Sl	Sl	Sl	Sl	Sn	Sn	Sl	Sl	Sl	Sn	Sl	Sl	Sl	Sl	Sl	Sl	Sl	Sl	Sl	Sl
solcap_snp_sl_40819	2	CHR02	14983492	Sl	Sl	Sl	Sl	Sl	Sl	Sl	Sl	Sl	Sl	Sl	Sl	Sl	Sl	Sl	Sn	Sl	Sl	Sl	Sl	Sl	Sl	Sl	Sl	Sl	Sl	Sl	Sl	Sl	Sl	Sn	Sn	Sl	Sl	Sl	Sn	Sl	Sl	Sl	Sl	Sl	Sl	Sl	Sl	Sl	Sl
solcap_snp_sl_1382	2	CHR02	14983695	Sl	Sl	Sl	Sl	Sl	Sl	Sl	Sl	Sl	Sl	Sl	Sl	Sl	Sl	Sl	Sn	Sl	Sl	Sl	Sl	Sl	Sl	Sl	Sl	Sl	Sl	Sl	Sl	Sl	Sl	Sn	Sn	Sl	Sl	Sl	Sn	Sl	Sl	Sl	Sl	Sl	Sl	Sl	Sl	Sl	Sl
solcap_snp_sl_1384	2	CHR02	14986124	Sl	Sl	Sl	Sl	Sl	Sl	Sl	Sl	Sl	Sl	Sl	Sl	Sl	Sl	Sl	Sn	Sl	Sl	Sl	Sl	Sl	Sl	Sl	Sl	Sl	Sl	Sl	Sl	Sl	Sl	Sn	Sn	Sl	Sl	Sl	Sn	Sl	Sl	Sl	Sl	Sl	Sl	Sl	Sl	Sl	Sl
solcap_snp_sl_1385	2	CHR02	14986128	Sl	Sl	Sl	Sl	Sl	Sl	Sl	Sl	Sl	Sl	Sl	Sl	Sl	Sl	Sl	Sn	Sl	Sl	Sl	Sl	Sl	Sl	Sl	Sl	Sl	Sl	Sl	Sl	Sl	Sl	Sn	Sn	Sl	Sl	Sl	Sn	Sl	Sl	Sl	Sl	Sl	Sl	Sl	Sl	Sl	Sl
solcap_snp_sl_1386	2	CHR02	15128477	Sl	Sl	Sl	Sl	Sl	Sl	Sl	Sl	Sl	Sl	Sl	Sl	Sl	Sl	Sl	Sn	Sl	Sl	Sl	Sl	Sl	Sl	Sl	Sl	Sl	Sl	Sl	Sl	Sl	Sl	Sn	Sn	Sl	Sl	Sl	Sn	Sl	Sl	Sl	Sl	Sl	Sl	Sl	Sl	Sl	Sl
solcap_snp_sl_5885	2	CHR02	15384790	Sl	Sl	Sl	Sl	Sl	Sl	Sl	Sl	Sl	Sl	Sl	Sl	Sl	Sl	Sl	Sn	Sl	Sl	Sl	Sl	Sl	Sl	Sl	Sl	Sl	Sl	Sl	Sl	Sl	Sl	Sn	Sn	Sl	Sl	Sl	Sn	Sl	Sl	Sl	Sl	Sl	Sl	Sl	Sl	Sl	Sl
solcap_snp_sl_31002	2	CHR02	15384878	Sl	Sl	Sl	Sl	Sl	Sl	Sl	Sl	Sl	Sl	Sl	Sl	Sl	Sl	Sl	Sn	Sl	Sl	Sl	Sl	Sl	Sl	Sl	Sl	Sl	Sl	Sl	Sl	Sl	Sl	Sn	Sn	Sl	Sl	Sl	Sn	Sl	Sl	Sl	Sl	Sl	Sl	Sl	Sl	Sl	Sl
solcap_snp_sl_52609	2	CHR02	15402141	Sl	Sl	Sl	Sl	Sl	Sl	Sl	Sl	Sl	Sl	Sl	Sl	Sl	Sl	Sl	Sn	Sl	Sl	Sl	Sl	Sl	Sl	Sl	Sl	Sl	Sl	Sl	Sl	Sl	Sl	Sn	Sn	Sl	Sl	Sl	Sn	Sl	Sl	Sl	Sl	Sl	Sl	Sl	Sl	Sl	Sl
solcap_snp_sl_52608	2	CHR02	15415250	Sl	Sl	Sl	Sl	Sl	Sl	Sl	Sl	Sl	Sl	Sl	Sl	Sl	Sl	Sl	Sn	Sl	Sl	Sl	Sl	Sl	Sl	Sl	Sl	Sl	Sl	Sl	Sl	Sl	Sl	Sn	Sn	Sl	Sl	Sl	Sn	Sl	Sl	Sl	Sl	Sl	Sl	Sl	Sl	Sl	Sl
solcap_snp_sl_5881	2	CHR02	15496899	Sl	Sl	Sl	Sl	Sl	Sl	Sl	Sl	Sl	Sl	Sl	Sl	Sl	Sl	Sl	Sn	Sl	Sl	Sl	Sl	Sl	Sl	Sl	Sl	Sl	Sl	Sl	Sl	Sl	Sl	Sn	Sn	Sl	Sl	Sl	Sn	Sl	Sl	Sl	Sl	Sl	Sl	Sl	Sl	Sl	Sl
solcap_snp_sl_5879	2	CHR02	15503970	Sl	Sl	Sl	Sl	Sl	Sl	Sl	Sl	Sl	Sl	Sl	Sl	Sl	Sl	Sl	Sn	Sl	Sl	Sl	Sl	Sl	Sl	Sl	Sl	Sl	Sl	Sl	Sl	Sl	Sl	Sn	Sn	Sl	Sl	Sl	Sn	Sl	Sl	Sl	Sl	Sl	Sl	Sl	Sl	Sl	Sl
solcap_snp_sl_5875	2	CHR02	15572481	Sl	Sl	Sl	Sl	Sl	Sl	Sl	Sl	Sl	Sl	Sl	Sl	Sl	Sl	Sl	Sn	Sl	Sl	Sl	Sl	Sl	Sl	Sl	Sl	Sl	Sl	Sl	Sl	Sl	Sl	Sn	Sn	Sl	Sl	Sl	Sn	Sl	Sl	Sl	Sl	Sl	Sl	Sl	Sl	Sl	Sl
solcap_snp_sl_5872	2	CHR02	15631047	Sl	Sl	Sl	Sl	Sl	Sl	Sl	Sl	Sl	Sl	Sl	Sl	Sl	Sl	Sl	Sn	Sl	Sl	Sl	Sl	Sl	Sl	Sl	Sl	Sl	Sl	Sl	Sl	Sl	Sl	Sn	Sn	Sl	Sl	Sl	Sn	Sl	Sl	Sl	Sl	Sl	Sl	Sl	Sl	Sl	Sl
solcap_snp_sl_69276	2	CHR02	15698309	Sl	Sl	Sl	Sl	Sl	Sl	Sl	Sl	Sl	Sl	Sl	Sl	Sl	Sl	Sl	Sn	Sl	Sl	Sl	Sl	Sl	Sl	Sl	Sl	Sl	Sl	Sl	Sl	Sl	Sl	Sn	Sn	Sl	Sl	Sl	Sn	Sl	Sl	Sl	Sl	Sl	Sl	Sl	Sl	Sl	Sl
solcap_snp_sl_11572	2	CHR02	15699222	Sl	Sl	Sl	Sl	Sl	Sl	Sl	Sl	Sl	Sl	Sl	Sl	Sl	Sl	Sl	Sn	Sl	Sl	Sl	Sl	Sl	Sl	Sl	Sl	Sl	Sl	Sl	Sl	Sl	Sl	Sn	Sn	Sl	Sl	Sl	Sn	Sl	Sl	Sl	Sl	Sl	Sl	Sl	Sl	Sl	Sl
solcap_snp_sl_69274	2	CHR02	15699607	Sl	Sl	Sl	Sl	Sl	Sl	Sl	Sl	Sl	Sl	Sl	Sl	Sl	Sl	Sl	Sn	Sl	Sl	Sl	Sl	Sl	Sl	Sl	Sl	Sl	Sl	Sl	Sl	Sl	Sl	Sn	Sn	Sl	Sl	Sl	Sn	Sl	Sl	Sl	Sl	Sl	Sl	Sl	Sl	Sl	Sl
solcap_snp_sl_32184	2	CHR02	15764564	Sl	Sl	Sl	Sl	Sl	Sl	Sl	Sl	Sl	Sl	Sl	Sl	Sl	Sl	Sl	Sn	Sl	Sl	Sl	Sl	Sl	Sl	Sl	Sl	Sl	Sl	Sl	Sl	Sl	Sl	Sn	Sn	Sl	Sl	Sl	Sn	Sl	Sl	Sl	Sl	Sl	Sl	Sl	Sl	Sl	Sl
solcap_snp_sl_7416	2	CHR02	16188781	Sl	Sl	Sl	Sl	Sl	Sl	Sl	Sl	Sl	Sl	Sl	Sl	Sl	Sl	Sl	Sn	Sl	Sl	Sl	Sl	Sl	Sl	Sl	Sl	Sl	Sl	Sl	Sl	Sl	Sl	Sn	Sn	Sl	Sl	Sl	Sn	Sl	Sl	Sl	Sl	Sl	Sl	Sl	Sl	Sl	Sl
solcap_snp_sl_56944	2	CHR02	16577550	Sl	Sl	Sl	Sl	Sl	Sl	Sl	Sl	Sl	Sl	Sl	Sl	Sl	Sl	Sl	Sn	Sl	Sl	Sl	Sl	Sl	Sl	Sl	Sl	Sl	Sl	Sl	Sl	Sl	Sl	Sn	Sn	Sl	Sl	Sl	Sn	Sl	Sl	Sl	Sl	Sl	Sl	Sl	Sl	Sl	Sl
solcap_snp_sl_7413	2	CHR02	16584440	Sl	Sl	Sl	Sl	Sl	Sl	Sl	Sl	Sl	Sl	Sl	Sl	Sl	Sl	Sl	Sn	Sl	Sl	Sl	Sl	Sl	Sl	Sl	Sl	Sl	Sl	Sl	Sl	Sl	Sl	Sn	Sn	Sl	Sl	Sl	Sn	Sl	Sl	Sl	Sl	Sl	Sl	Sl	Sl	Sl	Sl
solcap_snp_sl_5305	2	CHR02	17755784	Sl	Sl	Sl	Sl	Sl	Sl	Sl	Sl	Sl	Sl	Sl	Sl	Sl	Sl	Sl	Sn	Sl	Sl	Sl	Sl	Sl	Sl	Sl	Sl	Sl	Sl	Sl	Sl	Sl	Sl	Sn	Sn	Sl	Sl	Sl	Sn	Sl	Sl	Sl	Sl	Sl	Sl	Sl	Sl	Sl	Sl
solcap_snp_sl_5300	2	CHR02	17789696	Sl	Sl	Sl	Sl	Sl	Sl	Sl	Sl	Sl	Sl	Sl	Sl	Sl	Sl	Sl	Sn	Sl	Sl	Sl	Sl	Sl	Sl	Sl	Sl	Sl	Sl	Sl	Sl	Sl	Sl	Sn	Sn	Sl	Sl	Sl	Sn	Sl	Sl	Sl	Sl	Sl	Sl	Sl	Sl	Sl	Sl
solcap_snp_sl_5299	2	CHR02	17790075	Sl	Sl	Sl	Sl	Sl	Sl	Sl	Sl	Sl	Sl	Sl	Sl	Sl	Sl	Sl	Sn	Sl	Sl	Sl	Sl	Sl	Sl	Sl	Sl	Sl	Sl	Sl	Sl	Sl	Sl	Sn	Sn	Sl	Sl	Sl	Sn	Sl	Sl	Sl	Sl	Sl	Sl	Sl	Sl	Sl	Sl
solcap_snp_sl_30408	2	CHR02	17798024	Sl	Sl	Sl	Sl	Sl	Sl	Sl	Sl	Sl	Sl	Sl	Sl	Sl	Sl	Sl	Sn	Sl	Sl	Sl	Sl	Sl	Sl	Sl	Sl	Sl	Sl	Sl	Sl	Sl	Sl	Sn	Sn	Sl	Sl	Sl	Sn	Sl	Sl	Sl	Sl	Sl	Sl	Sl	Sl	Sl	Sl
solcap_snp_sl_5293	2	CHR02	17800910	Sl	Sl	Sl	Sl	Sl	Sl	Sl	Sl	Sl	Sl	Sl	Sl	Sl	Sl	Sl	Sn	Sl	Sl	Sl	Sl	Sl	Sl	Sl	Sl	Sl	Sl	Sl	Sl	Sl	Sl	Sn	Sn	Sl	Sl	Sl	Sn	Sl	Sl	Sl	Sl	Sl	Sl	Sl	Sl	Sl	Sl
solcap_snp_sl_5283	2	CHR02	18213729	Sl	Sl	Sl	Sl	Sl	Sl	Sl	Sl	Sl	Sl	Sl	Sl	Sl	Sl	Sl	Sn	Sl	Sl	Sl	Sl	Sl	Sl	Sl	Sl	Sl	Sl	Sl	Sl	Sl	Sl	Sn	Sn	Sl	Sl	Sl	Sn	Sl	Sl	Sl	Sl	Sl	Sl	Sl	Sl	Sl	Sl
solcap_snp_sl_5268	2	CHR02	19223159	Sl	Sl	Sl	Sl	Sl	Sl	Sl	Sl	Sl	Sl	Sl	Sl	Sl	Sl	Sl	Sn	Sl	Sl	Sl	Sl	Sl	Sl	Sl	Sl	Sl	Sl	Sl	Sl	Sl	Sl	Sn	Sn	Sl	Sl	Sl	Sn	Sl	Sl	Sl	Sl	Sl	Sl	Sl	Sl	Sl	Sl
solcap_snp_sl_51532	2	CHR02	20069234	Sl	Sl	Sl	Sl	Sl	Sl	Sl	Sl	Sl	Sl	Sl	Sl	Sl	Sl	Sl	Sn	Sl	Sl	Sl	Sl	Sl	Sl	Sl	Sl	Sl	Sl	Sl	Sl	Sl	Sl	Sn	Sn	Sl	Sl	Sl	Sn	Sl	Sl	Sl	Sl	Sl	Sl	Sl	Sl	Sl	Sl
solcap_snp_sl_5260	2	CHR02	20171487	Sl	Sl	Sl	Sl	Sl	Sl	Sl	Sl	Sl	Sl	Sl	Sl	Sl	Sl	Sl	Sn	Sl	Sl	Sl	Sl	Sl	Sl	Sl	Sl	Sl	Sl	Sl	Sl	Sl	Sl	Sn	Sn	Sl	Sl	Sl	Sn	Sl	Sl	Sl	Sl	Sl	Sl	Sl	Sl	Sl	Sl
solcap_snp_sl_5256	2	CHR02	20185150	Sl	Sl	Sl	Sl	Sl	Sl	Sl	Sl	Sl	Sl	Sl	Sl	Sl	Sl	Sl	Sn	Sl	Sl	Sl	Sl	Sl	Sl	Sl	Sl	Sl	Sl	Sl	Sl	Sl	Sl	Sn	Sn	Sl	Sl	Sl	Sn	Sl	Sl	Sl	Sl	Sl	Sl	Sl	Sl	Sl	Sl
solcap_snp_sl_1393	2	CHR02	21187076	Sl	Sl	Sl	Sl	Sl	Sl	Sl	Sl	Sl	Sl	Sl	Sl	Sl	Sl	Sl	Sn	Sl	Sl	Sl	Sl	Sl	Sl	Sl	Sl	Sl	Sl	Sl	Sl	Sl	Sl	Sn	Sn	Sl	Sl	Sl	Sn	Sl	Sl	Sl	Sl	Sl	Sl	Sl	Sl	Sl	Sl
solcap_snp_sl_1391	2	CHR02	21284523	Sl	Sl	Sl	Sl	Sl	Sl	Sl	Sl	Sl	Sl	Sl	Sl	Sl	Sl	Sl	Sn	Sl	Sl	Sl	Sl	Sl	Sl	Sl	Sl	Sl	Sl	Sl	Sl	Sl	Sl	Sn	Sn	Sl	Sl	Sl	Sn	Sl	Sl	Sl	Sl	Sl	Sl	Sl	Sl	Sl	Sl
solcap_snp_sl_1390	2	CHR02	21285132	Sl	Sl	Sl	Sl	Sl	Sl	Sl	Sl	Sl	Sl	Sl	Sl	Sl	Sl	Sl	Sn	Sl	Sl	Sl	Sl	Sl	Sl	Sl	Sl	Sl	Sl	Sl	Sl	Sl	Sl	Sn	Sn	Sl	Sl	Sl	Sn	Sl	Sl	Sl	Sl	Sl	Sl	Sl	Sl	Sl	Sl
solcap_snp_sl_1388	2	CHR02	21309949	Sl	Sl	Sl	Sl	Sl	Sl	Sl	Sl	Sl	Sl	Sl	Sl	Sl	Sl	Sl	Sn	Sl	Sl	Sl	Sl	Sl	Sl	Sl	Sl	Sl	Sl	Sl	Sl	Sl	Sl	Sn	Sn	Sl	Sl	Sl	Sn	Sl	Sl	Sl	Sl	Sl	Sl	Sl	Sl	Sl	Sl
solcap_snp_sl_26928	2	CHR02	21310589	Sl	Sl	Sl	Sl	Sl	Sl	Sl	Sl	Sl	Sl	Sl	Sl	Sl	Sl	Sl	Sn	Sl	Sl	Sl	Sl	Sl	Sl	Sl	Sl	Sl	Sl	Sl	Sl	Sl	Sl	Sn	Sn	Sl	Sl	Sl	Sn	Sl	Sl	Sl	Sl	Sl	Sl	Sl	Sl	Sl	Sl
solcap_snp_sl_26923	2	CHR02	21513511	Sl	Sl	Sl	Sl	Sl	Sl	Sl	Sl	Sl	Sl	Sl	Sl	Sl	Sl	Sl	Sn	Sl	Sl	Sl	Sl	Sl	Sl	Sl	Sl	Sl	Sl	Sl	Sl	Sl	Sl	Sn	Sn	Sl	Sl	Sl	Sn	Sl	Sl	Sl	Sl	Sl	Sl	Sl	Sl	Sl	Sl
solcap_snp_sl_30473	2	CHR02	21672813	Sl	Sl	Sl	Sl	Sl	Sl	Sl	Sl	Sl	Sl	Sl	Sl	Sl	Sl	Sl	Sn	Sl	Sl	Sl	Sl	Sl	Sl	Sl	Sl	Sl	Sl	Sl	Sl	Sl	Sl	Sn	Sn	Sl	Sl	Sl	Sn	Sl	Sl	Sl	Sl	Sl	Sl	Sl	Sl	Sl	Sl
solcap_snp_sl_56955	2	CHR02	22198720	Sl	Sl	Sl	Sl	Sl	Sl	Sl	Sl	Sl	Sl	Sl	Sl	Sl	Sl	Sl	Sn	Sl	Sl	Sl	Sl	Sl	Sl	Sl	Sl	Sl	Sl	Sl	Sl	Sl	Sl	Sn	Sn	Sl	Sl	Sl	Sn	Sl	Sl	Sl	Sl	Sl	Sl	Sl	Sl	Sl	Sl
solcap_snp_sl_32196	2	CHR02	22199156	Sl	Sl	Sl	Sl	Sl	Sl	Sl	Sl	Sl	Sl	Sl	Sl	Sl	Sl	Sl	Sn	Sl	Sl	Sl	Sl	Sl	Sl	Sl	Sl	Sl	Sl	Sl	Sl	Sl	Sl	Sn	Sn	Sl	Sl	Sl	Sn	Sl	Sl	Sl	Sl	Sl	Sl	Sl	Sl	Sl	Sl
solcap_snp_sl_944	2	CHR02	24167392	Sl	Sl	Sl	Sl	Sl	Sl	Sl	Sl	Sl	Sl	Sl	Sl	Sl	Sl	Sl	Sn	Sl	Sl	Sl	Sl	Sl	Sl	Sl	Sl	Sl	Sl	Sl	Sl	Sl	Sl	Sn	Sn	Sl	Sl	Sl	Sn	Sl	Sl	Sl	Sl	Sl	Sl	Sl	Sl	Sl	Sl
solcap_snp_sl_2037	2	CHR02	24539168	Sl	Sl	Sl	Sl	Sl	Sl	Sl	Sl	Sl	Sl	Sl	Sl	Sl	Sl	Sl	Sn	Sl	Sl	Sl	Sl	Sl	Sl	Sl	Sl	Sl	Sl	Sl	Sl	Sl	Sl	Sn	Sn	Sl	Sl	Sl	Sn	Sl	Sl	Sl	Sl	Sl	Sl	Sl	Sl	Sl	Sl
solcap_snp_sl_2036	2	CHR02	24794512	Sl	Sl	Sl	Sl	Sl	Sl	Sl	Sl	Sl	Sl	Sl	Sl	Sl	Sl	Sl	Sn	Sl	Sl	Sl	Sl	Sl	Sl	Sl	Sl	Sl	Sl	Sl	Sl	Sl	Sl	Sn	Sn	Sl	Sl	Sl	Sn	Sl	Sl	Sl	Sl	Sl	Sl	Sl	Sl	Sl	Sl
solcap_snp_sl_2031	2	CHR02	25746888	Sl	Sl	Sl	Sl	Sl	Sl	Sl	Sl	Sl	Sl	Sl	Sl	Sl	Sl	Sl	Sn	Sl	Sl	Sl	Sl	Sl	Sl	Sl	Sl	Sl	Sl	Sl	Sl	Sl	Sl	Sn	Sn	Sl	Sl	Sl	Sn	Sl	Sl	Sl	Sl	Sl	Sl	Sl	Sl	Sl	Sl
solcap_snp_sl_2029	2	CHR02	25748766	Sl	Sl	Sl	Sl	Sl	Sl	Sl	Sl	Sl	Sl	Sl	Sl	Sl	Sl	Sl	Sn	Sl	Sl	Sl	Sl	Sl	Sl	Sl	Sl	Sl	Sl	Sl	Sl	Sl	Sl	Sn	Sn	Sl	Sl	Sl	Sn	Sl	Sl	Sl	Sl	Sl	Sl	Sl	Sl	Sl	Sl
solcap_snp_sl_2028	2	CHR02	25748910	Sl	Sl	Sl	Sl	Sl	Sl	Sl	Sl	Sl	Sl	Sl	Sl	Sl	Sl	Sl	Sn	Sl	Sl	Sl	Sl	Sl	Sl	Sl	Sl	Sl	Sl	Sl	Sl	Sl	Sl	Sn	Sn	Sl	Sl	Sl	Sn	Sl	Sl	Sl	Sl	Sl	Sl	Sl	Sl	Sl	Sl
solcap_snp_sl_2027	2	CHR02	25748984	Sl	Sl	Sl	Sl	Sl	Sl	Sl	Sl	Sl	Sl	Sl	Sl	Sl	Sl	Sl	Sn	Sl	Sl	Sl	Sl	Sl	Sl	Sl	Sl	Sl	Sl	Sl	Sl	Sl	Sl	Sn	Sn	Sl	Sl	Sl	Sn	Sl	Sl	Sl	Sl	Sl	Sl	Sl	Sl	Sl	Sl
solcap_snp_sl_11804	2	CHR02	26977607	Sl	Sl	Sl	Sl	Sl	Sl	Sl	Sl	Sl	Sl	Sl	Sl	Sl	Sl	Sl	Sn	Sl	Sl	Sl	Sl	Sl	Sl	Sl	Sl	Sl	Sl	Sl	Sl	Sl	Sl	Sn	Sn	Sl	Sl	Sl	Sn	Sl	Sl	Sl	Sl	Sl	Sl	Sl	Sl	Sl	Sl
solcap_snp_sl_11805	2	CHR02	26982174	Sl	Sl	Sl	Sl	Sl	Sl	Sl	Sl	Sl	Sl	Sl	Sl	Sl	Sl	Sl	Sn	Sl	Sl	Sl	Sl	Sl	Sl	Sl	Sl	Sl	Sl	Sl	Sl	Sl	Sl	Sn	Sn	Sl	Sl	Sl	Sn	Sl	Sl	Sl	Sl	Sl	Sl	Sl	Sl	Sl	Sl
SGN-U600984_snp332	2	CHR02	28319941	Sl	Sl	Sl	Sl	Sl	Sl	Sl	Sl	Sl	Sl	Sl	Sl	Sl	Sl	Sl	Sn	Sl	Sl	Sl	Sl	Sl	Sl	Sl	Sl	Sl	Sl	Sl	Sl	Sl	Sl	Sn	Sn	Sl	Sl	Sl	Sn	Sl	Sl	Sl	Sl	Sl	Sl	Sl	Sl	Sl	Sl
solcap_snp_sl_26022	2	CHR02	28556127	Sl	Sl	Sl	Sl	Sl	Sl	Sl	Sl	Sl	Sl	Sl	Sl	Sl	Sl	Sl	Sn	Sl	Sl	Sl	Sl	Sl	Sl	Sl	Sl	Sl	Sl	Sl	Sl	Sl	Sl	Sn	Sn	Sl	Sl	Sl	Sn	Sl	Sl	Sl	Sl	Sl	Sl	Sl	Sl	Sl	Sl
Le006654_46	2	CHR02	28798838	Sl	Sl	Sl	Sl	Sl	Sl	Sl	Sl	Sl	Sl	Sl	Sl	Sl	Sl	Sl	Sn	Sl	Sl	Sl	Sl	Sl	Sl	Sl	Sl	Sl	Sl	Sl	Sl	Sl	Sl	Sn	Sn	Sl	Sl	Sl	Sn	Sl	Sl	Sl	Sl	Sl	Sl	Sl	Sl	Sl	Sl
solcap_snp_sl_26109	2	CHR02	29504798	Sl	Sl	Sl	Sl	Sl	Sl	Sl	Sl	Sl	Sl	Sl	Sl	Sl	Sl	Sl	Sn	Sl	Sl	Sl	Sl	Sl	Sl	Sl	Sl	Sl	Sl	Sl	Sl	Sl	Sl	Sn	Sn	Sl	Sl	Sl	Sn	Sl	Sl	Sl	Sl	Sl	Sl	Sl	Sl	Sl	Sl
solcap_snp_sl_38456	2	CHR02	29792725	Sl	Sl	Sl	Sl	Sl	Sl	Sl	Sl	Sl	Sl	Sl	Sl	Sl	Sl	Sl	Sn	Sl	Sl	Sl	Sl	Sl	Sl	Sl	Sl	Sl	Sl	Sl	Sl	Sl	Sl	Sn	Sn	Sl	Sl	Sl	Sn	Sl	Sl	Sl	Sl	Sl	Sl	Sl	Sl	Sl	Sl
solcap_snp_sl_26129	2	CHR02	29792820	Sl	Sl	Sl	Sl	Sl	Sl	Sl	Sl	Sl	Sl	Sl	Sl	Sl	Sl	Sl	Sn	Sl	Sl	Sl	Sl	Sl	Sl	Sl	Sl	Sl	Sl	Sl	Sl	Sl	Sl	Sn	Sn	Sl	Sl	Sl	Sn	Sl	Sl	Sl	Sl	Sl	Sl	Sl	Sl	Sl	Sl
solcap_snp_sl_26132	2	CHR02	29847608	Sl	Sl	Sl	Sl	Sl	Sl	Sl	Sl	Sl	Sl	Sl	Sl	Sl	Sl	Sl	Sn	Sl	Sl	Sl	Sl	Sl	Sl	Sl	Sl	Sl	Sl	Sl	Sl	Sl	Sl	Sn	Sn	Sl	Sl	Sl	Sn	Sl	Sl	Sl	Sl	Sl	Sl	Sl	Sl	Sl	Sl
solcap_snp_sl_38457	2	CHR02	29847724	Sl	Sl	Sl	Sl	Sl	Sl	Sl	Sl	Sl	Sl	Sl	Sl	Sl	Sl	Sl	Sn	Sl	Sl	Sl	Sl	Sl	Sl	Sl	Sl	Sl	Sl	Sl	Sl	Sl	Sl	Sn	Sn	Sl	Sl	Sl	Sn	Sl	Sl	Sl	Sl	Sl	Sl	Sl	Sl	Sl	Sl
solcap_snp_sl_26134	2	CHR02	29850420	Sl	Sl	Sl	Sl	Sl	Sl	Sl	Sl	Sl	Sl	Sl	Sl	Sl	Sl	Sl	Sn	Sl	Sl	Sl	Sl	Sl	Sl	Sl	Sl	Sl	Sl	Sl	Sl	Sl	Sl	Sn	Sn	Sl	Sl	Sl	Sn	Sl	Sl	Sl	Sl	Sl	Sl	Sl	Sl	Sl	Sl
solcap_snp_sl_26168	2	CHR02	30219523	Sl	Sl	Sl	Sl	Sl	Sl	Sl	Sl	Sl	Sl	Sl	Sl	Sl	Sl	Sl	Sn	Sl	Sl	Sl	Sl	Sl	Sl	Sl	Sl	Sl	Sl	Sl	Sl	Sl	Sl	Sn	Sn	Sl	Sl	Sl	Sn	Sl	Sl	Sl	Sl	Sl	Sl	Sl	Sl	Sl	Sl/Sn
solcap_snp_sl_36312	2	CHR02	30252330	Sl	Sl	Sl	Sl	Sl	Sl	Sl	Sl	Sl	Sl	Sl	Sl	Sl	Sl	Sl	Sn	Sl	Sl	Sl	Sl	Sl	Sl	Sl	Sl	Sl	Sl	Sl	Sl	Sl	Sl	Sn	Sn	Sl	Sl	Sl	Sn	Sl	Sl	Sl	Sl	Sl	Sl	Sl	Sl	Sl	Sl/Sn
solcap_snp_sl_22259	2	CHR02	30282435	Sl	Sl	Sl	Sl	Sl	Sl	Sl	Sl	Sl	Sl	Sl	Sl	Sl	Sl	Sl	Sn	Sl	Sl	Sl	Sl	Sl	Sl	Sl	Sl	Sl	Sl	Sl	Sl	Sl	Sl	Sn	Sn	Sl	Sl	Sl	Sn	Sl	Sl	Sl	Sl	Sl	Sl	Sl	Sl	Sl	Sl/Sn
solcap_snp_sl_67542	2	CHR02	30301036	Sl	Sl	Sl	Sl	Sl	Sl	Sl	Sl	Sl	Sl	Sl	Sl	Sl	Sl	Sl	Sn	Sl	Sl	Sl	Sl	Sl	Sl	Sl	Sl	Sl	Sl	Sl	Sl	Sl	Sl	Sn	Sn	Sl	Sl	Sl	Sn	Sl	Sl	Sl	Sl	Sl	Sl	Sl	Sl	Sl	Sl/Sn
solcap_snp_sl_36484	2	CHR02	30313821	Sl	Sl	Sl	Sl	Sl	Sl	Sl	Sl	Sl	Sl	Sl	Sl	Sl	Sl	Sl	Sl	Sl	Sl	Sl	Sl	Sl	Sl	Sl	Sl	Sl	Sl	Sl	Sl	Sl	Sl	Sn	Sn	Sl	Sl	Sl	Sn	Sl	Sl	Sl	Sl	Sl	Sl	Sl	Sl	Sl	Sl/Sn
solcap_snp_sl_36448	2	CHR02	30654709	Sl	Sl	Sl	Sl	Sl	Sl	Sl	Sl	Sl	Sl	Sl	Sl	Sl	Sl	Sl	Sl	Sl	Sl	Sl	Sl	Sl	Sl	Sl	Sl	Sl	Sl	Sl	Sl	Sl	Sl	Sn	Sn	Sl	Sl	Sl	Sl	Sl	Sl	Sl	Sl	Sl	Sl	Sl	Sl	Sl	Sl/Sn
solcap_snp_sl_15707	2	CHR02	30707117	Sl	Sl	Sl	Sl	Sl	Sl	Sl	Sl	Sl	Sl	Sl	Sl	Sl	Sl	Sl	Sl	Sl	Sl	Sl	Sl	Sl	Sl	Sl	Sl	Sl	Sl	Sl	Sl	Sl	Sl	Sn	Sn	Sl	Sl	Sl	Sl	Sl	Sl	Sl	Sl	Sl	Sl	Sl	Sl	Sl	Sl/Sn
solcap_snp_sl_36443	2	CHR02	30745716	Sl	Sl	Sl	Sl	Sl	Sl	Sl	Sl	Sl	Sl	Sl	Sl	Sl	Sl	Sl	Sl	Sl	Sl	Sl	Sl	Sl	Sl	Sl	Sl	Sl	Sl	Sl	Sl	Sl	Sl	Sn	Sn	Sl	Sl	Sl	Sl	Sl	Sl	Sl	Sl	Sl	Sl	Sl	Sl	Sl	Sl/Sn
solcap_snp_sl_15706	2	CHR02	30745848	Sl	Sl	Sl	Sl	Sl	Sl	Sl	Sl	Sl	Sl	Sl	Sl	Sl	Sl	Sl	Sl	Sl	Sl	Sl	Sl	Sl	Sl	Sl	Sl	Sl	Sl	Sl	Sl	Sl	Sl	Sn	Sn	Sl	Sl	Sl	Sl	Sl	Sl	Sl	Sl	Sl	Sl	Sl	Sl	Sl	Sl/Sn
Le009381_51	2	CHR02	30825996	Sl	Sl	Sl	Sl	Sl	Sl	Sl	Sl	Sl	Sl	Sl	Sl	Sl	Sl	Sl	Sl	Sl	Sl	Sl	Sl	Sl	Sl	Sl	Sl	Sl	Sl	Sl	Sl	Sl	Sl	Sn	Sn	Sl	Sl	Sl	Sl	Sl	Sl	Sl	Sl	Sl	Sl	Sl	Sl	Sl	Sl/Sn
solcap_snp_sl_36420	2	CHR02	31072487	Sl	Sl	Sl	Sl	Sl	Sl	Sl	Sl	Sl	Sl	Sl	Sl	Sl	Sl	Sl	Sl	Sl	Sl	Sl	Sl	Sl	Sl	Sl	Sl	Sl	Sl	Sl	Sl	Sl	Sl	Sn	Sn	Sl	Sl	Sl	Sl	Sl	Sl	Sl	Sl	Sl	Sl	Sl	Sl	Sl	Sl/Sn
solcap_snp_sl_36400	2	CHR02	31274493	Sl	Sl	Sl	Sl	Sl	Sl	Sl	Sl	Sl	Sl	Sl	Sl	Sl	Sl	Sl	Sl	Sl	Sl	Sl	Sl	Sn	Sl	Sl	Sl	Sl	Sl	Sl	Sl	Sl	Sl	Sl	Sl	Sl	Sl	Sl	Sl	Sl	Sl	Sl	Sl	Sl	Sl	Sl	Sl	Sl	Sl
solcap_snp_sl_15697	2	CHR02	31368530	Sl	Sl	Sl	Sl	Sl	Sl	Sl	Sl	Sl	Sl	Sl	Sl	Sl	Sl	Sl	Sl	Sl	Sl	Sl	Sl	Sn	Sl	Sl	Sl	Sl	Sl	Sl	Sl	Sl	Sl	Sl	Sl	Sl	Sl	Sl	Sl	Sl	Sl	Sl	Sl	Sl	Sl	Sl	Sl	Sl	Sl
solcap_snp_sl_15696	2	CHR02	31368629	Sl	Sl	Sl	Sl	Sl	Sl	Sl	Sl	Sl	Sl	Sl	Sl	Sl	Sl	Sl	Sl	Sl	Sl	Sl	Sl	Sn	Sl	Sl	Sl	Sl	Sl	Sl	Sl	Sl	Sl	Sl	Sl	Sl	Sl	Sl	Sl	Sl	Sl	Sl	Sl	Sl	Sl	Sl	Sl	Sl	Sl
solcap_snp_sl_15693	2	CHR02	31372455	Sl	Sl	Sl	Sl	Sl	Sl	Sl	Sl	Sl	Sl	Sl	Sl	Sl	Sl	Sl	Sl	Sl	Sl	Sl	Sl	Sn	Sl	Sl	Sl	Sl	Sl	Sl	Sl	Sl	Sl	Sl	Sl	Sl	Sl	Sl	Sl	Sl	Sl	Sl	Sl	Sl	Sl	Sl	Sl	Sl	Sl
solcap_snp_sl_15688	2	CHR02	31385237	Sl	Sl	Sl	Sl	Sl	Sl	Sl	Sl	Sl	Sl	Sl	Sl	Sl	Sl	Sl	Sl	Sl	Sl	Sl	Sl	Sn	Sl	Sl	Sl	Sl	Sl	Sl	Sl	Sl	Sl	Sl	Sl	Sl	Sl	Sl	Sl	Sl	Sl	Sl	Sl	Sl	Sl	Sl	Sl	Sl	Sl
solcap_snp_sl_21955	2	CHR02	31387108	Sl	Sl	Sl	Sl	Sl	Sl	Sl	Sl	Sl	Sl	Sl	Sl	Sl	Sl	Sl	Sl	Sl	Sl	Sl	Sl	Sn	Sl	Sl	Sl	Sl	Sl	Sl	Sl	Sl	Sl	Sl	Sl	Sl	Sl	Sl	Sl	Sl	Sl	Sl	Sl	Sl	Sl	Sl	Sl	Sl	Sl
SGN-U563909_snp1344_solcap_snp_sl_67508	2	CHR02	31431133	Sl	Sl	Sl	Sl	Sl	Sl	Sl	Sl	Sl	Sl	Sl	Sl	Sl	Sl	Sl	Sl	Sl	Sl	Sl	Sl	Sn	Sl	Sl	Sl	Sl	Sl	Sl	Sl	Sl	Sl	Sl	Sl	Sl	Sl	Sl	Sl	Sl	Sl	Sl	Sl	Sl	Sl	Sl	Sl	Sl	Sl
solcap_snp_sl_36373	2	CHR02	31490452	Sl	Sl	Sl	Sl	Sl	Sl	Sl	Sl	Sl	Sl	Sl	Sl	Sl	Sl	Sl	Sl	Sl	Sl	Sl	Sl	Sn	Sl	Sl	Sl	Sl	Sl	Sl	Sl	Sl	Sl	Sl	Sl	Sl	Sl	Sl	Sl	Sl	Sl	Sl	Sl	Sl	Sl	Sl	Sl	Sl	Sl
solcap_snp_sl_8384	2	CHR02	31567643	Sl	Sl	Sl	Sl	Sl	Sl	Sl	Sl	Sl	Sl	Sl	Sl	Sl	Sl	Sl	Sl	Sl	Sl	Sl	Sl	Sn	Sl	Sl	Sl	Sl	Sl	Sl	Sl	Sl	Sl	Sl	Sl	Sl	Sl	Sl	Sl	Sl	Sl	Sl	Sl	Sl	Sl	Sl	Sl	Sl	Sl
solcap_snp_sl_8386	2	CHR02	31762724	Sl	Sl	Sl	Sl	Sl	Sl	Sl	Sl	Sl	Sl	Sl	Sl	Sl	Sl	Sl	Sl	Sl	Sl	Sl	Sl	Sn	Sl	Sl	Sl	Sl	Sl	Sl	Sl	Sl	Sl	Sl	Sl	Sl	Sl	Sl	Sl	Sl	Sl	Sl	Sl	Sl	Sl	Sl	Sl	Sl	Sl
solcap_snp_sl_8388	2	CHR02	31764897	Sl	Sl	Sl	Sl	Sl	Sl	Sl	Sl	Sl	Sl	Sl	Sl	Sl	Sl	Sl	Sl	Sl	Sl	Sl	Sl	Sn	Sl	Sl	Sl	Sl	Sl	Sl	Sl	Sl	Sl	Sl	Sl	Sl	Sl	Sl	Sl	Sl	Sl	Sl	Sl	Sl	Sl	Sl	Sl	Sl	Sl
solcap_snp_sl_8389	2	CHR02	31765991	Sl	Sl	Sl	Sl	Sl	Sl	Sl	Sl	Sl	Sl	Sl	Sl	Sl	Sl	Sl	Sl	Sl	Sl	Sl	Sl	Sn	Sl	Sl	Sl	Sl	Sl	Sl	Sl	Sl	Sl	Sl	Sl	Sl	Sl	Sl	Sl	Sl	Sl	Sl	Sl	Sl	Sl	Sl	Sl	Sl	Sl
solcap_snp_sl_8393	2	CHR02	31767163	Sl	Sl	Sl	Sl	Sl	Sl	Sl	Sl	Sl	Sl	Sl	Sl	Sl	Sl	Sl	Sl	Sl	Sl	Sl	Sl	Sn	Sl	Sl	Sl	Sl	Sl	Sl	Sl	Sl	Sl	Sl	Sl	Sl	Sl	Sl	Sl	Sl	Sl	Sl	Sl	Sl	Sl	Sl	Sl	Sl	Sl
solcap_snp_sl_8397	2	CHR02	31768855	Sl	Sl	Sl	Sl	Sl	Sl	Sl	Sl	Sl	Sl	Sl	Sl	Sl	Sl	Sl	Sl	Sl	Sl	Sl	Sl	Sn	Sl	Sl	Sl	Sl	Sl	Sl	Sl	Sl	Sl	Sl	Sl	Sl	Sl	Sl	Sl	Sl	Sl	Sl	Sl	Sl	Sl	Sl	Sl	Sl	Sl
Le017925_27_solcap_snp_sl_33223	2	CHR02	31885352	Sl	Sl	Sl	Sl	Sl	Sl	Sl	Sl	Sl	Sl	Sl	Sl	Sl	Sl	Sl	Sl	Sl	Sl	Sl	Sl	Sn	Sl	Sl	Sl	Sl	Sl	Sl	Sl	Sl	Sl	Sl	Sl	Sl	Sl	Sl	Sl	Sl	Sl	Sl	Sl	Sl	Sl	Sl	Sl	Sl	Sl
solcap_snp_sl_8405	2	CHR02	31899223	Sl	Sl	Sl	Sl	Sl	Sl	Sl	Sl	Sl	Sl	Sl	Sl	Sl	Sl	Sl	Sl	Sl	Sl	Sl	Sl	Sn	Sl	Sl	Sl	Sl	Sl	Sl	Sl	Sl	Sl	Sl	Sl	Sl	Sl	Sl	Sl	Sl	Sl	Sl	Sl	Sl	Sl	Sl	Sl	Sl	Sl
solcap_snp_sl_8408	2	CHR02	31906586	Sl	Sl	Sl	Sl	Sl	Sl	Sl	Sl	Sl	Sl	Sl	Sl	Sl	Sl	Sl	Sl	Sl	Sl	Sl	Sl	Sn	Sl	Sl	Sl	Sl	Sl	Sl	Sl	Sl	Sl	Sl	Sl	Sl	Sl	Sl	Sl	Sl	Sl	Sl	Sl	Sl	Sl	Sl	Sl	Sl	Sl
solcap_snp_sl_8409	2	CHR02	31920553	Sl	Sl	Sl	Sl	Sl	Sl	Sl	Sl	Sl	Sl	Sl	Sl	Sl	Sl	Sl	Sl	Sl	Sl	Sl	Sl	Sn	Sl	Sl	Sl	Sl	Sl	Sl	Sl	Sl	Sl	Sl	Sl	Sl	Sl	Sl	Sl	Sl	Sl	Sl	Sl	Sl	Sl	Sl	Sl	Sl	Sl
SGN-U578164_snp2086	2	CHR02	31941686	Sl	Sl	Sl	Sl	Sl	Sl	Sl	Sl	Sl	Sl	Sl	Sl	Sl	Sl	Sl	Sl	Sl	Sl	Sl	Sl	Sn	Sl	Sl	Sl	Sl	Sl	Sl	Sl	Sl	Sl	Sl	Sl	Sl	Sl	Sl	Sl	Sl	Sl	Sl	Sl	Sl	Sl	Sl	Sl	Sl	Sl
solcap_snp_sl_8421	2	CHR02	31974625	Sl	Sl	Sl	Sl	Sl	Sl	Sl	Sl	Sl	Sl	Sl	Sl	Sl	Sl	Sl	Sl	Sl	Sl	Sl	Sl	Sn	Sl	Sl	Sl	Sl	Sl	Sl	Sl	Sl	Sl	Sl	Sl	Sl	Sl	Sl	Sl	Sl	Sl	Sl	Sl	Sl	Sl	Sl	Sl	Sl	Sl
solcap_snp_sl_33242	2	CHR02	31975004	Sl	Sl	Sl	Sl	Sl	Sl	Sl	Sl	Sl	Sl	Sl	Sl	Sl	Sl	Sl	Sl	Sl	Sl	Sl	Sl	Sn	Sl	Sl	Sl	Sl	Sl	Sl	Sl	Sl	Sl	Sl	Sl	Sl	Sl	Sl	Sl	Sl	Sl	Sl	Sl	Sl	Sl	Sl	Sl	Sl	Sl
solcap_snp_sl_8423	2	CHR02	31975541	Sl	Sl	Sl	Sl	Sl	Sl	Sl	Sl	Sl	Sl	Sl	Sl	Sl	Sl	Sl	Sl	Sl	Sl	Sl	Sl	Sn	Sl	Sl	Sl	Sl	Sl	Sl	Sl	Sl	Sl	Sl	Sl	Sl	Sl	Sl	Sl	Sl	Sl	Sl	Sl	Sl	Sl	Sl	Sl	Sl	Sl
solcap_snp_sl_8426	2	CHR02	31977771	Sl	Sl	Sl	Sl	Sl	Sl	Sl	Sl	Sl	Sl	Sl	Sl	Sl	Sl	Sl	Sl	Sl	Sl	Sl	Sl	Sn	Sl	Sl	Sl	Sl	Sl	Sl	Sl	Sl	Sl	Sl	Sl	Sl	Sl	Sl	Sl	Sl	Sl	Sl	Sl	Sl	Sl	Sl	Sl	Sl	Sl
solcap_snp_sl_14946	2	CHR02	32265362	Sl	Sl	Sl	Sl	Sl	Sl	Sl	Sl	Sl	Sl	Sl	Sl	Sl	Sl	Sl	Sl	Sl	Sl	Sl	Sl	Sn	Sl	Sl	Sl	Sl	Sl	Sl	Sl	Sl	Sl	Sl	Sl	Sl	Sl	Sl	Sl	Sl	Sn	Sl	Sl	Sl	Sl	Sl	Sl	Sl	Sl
solcap_snp_sl_20358	2	CHR02	32280186	Sl	Sl	Sl	Sl	Sl	Sl	Sl	Sl	Sl	Sl	Sl	Sl	Sl	Sl	Sl	Sl	Sl	Sl	Sl	Sl	Sn	Sl	Sl	Sl	Sl	Sl	Sl	Sl	Sl	Sl	Sl	Sl	Sl	Sl	Sl	Sl	Sl	Sn	Sl	Sl	Sl	Sl	Sl	Sl	Sl	Sl
solcap_snp_sl_20361	2	CHR02	32311842	Sl	Sl	Sl	Sl	Sl	Sl	Sl	Sl	Sl	Sl	Sl	Sl	Sl	Sl	Sl	Sl	Sl	Sl	Sl	Sl	Sn	Sl	Sl	Sl	Sl	Sl	Sl	Sl	Sl	Sl	Sl	Sl	Sl	Sl	Sl	Sl	Sl	Sn	Sl	Sl	Sl	Sl	Sl	Sl	Sl	Sl
solcap_snp_sl_8439	2	CHR02	32373546	Sl	Sl	Sl	Sl	Sl	Sl	Sl	Sl	Sl	Sl	Sl	Sl	Sl	Sl	Sl	Sl	Sl	Sl	Sl	Sl	Sn	Sl	Sl	Sl	Sl	Sl	Sl	Sl	Sl	Sl	Sl	Sl	Sl	Sl	Sl	Sl	Sl	Sn	Sl	Sl	Sl	Sl	Sl	Sl	Sl	Sl
solcap_snp_sl_33302	2	CHR02	32434755	Sl	Sl	Sl	Sl	Sl	Sl	Sl	Sl	Sl	Sl	Sl	Sl	Sl	Sl	Sl	Sl	Sl	Sl	Sl	Sl	Sn	Sl	Sl	Sl	Sl	Sl	Sl	Sl	Sl	Sl	Sl	Sl	Sl	Sl	Sl	Sl	Sl	Sn	Sl	Sl	Sl	Sl	Sl	Sl	Sl	Sl
CL016491-0436_solcap_snp_sl_33330	2	CHR02	32618531	Sl	Sl	Sl	Sl	Sl	Sl	Sl	Sl	Sl	Sl	Sl	Sl	Sl	Sl	Sl	Sl	Sl	Sl	Sl	Sl	Sn	Sl	Sl	Sl	Sl	Sl	Sl	Sl	Sl	Sl	Sl	Sl	Sl	Sl	Sl	Sl	Sl	Sn	Sl	Sl	Sl	Sl	Sl	Sl	Sl	Sn
CL015942-0231_solcap_snp_sl_33337	2	CHR02	32651379	Sl	Sl	Sl	Sl	Sl	Sl	Sl	Sl	Sl	Sl	Sl	Sl	Sl	Sl	Sl	Sl	Sl	Sl	Sl	Sl	Sn	Sl	Sl	Sl	Sl	Sl	Sl	Sl	Sl	Sl	Sl	Sl	Sl	Sl	Sl	Sl	Sl	Sn	Sl	Sl	Sl	Sl	Sl	Sl	Sl	Sn
solcap_snp_sl_33416	2	CHR02	32994808	Sl	Sl	Sl	Sl	Sl	Sl	Sl	Sl	Sl	Sl	Sl	Sl	Sl	Sl	Sl	Sl	Sl	Sl	Sl	Sl	Sn	Sl	Sl	Sl	Sl	Sl	Sl	Sl	Sl	Sl	Sl	Sl	Sl	Sl	Sl	Sl	Sl	Sn	Sl	Sl	Sl	Sl	Sl	Sl	Sl	Sn
CL016463-0326_solcap_snp_sl_33432	2	CHR02	33121238	Sl	Sl	Sl	Sl	Sl	Sl	Sl	Sl	Sl	Sl	Sl	Sl	Sl	Sl	Sl	Sl	Sl	Sl	Sl	Sl	Sn	Sl	Sl	Sl	Sl	Sl	Sl	Sl	Sl	Sl	Sl	Sl	Sl	Sl	Sl	Sl	Sl	Sn	Sl	Sl	Sl	Sl	Sl	Sl	Sl	Sn
solcap_snp_sl_8464	2	CHR02	33122579	Sl	Sl	Sl	Sl	Sl	Sl	Sl	Sl	Sl	Sl	Sl	Sl	Sl	Sl	Sl	Sl	Sl	Sl	Sl	Sl	Sn	Sl	Sl	Sl	Sl	Sl	Sl	Sl	Sl	Sl	Sl	Sl	Sl	Sl	Sl	Sl	Sl	Sn	Sl	Sl	Sl	Sl	Sl	Sl	Sl	Sn
SGN-U315881_T1698_snp147	2	CHR02	33357758	Sl	Sl	Sl	Sl	Sl	Sl	Sl	Sl	Sl	Sl	Sl	Sl	Sl	Sl	Sl	Sl	Sl	Sl	Sl	Sl	Sn	Sl	Sl	Sl	Sl	Sl	Sl	Sl	Sl	Sl	Sl	Sl	Sl	Sl	Sl	Sl	Sl	Sn	Sl	Sl	Sl	Sl	Sl	Sl	Sl	Sn
solcap_snp_sl_33469	2	CHR02	33373303	Sl	Sl	Sl	Sl	Sl	Sl	Sl	Sl	Sl	Sl	Sl	Sl	Sl	Sl	Sl	Sl	Sl	Sl	Sl	Sl	Sn	Sl	Sl	Sl	Sl	Sl	Sl	Sl	Sl	Sl	Sl	Sl	Sl	Sl	Sl	Sl	Sl	Sn	Sl	Sl	Sl	Sl	Sl	Sl	Sl	Sn
Le001778_68_solcap_snp_sl_33474	2	CHR02	33538310	Sl	Sl	Sl	Sl	Sl	Sl	Sl	Sl	Sl	Sl	Sl	Sl	Sl	Sl	Sl	Sl	Sl	Sl	Sl	Sl	Sn	Sl	Sl	Sl	Sl	Sl	Sl	Sl	Sl	Sl	Sl	Sl	Sl	Sl	Sl	Sl	Sl	Sn	Sl	Sl	Sl	Sl	Sl	Sl	Sl	Sn
SGN-U574493_snp71	2	CHR02	33753248	Sl	Sl	Sl	Sl	Sl	Sl	Sl	Sl	Sl	Sl	Sl	Sl	Sl	Sl	Sl	Sl	Sl	Sl	Sl	Sl	Sn	Sl	Sl	Sl	Sl	Sl	Sl	Sl	Sl	Sl	Sl	Sl	Sl	Sl	Sl	Sl	Sl	Sn	Sl	Sl	Sl	Sl	Sl	Sl	Sl	Sn
CL017156-0308_solcap_snp_sl_33519	2	CHR02	33761342	Sl	Sl	Sl	Sl	Sl	Sl	Sl	Sl	Sl	Sl	Sl	Sl	Sl	Sl	Sl	Sl	Sl	Sl	Sl	Sl	Sn	Sl	Sl	Sl	Sl	Sl	Sl	Sl	Sl	Sl	Sl	Sl	Sl	Sl	Sl	Sl	Sl	Sn	Sl	Sl	Sl	Sl	Sl	Sl	Sl	Sn
SGN-U586107_snp378_solcap_snp_sl_33547	2	CHR02	33817980	Sl	Sl	Sl	Sl	Sl	Sl	Sl	Sl	Sl	Sl	Sl	Sl	Sl	Sl	Sl	Sl	Sl	Sl	Sl	Sl	Sl	Sl	Sl	Sl	Sl	Sl	Sl	Sl	Sl	Sl	Sl	Sl	Sl	Sl	Sl	Sl	Sl	Sn	Sl	Sl	Sl	Sl	Sl	Sl	Sl	Sn
SL20141_109_CL009129-0540_solcap_snp_sl_33558	2	CHR02	33838681	Sl	Sl	Sl	Sl	Sl	Sl	Sl	Sl	Sl	Sl	Sl	Sl	Sl	Sl	Sl	Sl	Sl	Sl	Sl	Sl	Sl	Sl	Sl	Sl	Sl	Sl	Sl	Sl	Sl	Sl	Sl	Sl	Sl	Sl	Sl	Sl	Sl	Sn	Sl	Sl	Sl	Sl	Sl	Sl	Sl	Sn
solcap_snp_sl_33579	2	CHR02	34003179	Sl	Sl	Sl	Sl	Sl	Sl	Sl	Sl	Sl	Sl	Sl	Sl	Sl	Sl	Sl	Sl	Sl	Sl	Sl	Sl	Sl	Sl	Sl	Sl	Sl	Sl	Sl	Sl	Sl	Sl	Sl	Sl	Sl	Sl	Sl	Sl	Sl	Sn	Sl	Sl	Sl	Sl	Sl	Sl	Sl	Sn
solcap_snp_sl_8505	2	CHR02	34033981	Sl	Sl	Sl	Sl	Sl	Sl	Sl	Sl	Sl	Sl	Sl	Sl	Sl	Sl	Sl	Sl	Sl	Sl	Sl	Sl	Sl	Sl	Sl	Sl	Sl	Sl	Sl	Sl	Sl	Sl	Sl	Sl	Sl	Sl	Sl	Sl	Sl	Sn	Sl	Sl	Sl	Sl	Sl	Sl	Sl	Sn
solcap_snp_sl_8510	2	CHR02	34092223	Sl	Sl	Sl	Sl	Sl	Sl	Sl	Sl	Sl	Sl	Sl	Sl	Sl	Sl	Sl	Sl	Sl	Sl	Sl	Sl	Sl	Sl	Sl	Sl	Sl	Sl	Sl	Sl	Sl	Sl	Sl	Sl	Sl	Sl	Sl	Sl	Sl	Sn	Sl	Sl	Sl	Sl	Sl	Sl	Sl	Sn
SGN-U568794_snp106	2	CHR02	34165821	Sl	Sl	Sl	Sl	Sl	Sl	Sl	Sl	Sl	Sl	Sl	Sl	Sl	Sl	Sl	Sl	Sl	Sl	Sl	Sl	Sl	Sl	Sl	Sl	Sl	Sl	Sl	Sl	Sl	Sl	Sl	Sl	Sl	Sl	Sl	Sl	Sl	Sn	Sl	Sl	Sl	Sl	Sl	Sl	Sl	Sn
solcap_snp_sl_33611	2	CHR02	34234978	Sl	Sl	Sl	Sl	Sl	Sl	Sl	Sl	Sl	Sl	Sl	Sl	Sl	Sl	Sl	Sl	Sl	Sl	Sl	Sl	Sl	Sl	Sl	Sl	Sl	Sl	Sl	Sl	Sl	Sl	Sl	Sl	Sl	Sl	Sl	Sl	Sl	Sn	Sl	Sl	Sl	Sl	Sl	Sl	Sl	Sn
CL017581-0470_solcap_snp_sl_33624	2	CHR02	34286750	Sl	Sl	Sl	Sl	Sl	Sl	Sl	Sl	Sl	Sl	Sl	Sl	Sl	Sl	Sl	Sl	Sl	Sl	Sl	Sl	Sl	Sl	Sl	Sl	Sl	Sl	Sl	Sl	Sl	Sl	Sl	Sl	Sl	Sl	Sl	Sl	Sl	Sn	Sl	Sl	Sl	Sl	Sl	Sl	Sl	Sn
solcap_snp_sl_33633	2	CHR02	34347743	Sl	Sl	Sl	Sl	Sl	Sl	Sl	Sl	Sl	Sl	Sl	Sl	Sl	Sl	Sl	Sl	Sl	Sl	Sl	Sl	Sl	Sl	Sl	Sl	Sl	Sl	Sl	Sl	Sl	Sl	Sl	Sl	Sl	Sl	Sl	Sl	Sl	Sn	Sl	Sl	Sl	Sl	Sl	Sl	Sl	Sn
solcap_snp_sl_33636	2	CHR02	34388704	Sl	Sl	Sl	Sl	Sl	Sl	Sl	Sl	Sl	Sl	Sl	Sl	Sl	Sl	Sl	Sl	Sl	Sl	Sl	Sl	Sl	Sl	Sl	Sl	Sl	Sl	Sl	Sl	Sl	Sl	Sl	Sl	Sl	Sl	Sl	Sl	Sl	Sn	Sl	Sl	Sl	Sl	Sl	Sl	Sl	Sn
solcap_snp_sl_36037	2	CHR02	34600788	Sl	Sl	Sl	Sl	Sl	Sl	Sl	Sl	Sl	Sl	Sl	Sl	Sl	Sl	Sl	Sl	Sl	Sl	Sl	Sl	Sl	Sl	Sl	Sl	Sl	Sl	Sl	Sl	Sl	Sl	Sl	Sl	Sl	Sl	Sl	Sl	Sl	Sn	Sl	Sl	Sl	Sl	Sl	Sl	Sl	Sn
CL015660-0224_solcap_snp_sl_36017	2	CHR02	34637161	Sl	Sl	Sl	Sl	Sl	Sl	Sl	Sl	Sl	Sl	Sl	Sl	Sl	Sl	Sl	Sl	Sl	Sl	Sl	Sl	Sl	Sl	Sl	Sl	Sl	Sl	Sl	Sl	Sl	Sl	Sl	Sl	Sl	Sl	Sl	Sl	Sl	Sn	Sl	Sl	Sl	Sl	Sl	Sl	Sl	Sn
solcap_snp_sl_36004	2	CHR02	34690074	Sl	Sl	Sl	Sl	Sl	Sl	Sl	Sl	Sl	Sl	Sl	Sl	Sl	Sl	Sl	Sl	Sl	Sl	Sl	Sl	Sl	Sl	Sl	Sl	Sl	Sl	Sl	Sl	Sl	Sl	Sl	Sl	Sl	Sl	Sl	Sl	Sl	Sn	Sl	Sl	Sl	Sl	Sl	Sl	Sl	Sn
solcap_snp_sl_10552	2	CHR02	34714130	Sl	Sl	Sl	Sl	Sl	Sl	Sl	Sl	Sl	Sl	Sl	Sl	Sl	Sl	Sl	Sl	Sl	Sl	Sl	Sl	Sl	Sl	Sl	Sl	Sl	Sl	Sl	Sl	Sl	Sl	Sl	Sl	Sl	Sl	Sl	Sl	Sl	Sn	Sl	Sl	Sl	Sl	Sl	Sl	Sl	Sn
2875_4_240_2875_4b_77_b	2	CHR02	34909977	Sl	Sl	Sl	Sl	Sl	Sl	Sl	Sl	Sl	Sl	Sl	Sl	Sl	Sl	Sl	Sl	Sl	Sl	Sl	Sl	Sl	Sl	Sl	Sl	Sl	Sl	Sl	Sl	Sl	Sl	Sl	Sl	Sl	Sl	Sl	Sl	Sl	Sl	Sl	Sl	Sl	Sl	Sl	Sl	Sl	Sn
2875_4_300	2	CHR02	34910037	Sl	Sl	Sl	Sl	Sl	Sl	Sl	Sl	Sl	Sl	Sl	Sl	Sl	Sl	Sl	Sl	Sl	Sl	Sl	Sl	Sl	Sl	Sl	Sl	Sl	Sl	Sl	Sl	Sl	Sl	Sl	Sl	Sl	Sl	Sl	Sl	Sl	Sl	Sl	Sl	Sl	Sl	Sl	Sl	Sl	Sn
2875_4_1050	2	CHR02	34910788	Sl	Sl	Sl	Sl	Sl	Sl	Sl	Sl	Sl	Sl	Sl	Sl	Sl	Sl	Sl	Sl	Sl	Sl	Sl	Sl	Sl	Sl	Sl	Sl	Sl	Sl	Sl	Sl	Sl	Sl	Sl	Sl	Sl	Sl	Sl	Sl	Sl	Sl	Sl	Sl	Sl	Sl	Sl	Sl	Sl	Sn
CL003810-0351	2	CHR02	34912559	Sl	Sl	Sl	Sl	Sl	Sl	Sl	Sl	Sl	Sl	Sl	Sl	Sl	Sl	Sl	Sl	Sl	Sl	Sl	Sl	Sl	Sl	Sl	Sl	Sl	Sl	Sl	Sl	Sl	Sl	Sl	Sl	Sl	Sl	Sl	Sl	Sl	Sl	Sl	Sl	Sl	Sl	Sl	Sl	Sl	Sn
SL10649_1116_solcap_snp_sl_35973	2	CHR02	34923890	Sl	Sl	Sl	Sl	Sl	Sl	Sl	Sl	Sl	Sl	Sl	Sl	Sl	Sl	Sl	Sl	Sl	Sl	Sl	Sl	Sl	Sl	Sl	Sl	Sl	Sl	Sl	Sl	Sl	Sl	Sl	Sl	Sl	Sl	Sl	Sl	Sl	Sl	Sl	Sl	Sl	Sl	Sl	Sl	Sl	Sn
solcap_snp_sl_35968	2	CHR02	34956526	Sl	Sl	Sl	Sl	Sl	Sl	Sl	Sl	Sl	Sl	Sl	Sl	Sl	Sl	Sl	Sl	Sl	Sl	Sl	Sl	Sl	Sl	Sl	Sl	Sl	Sl	Sl	Sl	Sl	Sl	Sl	Sl	Sl	Sl	Sl	Sl	Sl	Sl	Sl	Sl	Sl	Sl	Sl	Sl	Sl	Sn
solcap_snp_sl_35967	2	CHR02	34956761	Sl	Sl	Sl	Sl	Sl	Sl	Sl	Sl	Sl	Sl	Sl	Sl	Sl	Sl	Sl	Sl	Sl	Sl	Sl	Sl	Sl	Sl	Sl	Sl	Sl	Sl	Sl	Sl	Sl	Sl	Sl	Sl	Sl	Sl	Sl	Sl	Sl	Sl	Sl	Sl	Sl	Sl	Sl	Sl	Sl	Sn
solcap_snp_sl_35963	2	CHR02	34961237	Sl	Sl	Sl	Sl	Sl	Sl	Sl	Sl	Sl	Sl	Sl	Sl	Sl	Sl	Sl	Sl	Sl	Sl	Sl	Sl	Sl	Sl	Sl	Sl	Sl	Sl	Sl	Sl	Sl	Sl	Sl	Sl	Sl	Sl	Sl	Sl	Sl	Sl	Sl	Sl	Sl	Sl	Sl	Sl	Sl	Sn
solcap_snp_sl_35954	2	CHR02	34977995	Sl	Sl	Sl	Sl	Sl	Sl	Sl	Sl	Sl	Sl	Sl	Sl	Sl	Sl	Sl	Sl	Sl	Sl	Sl	Sl	Sl	Sl	Sl	Sl	Sl	Sl	Sl	Sl	Sl	Sl	Sl	Sl	Sl	Sl	Sl	Sl	Sl	Sl	Sl	Sl	Sl	Sl	Sl	Sl	Sl	Sn
solcap_snp_sl_35948	2	CHR02	34986038	Sl	Sl	Sl	Sl	Sl	Sl	Sl	Sl	Sl	Sl	Sl	Sl	Sl	Sl	Sl	Sl	Sl	Sl	Sl	Sl	Sl	Sl	Sl	Sl	Sl	Sl	Sl	Sl	Sl	Sl	Sl	Sl	Sl	Sl	Sl	Sl	Sl	Sl	Sl	Sl	Sl	Sl	Sl	Sl	Sl	Sn
CL009186-0301_solcap_snp_sl_35943	2	CHR02	34986679	Sl	Sl	Sl	Sl	Sl	Sl	Sl	Sl	Sl	Sl	Sl	Sl	Sl	Sl	Sl	Sl	Sl	Sl	Sl	Sl	Sl	Sl	Sl	Sl	Sl	Sl	Sl	Sl	Sl	Sl	Sl	Sl	Sl	Sl	Sl	Sl	Sl	Sl	Sl	Sl	Sl	Sl	Sl	Sl	Sl	Sn
SGN-U581789_snp1077_solcap_snp_sl_35846	2	CHR02	35373779	Sl	Sl	Sl	Sl	Sl	Sn	Sl	Sl	Sl	Sl	Sl	Sl	Sl	Sl	Sl	Sl	Sl	Sl	Sl	Sl	Sl	Sl	Sl	Sl	Sl	Sl	Sl	Sl	Sl	Sl	Sl	Sl	Sl	Sl	Sl	Sl	Sl	Sl	Sl	Sl	Sl	Sn	Sl	Sl	Sl/Sn	Sn
CL016381-0173_solcap_snp_sl_35845	2	CHR02	35374324	Sl	Sl	Sl	Sl	Sl	Sn	Sl	Sl	Sl	Sl	Sl	Sl	Sl	Sl	Sl	Sl	Sl	Sl	Sl	Sl	Sl	Sl	Sl	Sl	Sl	Sl	Sl	Sl	Sl	Sl	Sl	Sl	Sl	Sl	Sl	Sl	Sl	Sl	Sl	Sl	Sl	Sn	Sl	Sl	Sl/Sn	Sn
CL016680-0509	2	CHR02	35551768	Sl	Sl	Sl	Sl	Sl	Sn	Sl	Sl	Sl	Sl	Sl	Sl	Sl	Sl	Sl	Sl	Sl	Sl	Sl	Sl	Sl	Sl	Sl	Sl	Sl	Sl	Sl	Sl	Sl	Sl	Sl	Sl	Sl	Sl	Sl	Sl	Sl	Sl	Sl	Sl	Sl	Sn	Sl	Sl	Sl/Sn	Sn
solcap_snp_sl_25485	2	CHR02	35591038	Sl	Sl	Sl	Sl	Sl	Sn	Sl	Sl	Sl	Sl	Sl	Sl	Sl	Sl	Sl	Sl	Sl	Sl	Sl	Sl	Sl	Sl	Sl	Sl	Sl	Sl	Sl	Sl	Sl	Sl	Sl	Sl	Sl	Sl	Sl	Sl	Sl	Sl	Sl	Sl	Sl	Sn	Sl	Sl	Sl/Sn	Sn
solcap_snp_sl_25482	2	CHR02	35663687	Sl	Sl	Sl	Sl	Sl	Sn	Sl	Sl	Sl	Sl	Sl	Sl	Sl	Sl	Sl	Sl	Sl	Sl	Sl	Sl	Sl	Sl	Sl	Sl	Sl	Sl	Sl	Sl	Sl	Sl	Sl	Sl	Sl	Sl	Sl	Sl	Sl	Sl	Sl	Sl	Sl	Sn	Sl	Sl	Sl/Sn	Sl
solcap_snp_sl_25477	2	CHR02	35687028	Sl	Sl	Sl	Sl	Sl	Sn	Sl	Sl	Sl	Sl	Sl	Sl	Sl	Sl	Sl	Sl	Sl	Sl	Sl	Sl	Sl	Sl	Sl	Sl	Sl	Sl	Sl	Sl	Sl	Sl	Sl	Sl	Sl	Sl	Sl	Sl	Sl	Sl	Sl	Sl	Sl	Sn	Sl	Sl	Sl/Sn	Sl
solcap_snp_sl_25475	2	CHR02	35693241	Sl	Sl	Sl	Sl	Sl	Sn	Sl	Sl	Sl	Sl	Sl	Sl	Sl	Sl	Sl	Sl	Sl	Sl	Sl	Sl	Sl	Sl	Sl	Sl	Sl	Sl	Sl	Sl	Sl	Sl	Sl	Sl	Sl	Sl	Sl	Sl	Sl	Sl	Sl	Sl	Sl	Sn	Sl	Sl	Sl/Sn	Sl
solcap_snp_sl_25473	2	CHR02	35697878	Sl	Sl	Sl	Sl	Sl	Sn	Sl	Sl	Sl	Sl	Sl	Sl	Sl	Sl	Sl	Sl	Sl	Sl	Sl	Sl	Sl	Sl	Sl	Sl	Sl	Sl	Sl	Sl	Sl	Sl	Sl	Sl	Sl	Sl	Sl	Sl	Sl	Sl	Sl	Sl	Sl	Sn	Sl	Sl	Sl/Sn	Sl
solcap_snp_sl_25472	2	CHR02	35701025	Sl	Sl	Sl	Sl	Sl	Sn	Sl	Sl	Sl	Sl	Sl	Sl	Sl	Sl	Sl	Sl	Sl	Sl	Sl	Sl	Sl	Sl	Sl	Sl	Sl	Sl	Sl	Sl	Sl	Sl	Sl	Sl	Sl	Sl	Sl	Sl	Sl	Sl	Sl	Sl	Sl	Sn	Sl	Sl	Sl/Sn	Sl
solcap_snp_sl_25470	2	CHR02	35702632	Sl	Sl	Sl	Sl	Sl	Sn	Sl	Sl	Sl	Sl	Sl	Sl	Sl	Sl	Sl	Sl	Sl	Sl	Sl	Sl	Sl	Sl	Sl	Sl	Sl	Sl	Sl	Sl	Sl	Sl	Sl	Sl	Sl	Sl	Sl	Sl	Sl	Sl	Sl	Sl	Sl	Sn	Sl	Sl	Sl/Sn	Sl
solcap_snp_sl_35798	2	CHR02	35706687	Sl	Sl	Sl	Sl	Sl	Sn	Sl	Sl	Sl	Sl	Sl	Sl	Sl	Sl	Sl	Sl	Sl	Sl	Sl	Sl	Sl	Sl	Sl	Sl	Sl	Sl	Sl	Sl	Sl	Sl	Sl	Sl	Sl	Sl	Sl	Sl	Sl	Sl	Sl	Sl	Sl	Sn	Sl	Sl	Sl/Sn	Sl
solcap_snp_sl_25469	2	CHR02	35712615	Sl	Sl	Sl	Sl	Sl	Sn	Sl	Sl	Sl	Sl	Sl	Sl	Sl	Sl	Sl	Sl	Sl	Sl	Sl	Sl	Sl	Sl	Sl	Sl	Sl	Sl	Sl	Sl	Sl	Sl	Sl	Sl	Sl	Sl	Sl	Sl	Sl	Sl	Sl	Sl	Sl	Sn	Sl	Sl	Sl/Sn	Sl
solcap_snp_sl_35797	2	CHR02	35734771	Sl	Sl	Sl	Sl	Sl	Sn	Sl	Sl	Sl	Sl	Sl	Sl	Sl	Sl	Sl	Sl	Sl	Sl	Sl	Sl	Sl	Sl	Sl	Sl	Sl	Sl	Sl	Sl	Sl	Sl	Sl	Sl	Sl	Sl	Sl	Sl	Sl	Sl	Sl	Sl	Sl	Sn	Sl	Sl	Sl/Sn	Sl
solcap_snp_sl_25460	2	CHR02	35749492	Sl	Sl	Sl	Sl	Sl	Sn	Sl	Sl	Sl	Sl	Sl	Sl	Sl	Sl	Sl	Sl	Sl	Sl	Sl	Sl	Sl	Sl	Sl	Sl	Sl	Sl	Sl	Sl	Sl	Sl	Sl	Sl	Sl	Sl	Sl	Sl	Sl	Sl	Sl	Sl	Sl	Sn	Sl	Sl	Sl/Sn	Sl
solcap_snp_sl_25454	2	CHR02	35787760	Sl	Sl	Sl	Sl	Sl	Sn	Sl	Sl	Sl	Sl	Sl	Sl	Sl	Sl	Sl	Sl	Sl	Sl	Sl	Sl	Sl	Sl	Sl	Sl	Sl	Sl	Sl	Sl	Sl	Sl	Sl	Sl	Sl	Sl	Sl	Sl	Sl	Sl	Sl	Sl	Sl	Sn	Sl	Sl	Sl/Sn	Sl
solcap_snp_sl_25453	2	CHR02	35797580	Sl	Sl	Sl	Sl	Sl	Sn	Sl	Sl	Sl	Sl	Sl	Sl	Sl	Sl	Sl	Sl	Sl	Sl	Sl	Sl	Sl	Sl	Sl	Sl	Sl	Sl	Sl	Sl	Sl	Sl	Sl	Sl	Sl	Sl	Sl	Sl	Sl	Sl	Sl	Sl	Sl	Sn	Sl	Sl	Sl/Sn	Sl
solcap_snp_sl_35791	2	CHR02	35798794	Sl	Sl	Sl	Sl	Sl	Sn	Sl	Sl	Sl	Sl	Sl	Sl	Sl	Sl	Sl	Sl	Sl	Sl	Sl	Sl	Sl	Sl	Sl	Sl	Sl	Sl	Sl	Sl	Sl	Sl	Sl	Sl	Sl	Sl	Sl	Sl	Sl	Sl	Sl	Sl	Sl	Sn	Sl	Sl	Sl/Sn	Sl
solcap_snp_sl_25443	2	CHR02	35877466	Sl	Sl	Sl	Sl	Sl	Sn	Sl	Sl	Sl	Sl	Sl	Sl	Sl	Sl	Sl	Sl	Sl	Sl	Sl	Sl	Sl	Sl	Sl	Sl	Sl	Sl	Sl	Sl	Sl	Sl	Sl	Sl	Sl	Sl	Sl	Sl	Sl	Sl	Sl	Sl	Sl	Sn	Sl	Sl	Sl/Sn	Sl
solcap_snp_sl_25442	2	CHR02	35887029	Sl	Sl	Sl	Sl	Sl	Sn	Sl	Sl	Sl	Sl	Sl	Sl	Sl	Sl	Sl	Sl	Sl	Sl	Sl	Sl	Sl	Sl	Sl	Sl	Sl	Sl	Sl	Sl	Sl	Sl	Sl	Sl	Sl	Sl	Sl	Sl	Sl	Sl	Sl	Sl	Sl	Sn	Sl	Sl	Sl/Sn	Sl
solcap_snp_sl_25441	2	CHR02	35887509	Sl	Sl	Sl	Sl	Sl	Sn	Sl	Sl	Sl	Sl	Sl	Sl	Sl	Sl	Sl	Sl	Sl	Sl	Sl	Sl	Sl	Sl	Sl	Sl	Sl	Sl	Sl	Sl	Sl	Sl	Sl	Sl	Sl	Sl	Sl	Sl	Sl	Sl	Sl	Sl	Sl	Sn	Sl	Sl	Sl/Sn	Sl
solcap_snp_sl_25440	2	CHR02	35887561	Sl	Sl	Sl	Sl	Sl	Sn	Sl	Sl	Sl	Sl	Sl	Sl	Sl	Sl	Sl	Sl	Sl	Sl	Sl	Sl	Sl	Sl	Sl	Sl	Sl	Sl	Sl	Sl	Sl	Sl	Sl	Sl	Sl	Sl	Sl	Sl	Sl	Sl	Sl	Sl	Sl	Sn	Sl	Sl	Sl/Sn	Sl
solcap_snp_sl_25439	2	CHR02	35887942	Sl	Sl	Sl	Sl	Sl	Sn	Sl	Sl	Sl	Sl	Sl	Sl	Sl	Sl	Sl	Sl	Sl	Sl	Sl	Sl	Sl	Sl	Sl	Sl	Sl	Sl	Sl	Sl	Sl	Sl	Sl	Sl	Sl	Sl	Sl	Sl	Sl	Sl	Sl	Sl	Sl	Sn	Sl	Sl	Sl/Sn	Sl
solcap_snp_sl_25438	2	CHR02	35888227	Sl	Sl	Sl	Sl	Sl	Sn	Sl	Sl	Sl	Sl	Sl	Sl	Sl	Sl	Sl	Sl	Sl	Sl	Sl	Sl	Sl	Sl	Sl	Sl	Sl	Sl	Sl	Sl	Sl	Sl	Sl	Sl	Sl	Sl	Sl	Sl	Sl	Sl	Sl	Sl	Sl	Sn	Sl	Sl	Sl/Sn	Sl
solcap_snp_sl_25433	2	CHR02	35890301	Sl	Sl	Sl	Sl	Sl	Sn	Sl	Sl	Sl	Sl	Sl	Sl	Sl	Sl	Sl	Sl	Sl	Sl	Sl	Sl	Sl	Sl	Sl	Sl	Sl	Sl	Sl	Sl	Sl	Sl	Sl	Sl	Sl	Sl	Sl	Sl	Sl	Sl	Sl	Sl	Sl	Sn	Sl	Sl	Sl/Sn	Sl
solcap_snp_sl_35784	2	CHR02	35914170	Sl	Sl	Sl	Sl	Sl	Sn	Sl	Sl	Sl	Sl	Sl	Sl	Sl	Sl	Sl	Sl	Sl	Sl	Sl	Sl	Sl	Sl	Sl	Sl	Sl	Sl	Sl	Sl	Sl	Sl	Sl	Sl	Sl	Sl	Sl	Sl	Sl	Sl	Sl	Sl	Sl	Sn	Sl	Sl	Sl/Sn	Sl
solcap_snp_sl_35779	2	CHR02	35949295	Sl	Sl	Sl	Sl	Sl	Sn	Sl	Sl	Sl	Sl	Sl	Sl	Sl	Sl	Sl	Sl	Sl	Sl	Sl	Sl	Sl	Sl	Sl	Sl	Sl	Sl	Sl	Sl	Sl	Sl	Sl	Sl	Sl	Sl	Sl	Sl	Sl	Sl	Sl	Sl	Sl	Sn	Sl	Sl	Sl/Sn	Sl
SL10923_448	2	CHR02	35970616	Sl	Sl	Sl	Sl	Sl	Sn	Sl	Sl	Sl	Sl	Sl	Sl	Sl	Sl	Sl	Sl	Sl	Sl	Sl	Sl	Sl	Sl	Sl	Sl	Sl	Sl	Sl	Sl	Sl	Sl	Sl	Sl	Sl	Sl	Sl	Sl	Sl	Sl	Sl	Sl	Sl	Sn	Sl	Sl	Sl/Sn	Sl
solcap_snp_sl_25422	2	CHR02	35990378	Sl	Sl	Sl	Sl	Sl	Sn	Sl	Sl	Sl	Sl	Sl	Sl	Sl	Sl	Sl	Sl	Sl	Sl	Sl	Sl	Sl	Sl	Sl	Sl	Sl	Sl	Sl	Sl	Sl	Sl	Sl	Sl	Sl	Sl	Sl	Sl	Sl	Sl	Sl	Sl	Sl	Sn	Sl	Sl	Sl/Sn	Sl
solcap_snp_sl_65976	2	CHR02	36005104	Sl	Sl	Sl	Sl	Sl	Sn	Sl	Sl	Sl	Sl	Sl	Sl	Sl	Sl	Sl	Sl	Sl	Sl	Sl	Sl	Sl	Sl	Sl	Sl	Sl	Sl	Sl	Sl	Sl	Sl	Sl	Sl	Sl	Sl	Sl	Sl	Sl	Sl	Sl	Sl	Sl	Sn	Sl	Sl	Sl/Sn	Sl
solcap_snp_sl_35771	2	CHR02	36005170	Sl	Sl	Sl	Sl	Sl	Sn	Sl	Sl	Sl	Sl	Sl	Sl	Sl	Sl	Sl	Sl	Sl	Sl	Sl	Sl	Sl	Sl	Sl	Sl	Sl	Sl	Sl	Sl	Sl	Sl	Sl	Sl	Sl	Sl	Sl	Sl	Sl	Sl	Sl	Sl	Sl	Sn	Sl	Sl	Sl/Sn	Sl
solcap_snp_sl_65975	2	CHR02	36005422	Sl	Sl	Sl	Sl	Sl	Sn	Sl	Sl	Sn	Sl	Sl	Sl	Sl	Sl	Sl	Sl	Sl	Sl	Sl	Sl	Sl	Sl	Sl	Sl	Sl	Sl	Sl	Sl	Sl	Sl	Sl	Sl	Sl	Sl	Sl	Sl	Sl	Sl	Sl	Sl	Sl	Sn	Sl	Sl	Sl/Sn	Sl
solcap_snp_sl_25418	2	CHR02	36009450	Sl	Sl	Sl	Sl	Sl	Sn	Sl	Sl	Sn	Sl	Sl	Sl	Sl	Sl	Sl	Sl	Sl	Sl	Sl	Sl	Sl	Sl	Sl	Sl	Sl	Sl	Sl	Sl	Sl	Sl	Sl	Sl	Sl	Sl	Sl	Sl	Sl	Sl	Sl	Sl	Sl	Sn	Sl	Sl	Sl/Sn	Sl
solcap_snp_sl_25417	2	CHR02	36009529	Sl	Sl	Sl	Sl	Sl	Sn	Sl	Sl	Sn	Sl	Sl	Sl	Sl	Sl	Sl	Sl	Sl	Sl	Sl	Sl	Sl	Sl	Sl	Sl	Sl	Sl	Sl	Sl	Sl	Sl	Sl	Sl	Sl	Sl	Sl	Sl	Sl	Sl	Sl	Sl	Sl	Sn	Sl	Sl	Sl/Sn	Sl
solcap_snp_sl_35770	2	CHR02	36033068	Sl	Sl	Sl	Sl	Sl	Sn	Sl	Sl	Sn	Sl	Sl	Sl	Sl	Sl	Sl	Sl	Sl	Sl	Sl	Sl	Sl	Sl	Sl	Sl	Sl	Sl	Sl	Sl	Sl	Sl	Sl	Sl	Sl	Sl	Sl	Sl	Sl	Sl	Sl	Sl	Sl	Sn	Sl	Sl	Sl/Sn	Sl
SGN-U149575_TG14_snp657	2	CHR02	36054774	Sl	Sl	Sl	Sl	Sl	Sn	Sl	Sl	Sn	Sl	Sl	Sl	Sl	Sl	Sl	Sl	Sl	Sl	Sl	Sl	Sl	Sl	Sl	Sl	Sl	Sl	Sl	Sl	Sl	Sl	Sl	Sl	Sl	Sl	Sl	Sl	Sl	Sl	Sl	Sl	Sl	Sn	Sl	Sl	Sl/Sn	Sl
solcap_snp_sl_25414	2	CHR02	36057939	Sl	Sl	Sl	Sl	Sl	Sn	Sl	Sl	Sn	Sl	Sl	Sl	Sl	Sl	Sl	Sl	Sl	Sl	Sl	Sl	Sl	Sl	Sl	Sl	Sl	Sl	Sl	Sl	Sl	Sl	Sl	Sl	Sl	Sl	Sl	Sl	Sl	Sl	Sl	Sl	Sl	Sn	Sl	Sl	Sl/Sn	Sl
solcap_snp_sl_35764	2	CHR02	36103310	Sl	Sl	Sl	Sl	Sl	Sn	Sl	Sl	Sn	Sl	Sl	Sl	Sl	Sl	Sl	Sl	Sl	Sl	Sl	Sl	Sl	Sl	Sl	Sl	Sl	Sl	Sl	Sl	Sl	Sl	Sl	Sl	Sl	Sl	Sl	Sl	Sl	Sl	Sl	Sl	Sl	Sn	Sl	Sl	Sl/Sn	Sl
CL015861-0082	2	CHR02	36103360	Sl	Sl	Sl	Sl	Sl	Sn	Sl	Sl	Sn	Sl	Sl	Sl	Sl	Sl	Sl	Sl	Sl	Sl	Sl	Sl	Sl	Sl	Sl	Sl	Sl	Sl	Sl	Sl	Sl	Sl	Sl	Sl	Sl	Sl	Sl	Sl	Sl	Sl	Sl	Sl	Sl	Sn	Sl	Sl	Sl/Sn	Sl
solcap_snp_sl_25406	2	CHR02	36139437	Sl	Sl	Sl	Sl	Sl	Sn	Sl	Sl	Sn	Sl	Sl	Sl	Sl	Sl	Sl	Sl	Sl	Sl	Sl	Sl	Sl	Sl	Sl	Sl	Sl	Sl	Sl	Sl	Sl	Sl	Sl	Sl	Sl	Sl	Sl	Sl	Sl	Sl	Sl	Sl	Sl	Sn	Sl	Sl	Sl/Sn	Sl
solcap_snp_sl_25405	2	CHR02	36171302	Sl	Sl	Sl	Sl	Sl	Sn	Sl	Sl	Sn	Sl	Sl	Sl	Sl	Sl	Sl	Sl	Sl	Sl	Sl	Sl	Sl	Sl	Sl	Sl	Sl	Sl	Sl	Sl	Sl	Sl	Sl	Sl	Sl	Sl	Sl	Sl	Sl	Sl	Sl	Sl	Sl	Sn	Sl	Sl	Sl/Sn	Sl
solcap_snp_sl_25403	2	CHR02	36203703	Sl	Sl	Sl	Sl	Sl	Sn	Sl	Sl	Sn	Sl	Sl	Sl	Sl	Sl	Sl	Sl	Sl	Sl	Sl	Sl	Sl	Sl	Sl	Sl	Sl	Sl	Sl	Sl	Sl	Sl	Sl	Sl	Sl	Sl	Sl	Sl	Sl	Sl	Sl	Sl	Sl	Sn	Sl	Sl	Sl/Sn	Sl
solcap_snp_sl_35759	2	CHR02	36237013	Sl	Sl	Sl	Sl	Sl	Sn	Sl	Sl	Sn	Sl	Sl	Sl	Sl	Sl	Sl	Sl	Sl	Sl	Sl	Sl	Sl	Sl	Sl	Sl	Sl	Sl	Sl	Sl	Sl	Sl	Sl	Sl	Sl	Sl	Sl	Sl	Sl	Sl	Sl	Sl	Sl	Sn	Sl	Sl	Sl/Sn	Sl
solcap_snp_sl_35758	2	CHR02	36237253	Sl	Sl	Sl	Sl	Sl	Sn	Sl	Sl	Sn	Sl	Sl	Sl	Sl	Sl	Sl	Sl	Sl	Sl	Sl	Sl	Sl	Sl	Sl	Sl	Sl	Sl	Sl	Sl	Sl	Sl	Sl	Sl	Sl	Sl	Sl	Sl	Sl	Sl	Sl	Sl	Sl	Sn	Sl	Sl	Sl/Sn	Sl
SL10346_156	2	CHR02	36273027	Sl	Sl	Sl	Sl	Sl	Sn	Sl	Sl	Sn	Sl	Sl	Sl	Sl	Sl	Sl	Sl	Sl	Sl	Sl	Sl	Sl	Sl	Sl	Sl	Sl	Sl	Sl	Sl	Sl	Sl	Sl	Sl	Sl	Sl	Sl	Sl	Sl	Sl	Sl	Sl	Sl	Sn	Sl	Sl	Sl/Sn	Sl
SGN-U574837_snp399	2	CHR02	36284101	Sl	Sl	Sl	Sl	Sl	Sn	Sl	Sl	Sn	Sl	Sl	Sl	Sl	Sl	Sl	Sl	Sl	Sl	Sl	Sl	Sl	Sl	Sl	Sl	Sl	Sl	Sl	Sl	Sl	Sl	Sl	Sl	Sl	Sl	Sl	Sl	Sl	Sl	Sl	Sl	Sl	Sn	Sl	Sl	Sl/Sn	Sl
solcap_snp_sl_25398	2	CHR02	36308970	Sl	Sl	Sl	Sl	Sl	Sn	Sl	Sl	Sn	Sl	Sl	Sl	Sl	Sl	Sl	Sl	Sl	Sl	Sl	Sl	Sl	Sl	Sl	Sl	Sl	Sl	Sl	Sl	Sl	Sl	Sl	Sl	Sl	Sl	Sl	Sl	Sl	Sl	Sl	Sl	Sl	Sn	Sl	Sl	Sl/Sn	Sl
SGN-U584790_snp107	2	CHR02	36309536	Sl	Sl	Sl	Sl	Sl	Sn	Sl	Sl	Sn	Sl	Sl	Sl	Sl	Sl	Sl	Sl	Sl	Sl	Sl	Sl	Sl	Sl	Sl	Sl	Sl	Sl	Sl	Sl	Sl	Sl	Sl	Sl	Sl	Sl	Sl	Sl	Sl	Sl	Sl	Sl	Sl	Sn	Sl	Sl	Sl/Sn	Sl
solcap_snp_sl_23850	2	CHR02	36402492	Sl	Sl	Sl	Sl	Sl	Sn	Sl	Sl	Sn	Sl	Sl	Sl	Sl	Sl	Sl	Sl	Sl	Sl	Sl	Sl	Sl	Sl	Sl	Sl	Sl	Sl	Sl	Sl	Sl	Sl	Sl	Sl	Sl	Sl	Sl	Sl	Sl	Sl	Sl	Sl	Sl	Sn	Sl	Sl	Sl/Sn	Sl
solcap_snp_sl_13514	2	CHR02	36404700	Sl	Sl	Sl	Sl	Sl	Sn	Sl	Sl	Sn	Sl	Sl	Sl	Sl	Sl	Sl	Sl	Sl	Sl	Sl	Sl	Sl	Sl	Sl	Sl	Sl	Sl	Sl	Sl	Sl	Sl	Sl	Sl	Sl	Sl	Sl	Sl	Sl	Sl	Sl	Sl	Sl	Sn	Sl	Sl	Sl/Sn	Sl
solcap_snp_sl_13516	2	CHR02	36411382	Sl	Sl	Sl	Sl	Sl	Sn	Sl	Sl	Sn	Sl	Sl	Sl	Sl	Sl	Sl	Sl	Sl	Sl	Sl	Sl	Sl	Sl	Sl	Sl	Sl	Sl	Sl	Sl	Sl	Sl	Sl	Sl	Sl	Sl	Sl	Sl	Sl	Sl	Sl	Sl	Sl	Sn	Sl	Sl	Sl/Sn	Sl
solcap_snp_sl_13518	2	CHR02	36411876	Sl	Sl	Sl	Sl	Sl	Sn	Sl	Sl	Sn	Sl	Sl	Sl	Sl	Sl	Sl	Sl	Sl	Sl	Sl	Sl	Sl	Sl	Sl	Sl	Sl	Sl	Sl	Sl	Sl	Sl	Sl	Sl	Sl	Sl	Sl	Sl	Sl	Sl	Sl	Sl	Sl	Sn	Sl	Sl	Sl/Sn	Sl
solcap_snp_sl_23851	2	CHR02	36413163	Sl	Sl	Sl	Sl	Sl	Sn	Sl	Sl	Sn	Sl	Sl	Sl	Sl	Sl	Sl	Sl	Sl	Sl	Sl	Sl	Sl	Sl	Sl	Sl	Sl	Sl	Sl	Sl	Sl	Sl	Sl	Sl	Sl	Sl	Sl	Sl	Sl	Sl	Sl	Sl	Sl	Sn	Sl	Sl	Sl/Sn	Sl
solcap_snp_sl_13526	2	CHR02	36423220	Sl	Sl	Sl	Sl	Sl	Sn	Sl	Sl	Sn	Sl	Sl	Sl	Sl	Sl	Sl	Sl	Sl	Sl	Sl	Sl	Sl	Sl	Sl	Sl	Sl	Sl	Sl	Sl	Sl	Sl	Sl	Sl	Sl	Sl	Sl	Sl	Sl	Sl	Sl	Sl	Sl	Sn	Sl	Sl	Sl/Sn	Sl
solcap_snp_sl_13527	2	CHR02	36423419	Sl	Sl	Sl	Sl	Sl	Sn	Sl	Sl	Sn	Sl	Sl	Sl	Sl	Sl	Sl	Sl	Sl	Sl	Sl	Sl	Sl	Sl	Sl	Sl	Sl	Sl	Sl	Sl	Sl	Sl	Sl	Sl	Sl	Sl	Sl	Sl	Sl	Sl	Sl	Sl	Sl	Sn	Sl	Sl	Sl/Sn	Sl
solcap_snp_sl_13528	2	CHR02	36423685	Sl	Sl	Sl	Sl	Sl	Sn	Sl	Sl	Sn	Sl	Sl	Sl	Sl	Sl	Sl	Sl	Sl	Sl	Sl	Sl	Sl	Sl	Sl	Sl	Sl	Sl	Sl	Sl	Sl	Sl	Sl	Sl	Sl	Sl	Sl	Sl	Sl	Sl	Sl	Sl	Sl	Sn	Sl	Sl	Sl/Sn	Sl
solcap_snp_sl_13530	2	CHR02	36424046	Sl	Sl	Sl	Sl	Sl	Sn	Sl	Sl	Sn	Sl	Sl	Sl	Sl	Sl	Sl	Sl	Sl	Sl	Sl	Sl	Sl	Sl	Sl	Sl	Sl	Sl	Sl	Sl	Sl	Sl	Sl	Sl	Sl	Sl	Sl	Sl	Sl	Sl	Sl	Sl	Sl	Sn	Sl	Sl	Sl/Sn	Sl
solcap_snp_sl_29520	2	CHR02	36432223	Sl	Sl	Sl	Sl	Sl	Sn	Sl	Sl	Sn	Sl	Sl	Sl	Sl	Sl	Sl	Sl	Sl	Sl	Sl	Sl	Sl	Sl	Sl	Sl	Sl	Sl	Sl	Sl	Sl	Sl	Sl	Sl	Sl	Sl	Sl	Sl	Sl	Sl	Sl	Sl	Sl	Sn	Sl	Sl	Sl/Sn	Sl
solcap_snp_sl_13546	2	CHR02	36445534	Sl	Sl	Sl	Sl	Sl	Sn	Sl	Sl	Sn	Sl	Sl	Sl	Sl	Sl	Sl	Sl	Sl	Sl	Sl	Sl	Sl	Sl	Sl	Sl	Sl	Sl	Sl	Sl	Sl	Sl	Sl	Sl	Sl	Sl	Sl	Sl	Sl	Sl	Sl	Sl	Sl	Sn	Sl	Sl	Sl/Sn	Sl
solcap_snp_sl_13550	2	CHR02	36491052	Sl	Sl	Sl	Sl	Sl	Sn	Sl	Sl	Sn	Sl	Sl	Sl	Sl	Sl	Sl	Sl	Sl	Sl	Sl	Sl	Sl	Sl	Sl	Sl	Sl	Sl	Sl	Sl	Sl	Sl	Sl	Sl	Sl	Sl	Sl	Sl	Sl	Sl	Sl	Sl	Sl	Sn	Sl	Sl	Sl/Sn	Sl
solcap_snp_sl_23856	2	CHR02	36491424	Sl	Sl	Sl	Sl	Sl	Sn	Sl	Sl	Sn	Sl	Sl	Sl	Sl	Sl	Sl	Sl	Sl	Sl	Sl	Sl	Sl	Sl	Sl	Sl	Sl	Sl	Sl	Sl	Sl	Sl	Sl	Sl	Sl	Sl	Sl	Sl	Sl	Sl	Sl	Sl	Sl	Sn	Sl	Sl	Sl/Sn	Sl
solcap_snp_sl_29524	2	CHR02	36499553	Sl	Sl	Sl	Sl	Sl	Sn	Sl	Sl	Sn	Sl	Sl	Sl	Sl	Sl	Sl	Sl	Sl	Sl	Sl	Sl	Sl	Sl	Sl	Sl	Sl	Sl	Sl	Sl	Sl	Sl	Sl	Sl	Sl	Sl	Sl	Sl	Sl	Sl	Sl	Sl	Sl	Sn	Sl	Sl	Sl/Sn	Sl
solcap_snp_sl_13555	2	CHR02	36543878	Sl	Sl	Sl	Sl	Sl	Sn	Sl	Sl	Sn	Sl	Sl	Sl	Sl	Sl	Sl	Sl	Sl	Sl	Sl	Sl	Sl	Sl	Sl	Sl	Sl	Sl	Sl	Sl	Sl	Sl	Sl	Sl	Sl	Sl	Sl	Sl	Sl	Sl	Sl	Sl	Sl	Sn	Sl	Sl	Sl/Sn	Sl
solcap_snp_sl_29526	2	CHR02	36597798	Sl	Sl	Sl	Sl	Sl	Sn	Sl	Sl	Sn	Sl	Sl	Sl	Sl	Sl	Sl	Sl	Sl	Sl	Sl	Sl	Sl	Sl	Sl	Sl	Sl	Sl	Sl	Sl	Sl	Sl	Sl	Sl	Sl	Sl	Sl	Sl	Sl	Sl	Sl	Sl	Sl	Sn	Sl	Sl	Sl/Sn	Sl
solcap_snp_sl_13567	2	CHR02	36766038	Sl	Sl	Sl	Sl	Sl	Sn	Sl	Sl	Sn	Sl	Sl	Sl	Sl	Sl	Sl	Sl	Sl	Sl	Sl	Sl	Sl	Sl	Sl	Sl	Sl	Sl	Sl	Sl	Sl	Sl	Sl	Sl	Sl	Sl	Sl	Sl	Sl	Sl	Sl	Sl	Sl	Sn	Sl	Sl	Sl/Sn	Sl
SL10771_467	2	CHR02	36804592	Sl	Sl	Sl	Sl	Sl	Sn	Sl	Sl	Sn	Sl	Sl	Sl	Sl	Sl	Sl	Sl	Sl	Sl	Sl	Sl	Sl	Sl	Sl	Sl	Sl	Sl	Sl	Sl	Sl	Sl	Sl	Sl	Sl	Sl	Sl	Sl	Sl	Sl	Sl	Sl	Sl	Sn	Sl	Sl	Sl/Sn	Sl
solcap_snp_sl_13569	2	CHR02	36818647	Sl	Sl	Sl	Sl	Sl	Sn	Sl	Sl	Sn	Sl	Sl	Sl	Sl	Sl	Sl	Sl	Sl	Sl	Sl	Sl	Sl	Sl	Sl	Sl	Sl	Sl	Sl	Sl	Sl	Sl	Sl	Sl	Sl	Sl	Sl	Sl	Sl	Sl	Sl	Sl	Sl	Sn	Sl	Sl	Sl/Sn	Sl
solcap_snp_sl_13574	2	CHR02	36828702	Sl	Sl	Sl	Sl	Sl	Sn	Sl	Sl	Sn	Sl	Sl	Sl	Sl	Sl	Sl	Sl	Sl	Sl	Sl	Sl	Sl	Sl	Sl	Sl	Sl	Sl	Sl	Sl	Sl	Sl	Sl	Sl	Sl	Sl	Sl	Sl	Sl	Sl	Sl	Sl	Sl	Sn	Sl	Sl	Sl/Sn	Sl
solcap_snp_sl_13580	2	CHR02	36848406	Sl	Sl	Sl	Sl	Sl	Sn	Sl	Sl	Sn	Sl	Sl	Sl	Sl	Sl	Sl	Sl	Sl	Sl	Sl	Sl	Sl	Sl	Sl	Sl	Sl	Sl	Sl	Sl	Sl	Sl	Sl	Sl	Sl	Sl	Sl	Sl	Sl	Sl	Sl	Sl	Sl	Sn	Sl	Sl	Sl/Sn	Sl
solcap_snp_sl_13581	2	CHR02	36848547	Sl	Sl	Sl	Sl	Sl	Sn	Sl	Sl	Sn	Sl	Sl	Sl	Sl	Sl	Sl	Sl	Sl	Sl	Sl	Sl	Sl	Sl	Sl	Sl	Sl	Sl	Sl	Sl	Sl	Sl	Sl	Sl	Sl	Sl	Sl	Sl	Sl	Sl	Sl	Sl	Sl	Sn	Sl	Sl	Sl/Sn	Sl
solcap_snp_sl_13582	2	CHR02	36871723	Sl	Sl	Sl	Sl	Sl	Sn	Sl	Sl	Sn	Sl	Sl	Sl	Sl	Sl	Sl	Sl	Sl	Sl	Sl	Sl	Sl	Sl	Sl	Sl	Sl	Sl	Sl	Sl	Sl	Sl	Sl	Sl	Sl	Sl	Sl	Sl	Sl	Sl	Sl	Sl	Sl	Sn	Sl	Sl	Sl/Sn	Sl
solcap_snp_sl_13584	2	CHR02	36881715	Sl	Sl	Sl	Sl	Sl	Sn	Sl	Sl	Sn	Sl	Sl	Sl	Sl	Sl	Sl	Sl	Sl	Sl	Sl	Sl	Sl	Sl	Sl	Sl	Sl	Sl	Sl	Sl	Sl	Sl	Sl	Sl	Sl	Sl	Sl	Sl	Sl	Sl	Sl	Sl	Sl	Sn	Sl	Sl	Sl/Sn	Sl
S_427	2	CHR02	36915527	Sl	Sl	Sl	Sl	Sl	Sn	Sl	Sl	Sn	Sl	Sl	Sl	Sl	Sl	Sl	Sl	Sl	Sl	Sl	Sl	Sl	Sl	Sl	Sl	Sl	Sl	Sl	Sl	Sl	Sl	Sl	Sl	Sl	Sl	Sl	Sl	Sl	Sl	Sl	Sl	Sl	Sn	Sl	Sl	Sl/Sn	Sl
CL009035-0571	2	CHR02	36959861	Sl	Sl	Sl	Sl	Sl	Sn	Sl	Sl	Sn	Sl	Sl	Sl	Sl	Sl	Sl	Sl	Sl	Sl	Sl	Sl	Sl	Sl	Sl	Sl	Sl	Sl	Sl	Sl	Sl	Sl	Sl	Sl	Sl	Sl	Sl	Sl	Sl	Sl	Sl	Sl	Sl	Sn	Sl	Sl	Sl/Sn	Sl
solcap_snp_sl_13595	2	CHR02	36962359	Sl	Sl	Sl	Sl	Sl	Sn	Sl	Sl	Sn	Sl	Sl	Sl	Sl	Sl	Sl	Sl	Sl	Sl	Sl	Sl	Sl	Sl	Sl	Sl	Sl	Sl	Sl	Sl	Sl	Sl	Sl	Sl	Sl	Sl	Sl	Sl	Sl	Sl	Sl	Sl	Sl	Sn	Sl	Sl	Sl/Sn	Sl
solcap_snp_sl_13596	2	CHR02	36962576	Sl	Sl	Sl	Sl	Sl	Sn	Sl	Sl	Sn	Sl	Sl	Sl	Sl	Sl	Sl	Sl	Sl	Sl	Sl	Sl	Sl	Sl	Sl	Sl	Sl	Sl	Sl	Sl	Sl	Sl	Sl	Sl	Sl	Sl	Sl	Sl	Sl	Sl	Sl	Sl	Sl	Sn	Sl	Sl	Sl/Sn	Sl
solcap_snp_sl_13599	2	CHR02	36963579	Sl	Sl	Sl	Sl	Sl	Sn	Sl	Sl	Sn	Sl	Sl	Sl	Sl	Sl	Sl	Sl	Sl	Sl	Sl	Sl	Sl	Sl	Sl	Sl	Sl	Sl	Sl	Sl	Sl	Sl	Sl	Sl	Sl	Sl	Sl	Sl	Sl	Sl	Sl	Sl	Sl	Sn	Sl	Sl	Sl/Sn	Sl
solcap_snp_sl_13600	2	CHR02	36963699	Sl	Sl	Sl	Sl	Sl	Sn	Sl	Sl	Sn	Sl	Sl	Sl	Sl	Sl	Sl	Sl	Sl	Sl	Sl	Sl	Sl	Sl	Sl	Sl	Sl	Sl	Sl	Sl	Sl	Sl	Sl	Sl	Sl	Sl	Sl	Sl	Sl	Sl	Sl	Sl	Sl	Sn	Sl	Sl	Sl/Sn	Sl
solcap_snp_sl_13603	2	CHR02	36972343	Sl	Sl	Sl	Sl	Sl	Sn	Sl	Sl	Sn	Sl	Sl	Sl	Sl	Sl	Sl	Sl	Sl	Sl	Sl	Sl	Sl	Sl	Sl	Sl	Sl	Sl	Sl	Sl	Sl	Sl	Sl	Sl	Sl	Sl	Sl	Sl	Sl	Sl	Sl	Sl	Sl	Sn	Sl	Sl	Sl/Sn	Sl
solcap_snp_sl_13604	2	CHR02	36976342	Sl	Sl	Sl	Sl	Sl	Sn	Sl	Sl	Sn	Sl	Sl	Sl	Sl	Sl	Sl	Sl	Sl	Sl	Sl	Sl	Sl	Sl	Sl	Sl	Sl	Sl	Sl	Sl	Sl	Sl	Sl	Sl	Sl	Sl	Sl	Sl	Sl	Sl	Sl	Sl	Sl	NA	Sl	Sl	Sl/Sn	Sl
solcap_snp_sl_13606	2	CHR02	36985379	Sl	Sl	Sl	Sl	Sl	Sn	Sl	Sl	Sn	Sl	Sl	Sl	Sl	Sl	Sl	Sl	Sl	Sl	Sl	Sl	Sl	Sl	Sl	Sl	Sl	Sl	Sl	Sl	Sl	Sl	Sl	Sl	Sl	Sl	Sl	Sl	Sl	Sl	Sl	Sl	Sl	Sn	Sl	Sl	Sl/Sn	Sl
solcap_snp_sl_29541	2	CHR02	36987800	Sl	Sl	Sl	Sl	Sl	Sn	Sl	Sl	Sn	Sl	Sl	Sl	Sl	Sl	Sl	Sl	Sl	Sl	Sl	Sl	Sl	Sl	Sl	Sl	Sl	Sl	Sl	Sl	Sl	Sl	Sl	Sl	Sl	Sl	Sl	Sl	Sl	Sl	Sl	Sl	Sl	Sn	Sl	Sl	Sl/Sn	Sl
solcap_snp_sl_49322	2	CHR02	37010001	Sl	Sl	Sl	Sl	Sl	Sn	Sl	Sl	Sn	Sl	Sl	Sl	Sl	Sl	Sl	Sl	Sl	Sl	Sl	Sl	Sl	Sl	Sl	Sl	Sl	Sl	Sl	Sl	Sl	Sl	Sl	Sl	Sl	Sl	Sl	Sl	Sl	Sl	Sl	Sl	Sl	Sn	Sl	Sl	Sl/Sn	Sl
solcap_snp_sl_23863	2	CHR02	37010472	Sl	Sl	Sl	Sl	Sl	Sn	Sl	Sl	Sn	Sl	Sl	Sl	Sl	Sl	Sl	Sl	Sl	Sl	Sl	Sl	Sl	Sl	Sl	Sl	Sl	Sl	Sl	Sl	Sl	Sl	Sl	Sl	Sl	Sl	Sl	Sl	Sl	Sl	Sl	Sl	Sl	Sn	Sl	Sl	Sl/Sn	Sl
solcap_snp_sl_29545	2	CHR02	37013423	Sl	Sl	Sl	Sl	Sl	Sn	Sl	Sl	Sn	Sl	Sl	Sl	Sl	Sl	Sl	Sl	Sl	Sl	Sl	Sl	Sl	Sl	Sl	Sl	Sl	Sl	Sl	Sl	Sl	Sl	Sl	Sl	Sl	Sl	Sl	Sl	Sl	Sl	Sl	Sl	Sl	Sn	Sl	Sl	Sl/Sn	Sl
solcap_snp_sl_29546	2	CHR02	37013548	Sl	Sl	Sl	Sl	Sl	Sn	Sl	Sl	Sn	Sl	Sl	Sl	Sl	Sl	Sl	Sl	Sl	Sl	Sl	Sl	Sl	Sl	Sl	Sl	Sl	Sl	Sl	Sl	Sl	Sl	Sl	Sl	Sl	Sl	Sl	Sl	Sl	Sl	Sl	Sl	Sl	Sn	Sl	Sl	Sl/Sn	Sl
solcap_snp_sl_13616	2	CHR02	37043639	Sl	Sl	Sl	Sl	Sl	Sn	Sl	Sl	Sn	Sl	Sl	Sl	Sl	Sl	Sl	Sl	Sl	Sl	Sl	Sl	Sl	Sl	Sl	Sl	Sl	Sl	Sl	Sl	Sl	Sl	Sl	Sl	Sl	Sl	Sl	Sl	Sl	Sl	Sl	Sl	Sl	Sn	Sl	Sl	Sl/Sn	Sl
solcap_snp_sl_13617	2	CHR02	37043753	Sl	Sl	Sl	Sl	Sl	Sn	Sl	Sl	Sn	Sl	Sl	Sl	Sl	Sl	Sl	Sl	Sl	Sl	Sl	Sl	Sl	Sl	Sl	Sl	Sl	Sl	Sl	Sl	Sl	Sl	Sl	Sl	Sl	Sl	Sl	Sl	Sl	Sl	Sl	Sl	Sl	Sn	Sl	Sl	Sl/Sn	Sl
solcap_snp_sl_13618	2	CHR02	37043803	Sl	Sl	Sl	Sl	Sl	Sn	Sl	Sl	Sn	Sl	Sl	Sl	Sl	Sl	Sl	Sl	Sl	Sl	Sl	Sl	Sl	Sl	Sl	Sl	Sl	Sl	Sl	Sl	Sl	Sl	Sl	Sl	Sl	Sl	Sl	Sl	Sl	Sl	Sl	Sl	Sl	Sn	Sl	Sl	Sl/Sn	Sl
solcap_snp_sl_29547	2	CHR02	37044495	Sl	Sl	Sl	Sl	Sl	Sn	Sl	Sl	Sn	Sl	Sl	Sl	Sl	Sl	Sl	Sl	Sl	Sl	Sl	Sl	Sl	Sl	Sl	Sl	Sl	Sl	Sl	Sl	Sl	Sl	Sl	Sl	Sl	Sl	Sl	Sl	Sl	Sl	Sl	Sl	Sl	Sn	Sl	Sl	Sl/Sn	Sl
solcap_snp_sl_13621	2	CHR02	37056522	Sl	Sl	Sl	Sl	Sl	Sn	Sl	Sl	Sn	Sl	Sl	Sl	Sl	Sl	Sl	Sl	Sl	Sl	Sl	Sl	Sl	Sl	Sl	Sl	Sl	Sl	Sl	Sl	Sl	Sl	Sl	Sl	Sl	Sl	Sl	Sl	Sl	Sl	Sl	Sl	Sl	Sn	Sl	Sl	Sl/Sn	Sl
solcap_snp_sl_13623	2	CHR02	37056752	Sl	Sl	Sl	Sl	Sl	Sn	Sl	Sl	Sn	Sl	Sl	Sl	Sl	Sl	Sl	Sl	Sl	Sl	Sl	Sl	Sl	Sl	Sl	Sl	Sl	Sl	Sl	Sl	Sl	Sl	Sl	Sl	Sl	Sl	Sl	Sl	Sl	Sl	Sl	Sl	Sl	Sn	Sl	Sl	Sl/Sn	Sl
solcap_snp_sl_13625	2	CHR02	37070238	Sl	Sl	Sl	Sl	Sl	Sn	Sl	Sl	Sn	Sl	Sl	Sl	Sl	Sl	Sl	Sl	Sl	Sl	Sl	Sl	Sl	Sl	Sl	Sl	Sl	Sl	Sl	Sl	Sl	Sl	Sl	Sl	Sl	Sl	Sl	Sl	Sl	Sl	Sl	Sl	Sl	Sn	Sl	Sl	Sl/Sn	Sl
solcap_snp_sl_13630	2	CHR02	37072467	Sl	Sl	Sl	Sl	Sl	Sn	Sl	Sl	Sn	Sl	Sl	Sl	Sl	Sl	Sl	Sl	Sl	Sl	Sl	Sl	Sl	Sl	Sl	Sl	Sl	Sl	Sl	Sl	Sl	Sl	Sl	Sl	Sl	Sl	Sl	Sl	Sl	Sl	Sl	Sl	Sl	Sn	Sl	Sl	Sl/Sn	Sl
solcap_snp_sl_13631	2	CHR02	37082020	Sl	Sl	Sl	Sl	Sl	Sn	Sl	Sl	Sn	Sl	Sl	Sl	Sl	Sl	Sl	Sl	Sl	Sl	Sl	Sl	Sl	Sl	Sl	Sl	Sl	Sl	Sl	Sl	Sl	Sl	Sl	Sl	Sl	Sl	Sl	Sl	Sl	Sl	Sl	Sl	Sl	Sn	Sl	Sl	Sl/Sn	Sl
solcap_snp_sl_29549	2	CHR02	37115651	Sl	Sl	Sl	Sl	Sl	Sn	Sl	Sl	Sn	Sl	Sl	Sl	Sl	Sl	Sl	Sl	Sl	Sl	Sl	Sl	Sl	Sl	Sl	Sl	Sl	Sl	Sl	Sl	Sl	Sl	Sl	Sl	Sl	Sl	Sl	Sl	Sl	Sl	Sl	Sl	Sl	Sn	Sl	Sl	Sl/Sn	Sl
solcap_snp_sl_13633	2	CHR02	37116130	Sl	Sl	Sl	Sl	Sl	Sn	Sl	Sl	Sn	Sl	Sl	Sl	Sl	Sl	Sl	Sl	Sl	Sl	Sl	Sl	Sl	Sl	Sl	Sl	Sl	Sl	Sl	Sl	Sl	Sl	Sl	Sl	Sl	Sl	Sl	Sl	Sl	Sl	Sl	Sl	Sl	Sn	Sl	Sl	Sl/Sn	Sl
solcap_snp_sl_13634	2	CHR02	37116223	Sl	Sl	Sl	Sl	Sl	Sn	Sl	Sl	Sn	Sl	Sl	Sl	Sl	Sl	Sl	Sl	Sl	Sl	Sl	Sl	Sl	Sl	Sl	Sl	Sl	Sl	Sl	Sl	Sl	Sl	Sl	Sl	Sl	Sl	Sl	Sl	Sl	Sl	Sl	Sl	Sl	Sn	Sl	Sl	Sl/Sn	Sl
solcap_snp_sl_13636	2	CHR02	37145218	Sl	Sl	Sl	Sl	Sl	Sn	Sl	Sl	Sn	Sl	Sl	Sl	Sl	Sl	Sl	Sl	Sl	Sl	Sl	Sl	Sl	Sl	Sl	Sl	Sl	Sl	Sl	Sl	Sl	Sl	Sl	Sl	Sl	Sl	Sl	Sl	Sl	Sl	Sl	Sl	Sl	Sn	Sl	Sl	Sl/Sn	Sl
solcap_snp_sl_49327	2	CHR02	37172045	Sl	Sl	Sl	Sl	Sl	Sn	Sl	Sl	Sn	Sl	Sl	Sl	Sl	Sl	Sl	Sl	Sl	Sl	Sl	Sl	Sl	Sl	Sl	Sl	Sl	Sl	Sl	Sl	Sl	Sl	Sl	Sl	Sl	Sl	Sl	Sl	Sl	Sl	Sl	Sl	Sl	Sn	Sl	Sl	Sl/Sn	Sl
solcap_snp_sl_29565	2	CHR02	37247171	Sl	Sl	Sl	Sl	Sl	Sn	Sl	Sl	Sn	Sl	Sl	Sl	Sl	Sl	Sl	Sl	Sl	Sl	Sl	Sl	Sl	Sl	Sl	Sl	Sl	Sl	Sl	Sl	Sl	Sn	Sl	Sl	Sl	Sl	Sl	Sl	Sl	Sl	Sl	Sl	Sl	Sn	Sl	Sl	Sl/Sn	Sl
solcap_snp_sl_29567	2	CHR02	37272249	Sl	Sl	Sl	Sl	Sl	Sn	Sl	Sl	Sn	Sl	Sl	Sl	Sl	Sl	Sl	Sl	Sl	Sl	Sl	Sl	Sl	Sl	Sl	Sl	Sl	Sl	Sl	Sl	Sl	Sn	Sl	Sl	Sl	Sl	Sl	Sl	Sl	Sl	Sl	Sl	Sl	Sn	Sl	Sl	Sl/Sn	Sl
241_2R_407	2	CHR02	37374839	Sl	Sl	Sl	Sl	Sl	Sn	Sl	Sl	Sn	Sl	Sl	Sl	Sl	Sl	Sl	Sl	Sl	Sl	Sl	Sl	Sl	Sl	Sl	Sl	Sl	Sl	Sl	Sl	Sl	Sn	Sl	Sl	Sl	Sl	Sl	Sl	Sl	Sl	Sl	Sl	Sl	Sn	Sl	Sl	Sl	Sl
241_2F_264_241_2b_60_b	2	CHR02	37376716	Sl	Sl	Sl	Sl	Sl	Sn	Sl	Sl	Sn	Sl	Sl	Sl	Sl	Sl	Sl	Sl	Sl	Sl	Sl	Sl	Sl	Sl	Sl	Sl	Sl	Sl	Sl	Sl	Sl	Sn	Sl	Sl	Sl	Sl	Sl	Sl	Sl	Sl	Sl	Sl	Sl	Sn	Sl	Sl	Sl	Sl
solcap_snp_sl_29602	2	CHR02	37460896	Sl	Sl	Sl	Sl	Sl	Sn	Sl	Sl	Sn	Sl	Sl	Sl	Sl	Sl	Sl	Sl	Sl	Sl	Sl	Sl	Sl	Sl	Sl	Sl	Sl	Sl	Sl	Sl	Sl	Sn	Sl	Sl	Sl	Sl	Sl	Sl	Sl	Sl	Sl	Sl	Sl	Sn	Sl	Sl	Sl	Sl
SGN-U313785_cLEF-41-C3_snp208	2	CHR02	37509231	Sl	Sl	Sl	Sl	Sl	Sn	Sl	Sl	Sn	Sl	Sl	Sl	Sl	Sl	Sl	Sl	Sl	Sl	Sl	Sl	Sl	Sl	Sl	Sl	Sl	Sl	Sl	Sl	Sl	Sn	Sl	Sl	Sl	Sl	Sl	Sl	Sl	Sl	Sl	Sl	Sl	Sn	Sl	Sl	Sl	Sl
solcap_snp_sl_29627	2	CHR02	37554824	Sl	Sl	Sl	Sl	Sl	Sn	Sl	Sl	Sn	Sl	Sl	Sl	Sl	Sl	Sl	Sl	Sl	Sl	Sl	Sl	Sl	Sl	Sl	Sl	Sl	Sl	Sl	Sl	Sl	Sn	Sl	Sl	Sl	Sl	Sl	Sl	Sl	Sl	Sl	Sl	Sl	Sn	Sl	Sl	Sl	Sl
solcap_snp_sl_29658	2	CHR02	37663569	Sl	Sl	Sl	Sl	Sl	Sn	Sl	Sl	Sn	Sl	Sl	Sl	Sl	Sl	Sl	Sl	Sl	Sl	Sl	Sl	Sl	Sl	Sl	Sl	Sl	Sl	Sl	Sl	Sl	Sn	Sl	Sl	Sl	Sl	Sl	Sl	Sl	Sl	Sl	Sl	Sl	Sn	Sl	Sl	Sl	Sl
CL009189-0414	2	CHR02	37752258	Sl	Sl	Sl	Sl	Sl	Sn	Sl	Sl	Sn	Sl	Sl	Sl	Sl	Sl	Sl	Sl	Sl	Sl	Sl	Sl	Sl	Sl	Sl	Sl	Sl	Sl	Sl	Sl	Sl	Sn	Sl	Sl	Sl	Sl	Sl	Sl	Sl	Sl	Sl	Sl	Sl	Sn	Sl	Sl	Sl	Sl
solcap_snp_sl_29779	2	CHR02	38128916	Sl	Sl	Sl	Sl	Sl	Sn	Sl	Sl	Sl	Sl	Sl	Sl	Sl	Sl	Sl	Sl	Sl	Sl	Sl	Sl	Sl	Sl	Sl	Sl	Sl	Sl	Sl	Sl	Sl	Sn	Sl	Sl	Sl	Sl	Sl	Sl	Sl	Sl	Sl	Sl	Sn	Sn	Sl	Sl	Sl	Sl
CL016725-0239	2	CHR02	38137195	Sl	Sl	Sl	Sl	Sl	Sn	Sl	Sl	Sl	Sl	Sl	Sl	Sl	Sl	Sl	Sl	Sl	Sl	Sl	Sl	Sl	Sl	Sl	Sl	Sl	Sl	Sl	Sl	Sl	Sn	Sl	Sl	Sl	Sl	Sl	Sl	Sl	Sl	Sl	Sl	Sn	Sn	Sl	Sl	Sl	Sl
solcap_snp_sl_29785	2	CHR02	38167967	Sl	Sl	Sl	Sl	Sl	Sn	Sl	Sl	Sl	Sl	Sl	Sl	Sl	Sl	Sl	Sl	Sl	Sl	Sl	Sl	Sl	Sl	Sl	Sl	Sl	Sl	Sl	Sl	Sl	Sn	Sl	Sl	Sl	Sl	Sl	Sl	Sl	Sl	Sl	Sl	Sn	Sn	Sl	Sl	Sl	Sl
SGN-U581277_snp815	2	CHR02	38264043	Sl	Sl	Sl	Sl	Sl	Sn	Sl	Sl	Sl	Sl	Sl	Sl	Sl	Sl	Sl	Sl	Sl	Sl	Sl	Sl	Sl	Sl	Sl	Sl	Sl	Sl	Sl	Sl	Sl	Sn	Sl	Sl	Sl	Sl	Sl	Sl	Sl	Sl	Sl	Sl	Sn	Sn	Sl	Sl	Sl	Sl
solcap_snp_sl_29814	2	CHR02	38420406	Sl	Sl	Sl	Sl	Sl	Sn	Sl	Sl	Sl	Sl	Sl	Sl	Sl	Sl	Sl	Sl	Sl	Sl	Sl	Sl	Sl	Sl	Sl	Sl	Sl	Sl	Sl	Sl	Sl	Sl	Sl	Sl	Sl	Sl	Sl	Sl	Sl	Sl	Sl	Sl	Sn	Sn	Sl	Sl	Sl	Sl
solcap_snp_sl_29840	2	CHR02	38633361	Sl	Sl	Sl	Sl	Sl	Sn	Sl	Sl	Sl	Sl	Sl	Sl	Sl	Sl	Sl	Sl	Sl	Sl	Sl	Sl	Sl	Sl	Sl	Sl	Sl	Sl	Sl	Sl	Sl	Sl	Sl	Sl	Sl	Sl	Sl	Sl	Sl	Sl	Sl	Sl	Sn	Sn	Sl	Sl	Sl	Sl
solcap_snp_sl_18398	2	CHR02	38834546	Sl	Sl	Sl	Sl	Sl	Sn	Sl	Sl	Sl	Sn	Sl	Sl	Sl	Sl	Sl	Sl	Sl	Sl	Sl	Sl	Sl	Sl	Sl	Sl	Sl	Sl	Sl	Sl	Sl	Sl	Sl	Sl	Sl	Sl	Sl	Sl	Sl	Sl	Sl	Sl	Sn	Sn	Sl	Sl	Sl	Sl
solcap_snp_sl_18399	2	CHR02	38835027	Sl	Sl	Sl	Sl	Sl	Sn	Sl	Sl	Sl	Sn	Sl	Sl	Sl	Sl	Sl	Sl	Sl	Sl	Sl	Sl	Sl	Sl	Sl	Sl	Sl	Sl	Sl	Sl	Sl	Sl	Sl	Sl	Sl	Sl	Sl	Sl	Sl	Sl	Sl	Sl	Sn	Sn	Sl	Sl	Sl	Sl
solcap_snp_sl_18400	2	CHR02	38835719	Sl	Sl	Sl	Sl	Sl	Sn	Sl	Sl	Sl	Sn	Sl	Sl	Sl	Sl	Sl	Sl	Sl	Sl	Sl	Sl	Sl	Sl	Sl	Sl	Sl	Sl	Sl	Sl	Sl	Sl	Sl	Sl	Sl	Sl	Sl	Sl	Sl	Sl	Sl	Sl	Sn	Sn	Sl	Sl	Sl	Sl
CL017742-0462	2	CHR02	38891528	Sl	Sl	Sl	Sl	Sl	Sn	Sl	Sl	Sl	Sn	Sl	Sl	Sl	Sl	Sl	Sl	Sl	Sl	Sl	Sl	Sl	Sl	Sl	Sl	Sl	Sl	Sl	Sl	Sl	Sl	Sl	Sl	Sl	Sl	Sl	Sl	Sl	Sl	Sl	Sl	Sn	Sn	Sl	Sl	Sl	Sl
CL015542-0573	2	CHR02	38898017	Sl	Sl	Sl	Sl	Sl	Sn	Sl	Sl	Sl	Sn	Sl	Sl	Sl	Sl	Sl	Sl	Sl	Sl	Sl	Sl	Sl	Sl	Sl	Sl	Sl	Sl	Sl	Sl	Sl	Sl	Sl	Sl	Sl	Sl	Sl	Sl	Sl	Sl	Sl	Sl	Sn	Sn	Sl	Sl	Sl	Sl
CL015292-0316	2	CHR02	38926406	Sl	Sl	Sl	Sl	Sl	Sn	Sl	Sl	Sl	Sn	Sl	Sl	Sl	Sl	Sl	Sl	Sl	Sl	Sl	Sl	Sl	Sl	Sl	Sl	Sl	Sl	Sl	Sl	Sl	Sl	Sl	Sl	Sl	Sl	Sl	Sl	Sl	Sl	Sl	Sl	Sn	Sn	Sl	Sl	Sl	Sl
solcap_snp_sl_49480	2	CHR02	39278008	Sl	Sl	Sl	Sl	Sl	Sn	Sl	Sl	Sl	Sn	Sl	Sl	Sl	Sl	Sl	Sl	Sl	Sl	Sl	Sl	Sl	Sl	Sl	Sl	Sl	Sl	Sl	Sl	Sl	Sl	Sl	Sl	Sl	Sl	Sl	Sl	Sl	Sl	Sl	Sl	Sn	Sn	Sl	Sl	Sl	Sl
solcap_snp_sl_49490	2	CHR02	39309634	Sl	Sl	Sl	Sl	Sl	Sn	Sl	Sl	Sl	Sn	Sl	Sl	Sl	Sl	Sl	Sl	Sl	Sl	Sl	Sl	Sl	Sl	Sl	Sl	Sl	Sl	Sl	Sl	Sl	Sl	Sl	Sl	Sl	Sl	Sl	Sl	Sl	Sl	Sl	Sl	Sn	Sn	Sl	Sl	Sl	Sl
SGN-U313245_T0562_snp547	2	CHR02	39326087	Sl	Sl	Sl	Sl	Sl	Sn	Sl	Sl	Sl	Sn	Sl	Sl	Sl	Sl	Sl	Sl	Sl	Sl	Sl	Sl	Sl	Sl	Sl	Sl	Sl	Sl	Sl	Sl	Sl	Sl	Sl	Sl	Sl	Sl	Sl	Sl	Sl	Sl	Sl	Sl	Sn	Sn	Sl	Sl	Sl	Sl
solcap_snp_sl_49497	2	CHR02	39337126	Sl	Sl	Sl	Sl	Sl	Sn	Sl	Sl	Sl	Sn	Sl	Sl	Sl	Sl	Sl	Sl	Sl	Sl	Sl	Sl	Sl	Sl	Sl	Sl	Sl	Sl	Sl	Sl	Sl	Sl	Sl	Sl	Sl	Sl	Sl	Sl	Sl	Sl	Sl	Sl	Sn	Sn	Sl	Sl	Sl	Sl
solcap_snp_sl_49500	2	CHR02	39339125	Sl	Sl	Sl	Sl	Sl	Sn	Sl	Sl	Sl	Sn	Sl	Sl	Sl	Sl	Sl	Sl	Sl	Sl	Sl	Sl	Sl	Sl	Sl	Sl	Sl	Sl	Sl	Sl	Sl	Sl	Sl	Sl	Sl	Sl	Sl	Sl	Sl	Sl	Sl	Sl	Sn	Sn	Sl	Sl	Sl	Sl
SGN-U574334_snp341_solcap_snp_sl_49507	2	CHR02	39369888	Sl	Sl	Sl	Sl	Sl	Sn	Sl	Sl	Sl	Sn	Sl	Sl	Sl	Sl	Sl	Sl	Sl	Sl	Sl	Sl	Sl	Sl	Sl	Sl	Sl	Sl	Sl	Sl	Sl	Sl	Sl	Sl	Sl	Sl	Sl	Sl	Sl	Sl	Sl	Sl	Sn	Sn	Sl	Sl	Sl	Sl
solcap_snp_sl_18443	2	CHR02	39891992	Sl	Sl	Sl	Sl	Sl	Sn	Sl	Sl	Sl	Sn	Sl	Sl	Sl	Sl	Sl	Sl	Sl	Sl	Sl	Sl	Sl	Sl	Sl	Sl	Sl	Sl	Sl	Sl	Sl	Sl	Sl	Sl	Sl	Sl	Sl	Sl	Sl	Sl	Sl	Sl	Sn	Sn	Sl	Sl	Sl	Sl
solcap_snp_sl_49576	2	CHR02	39895204	Sl	Sl	Sl	Sl	Sl	Sn	Sl	Sl	Sl	Sn	Sl	Sl	Sl	Sl	Sl	Sl	Sl	Sl	Sl	Sl	Sl	Sl	Sl	Sl	Sl	Sl	Sl	Sl	Sl	Sl	Sl	Sl	Sl	Sl	Sl	Sl	Sl	Sl	Sl	Sl	Sn	Sn	Sl	Sl	Sl	Sl
solcap_snp_sl_18447	2	CHR02	39901136	Sl	Sl	Sl	Sl	Sl	Sn	Sl	Sl	Sl	Sn	Sl	Sl	Sl	Sl	Sl	Sl	Sl	Sl	Sl	Sl	Sl	Sl	Sl	Sl	Sl	Sl	Sl	Sl	Sl	Sl	Sl	Sl	Sl	Sl	Sl	Sl	Sl	Sl	Sl	Sl	Sn	Sn	Sl	Sl	Sl	Sl
solcap_snp_sl_18453	2	CHR02	39907543	Sl	Sl	Sl	Sl	Sl	Sn	Sl	Sl	Sl	Sn	Sl	Sl	Sl	Sl	Sl	Sl	Sl	Sl	Sl	Sl	Sl	Sl	Sl	Sl	Sl	Sl	Sl	Sl	Sl	Sl	Sl	Sl	Sl	Sl	Sl	Sl	Sl	Sl	Sl	Sl	Sn	Sn	Sl	Sl	Sl	Sl
solcap_snp_sl_49579	2	CHR02	39916827	Sl	Sl	Sl	Sl	Sl	Sn	Sl	Sl	Sl	Sn	Sl	Sl	Sl	Sl	Sl	Sl	Sl	Sl	Sl	Sl	Sl	Sl	Sl	Sl	Sl	Sl	Sl	Sl	Sl	Sl	Sl	Sl	Sl	Sl	Sl	Sl	Sl	Sl	Sl	Sl	Sn	Sn	Sl	Sl	Sl	Sl
SGN-U575324_snp56571	2	CHR02	40016675	Sl	Sl	Sl	Sl	Sl	Sn	Sl	Sl	Sl	Sn	Sl	Sl	Sl	Sl	Sl	Sl	Sl	Sl	Sl	Sl	Sl	Sl	Sl	Sl	Sl	Sl	Sl	Sl	Sl	Sl	Sl	Sl	Sl	Sl	Sl	Sl	Sl	Sl	Sl	Sl	Sn	Sn	Sl	Sl	Sl	Sn
solcap_snp_sl_49645	2	CHR02	40270792	Sl	Sl	Sl	Sl	Sl	Sn	Sl	Sl	Sl	Sn	Sl	Sl	Sl	Sl	Sl	Sl	Sl	Sl	Sl	Sl	Sl	Sl	Sl	Sl	Sl	Sl	Sl	Sl	Sl	Sl	Sl	Sl	Sl	Sl	Sl	Sl	Sl	Sl	Sl	Sl	Sn	Sn	Sl	Sl	Sl	Sn
CL016050-0434	2	CHR02	40292480	Sl	Sl	Sl	Sl	Sl	Sn	Sl	Sl	Sl	Sn	Sl	Sl	Sl	Sl	Sl	Sl	Sl	Sl	Sl	Sl	Sl	Sl	Sl	Sl	Sl	Sl	Sl	Sl	Sl	Sl	Sl	Sl	Sl	Sl	Sl	Sl	Sl	Sl	Sl	Sl	Sn	Sn	Sl	Sl	Sl	Sn
solcap_snp_sl_49664	2	CHR02	40332402	Sl	Sl	Sl	Sl	Sl	Sn	Sl	Sl	Sl	Sn	Sl	Sl	Sl	Sl	Sl	Sl	Sl	Sl	Sl	Sl	Sl	Sl	Sl	Sl	Sl	Sl	Sl	Sl	Sl	Sl	Sl	Sl	Sl	Sl	Sl	Sl	Sl	Sl	Sl	Sl	Sn	Sn	Sl	Sl	Sl	Sn
solcap_snp_sl_23909	2	CHR02	40339208	Sl	Sl	Sl	Sl	Sl	Sn	Sl	Sl	Sl	Sn	Sl	Sl	Sl	Sl	Sl	Sl	Sl	Sl	Sl	Sl	Sl	Sl	Sl	Sl	Sl	Sl	Sl	Sl	Sl	Sl	Sl	Sl	Sl	Sl	Sl	Sl	Sl	Sl	Sl	Sl	Sn	Sn	Sl	Sl	Sl	Sn
solcap_snp_sl_49669	2	CHR02	40381020	Sl	Sl	Sl	Sl	Sl	Sn	Sl	Sl	Sl	Sn	Sl	Sl	Sl	Sl	Sl	Sl	Sl	Sl	Sl	Sl	Sl	Sl	Sl	Sl	Sl	Sl	Sl	Sl	Sl	Sl	Sl	Sl	Sl	Sl	Sl	Sl	Sl	Sl	Sl	Sl	Sn	Sn	Sl	Sl	Sl	Sn
solcap_snp_sl_49679	2	CHR02	40422352	Sl	Sl	Sl	Sl	Sl	Sn	Sl	Sl	Sl	Sn	Sl	Sl	Sl	Sl	Sl	Sl	Sl	Sl	Sl	Sl	Sl	Sl	Sl	Sl	Sl	Sl	Sl	Sl	Sl	Sl	Sl	Sl	Sl	Sl	Sl	Sl	Sl	Sl	Sl	Sl	Sn	Sn	Sl	Sl	Sl	Sn
solcap_snp_sl_49726	2	CHR02	40570796	Sl	Sl	Sl	Sl	Sl	Sn	Sl	Sl	Sl	Sn	Sl	Sl	Sl	Sl	Sl	Sl	Sl	Sl	Sl	Sl	Sl	Sl	Sl	Sl	Sl	Sl	Sl	Sl	Sl	Sl	Sl	Sl	Sl	Sl	Sl	Sl	Sl	Sl	Sl	Sl	Sn	Sn	Sl	Sl	Sl	Sn
CL015741-0547	2	CHR02	40616445	Sl	Sl	Sl	Sl	Sl	Sn	Sl	Sl	Sl	Sn	Sl	Sl	Sl	Sl	Sl	Sl	Sl	Sl	Sl	Sl	Sl	Sl	Sl	Sl	Sl	Sl	Sl	Sl	Sl	Sl	Sl	Sl	Sl	Sl	Sl	Sl	Sl	Sl	Sl	Sl	Sn	Sn	Sl	Sl	Sl	Sn
CL015119-0265_solcap_snp_sl_49752	2	CHR02	40755069	Sl	Sl	Sl	Sl	Sl	Sn	Sl	Sl	Sl	Sn	Sl	Sl	Sl	Sl	Sl	Sl	Sl	Sl	Sl	Sl	Sl	Sl	Sl	Sl	Sl	Sl	Sl	Sl	Sl	Sl	Sl	Sl	Sl	Sl	Sl	Sl	Sl	Sl	Sl	Sl	Sn	Sn	Sl	Sl	Sl	Sn
CL016571-0142	2	CHR02	40780888	Sl	Sl	Sl	Sl	Sl	Sn	Sl	Sl	Sl	Sn	Sl	Sl	Sl	Sl	Sl	Sl	Sl	Sl	Sl	Sl	Sl	Sl	Sl	Sl	Sl	Sl	Sl	Sl	Sl	Sl	Sl	Sl	Sl	Sl	Sl	Sl	Sl	Sl	Sl	Sl	Sn	Sn	Sl	Sl	Sl	Sn
SGN-U584914_snp1830	2	CHR02	41022273	Sl	Sl	Sl	Sl	Sl	Sn	Sl	Sl	Sl	Sn	Sl	Sl	Sl	Sl	Sl	Sl	Sl	Sl	Sl	Sl	Sl	Sl	Sl	Sl	Sl	Sl	Sl	Sl	Sl	Sl	Sl	Sl	Sl	Sl	Sl	Sl	Sl	Sl	Sl	Sl	Sn	Sn	Sl	Sl	Sl	Sn
CL015133-0476	2	CHR02	41051091	Sl	Sl	Sl	Sl	Sl	Sn	Sl	Sl	Sl	Sn	Sl	Sl	Sl	Sl	Sl	Sl	Sl	Sl	Sl	Sl	Sl	Sl	Sl	Sl	Sl	Sl	Sl	Sl	Sl	Sl	Sl	Sl	Sl	Sl	Sl	Sl	Sl	Sl	Sl	Sl	Sn	Sn	Sl	Sl	Sl	Sn
solcap_snp_sl_49803	2	CHR02	41056849	Sl	Sl	Sl	Sl	Sl	Sn	Sl	Sl	Sl	Sn	Sl	Sl	Sl	Sl	Sl	Sl	Sl	Sl	Sl	Sl	Sl	Sl	Sl	Sl	Sl	Sl	Sl	Sl	Sl	Sl	Sl	Sl	Sl	Sl	Sl	Sl	Sl	Sl	Sl	Sl	Sn	Sn	Sl	Sl	Sl	Sn
solcap_snp_sl_49965	2	CHR02	41701437	Sl	Sl	Sl	Sl	Sl	Sn	Sl	Sl	Sl	Sn	Sl	Sl	Sl	Sl	Sl	Sl	Sl	Sl	Sl	Sl	Sl	Sl	Sl	Sl	Sl	Sl	Sl	Sl	Sl	Sl	Sl	Sl	Sl	Sl	Sl	Sl	Sl	Sl	Sl	Sl	Sl	Sl	Sl	Sl	Sl	Sn
solcap_snp_sl_18519	2	CHR02	41782423	Sl	Sl	Sl	Sl	Sl	Sn	Sl	Sl	Sl	Sn	Sl	Sl	Sl	Sn	Sl	Sl	Sl	Sl	Sl	Sl	Sl	Sl	Sl	Sl	Sl	Sl	Sl	Sl	Sl	Sl	Sl	Sl	Sl	Sl	Sl	Sl	Sl	Sl	Sl	Sl	Sl	Sl	Sl	Sl	Sl	Sn
SGN-U576696_snp63171	2	CHR02	41798947	Sl	Sl	Sl	Sl	Sl	Sn	Sl	Sl	Sl	Sn	Sl	Sl	Sl	Sn	Sl	Sl	Sl	Sl	Sl	Sl	Sl	Sl	Sl	Sl	Sl	Sl	Sl	Sl	Sl	Sl	Sl	Sl	Sl	Sl	Sl	Sl	Sl	Sl	Sl	Sl	Sl	Sl	Sl	Sl	Sl	Sn
solcap_snp_sl_49992	2	CHR02	41799072	Sl	Sl	Sl	Sl	Sl	Sn	Sl	Sl	Sl	Sn	Sl	Sl	Sl	Sn	Sl	Sl	Sl	Sl	Sl	Sl	Sl	Sl	Sl	Sl	Sl	Sl	Sl	Sl	Sl	Sl	Sl	Sl	Sl	Sl	Sl	Sl	Sl	Sl	Sl	Sl	Sl	Sl	Sl	Sl	Sl	Sn
SGN-U576696_snp63353	2	CHR02	41799129	Sl	Sl	Sl	Sl	Sl	Sn	Sl	Sl	Sl	Sn	Sl	Sl	Sl	Sn	Sl	Sl	Sl	Sl	Sl	Sl	Sl	Sl	Sl	Sl	Sl	Sl	Sl	Sl	Sl	Sl	Sl	Sl	Sl	Sl	Sl	Sl	Sl	Sl	Sl	Sl	Sl	Sl	Sl	Sl	Sl	Sn
SGN-U576696_snp63402	2	CHR02	41799178	Sl	Sl	Sl	Sl	Sl	Sn	Sl	Sl	Sl	Sn	Sl	Sl	Sl	Sn	Sl	Sl	Sl	Sl	Sl	Sl	Sl	Sl	Sl	Sl	Sl	Sl	Sl	Sl	Sl	Sl	Sl	Sl	Sl	Sl	Sl	Sl	Sl	Sl	Sl	Sl	Sl	Sl	Sl	Sl	Sl	Sn
SGN-U576696_snp63412	2	CHR02	41799188	Sl	Sl	Sl	Sl	Sl	Sn	Sl	Sl	Sl	Sn	Sl	Sl	Sl	Sn	Sl	Sl	Sl	Sl	Sl	Sl	Sl	Sl	Sl	Sl	Sl	Sl	Sl	Sl	Sl	Sl	Sl	Sl	Sl	Sl	Sl	Sl	Sl	Sl	Sl	Sl	Sl	Sl	Sl	Sl	Sl	Sn
CL015008-0195	2	CHR02	42098528	Sl	Sl	Sl	Sl	Sl	Sn	Sl	Sl	Sl	Sn	Sl	Sl	Sn	Sn	Sl	Sl	Sl	Sl	Sl	Sl	Sl	Sl	Sl	Sl	Sl	Sl	Sl	Sl	Sl	Sl	Sl	Sl	Sl	Sl	Sl	Sl	Sl	Sl	Sl	Sl	Sl	Sl	Sl	Sl	Sl	Sn
solcap_snp_sl_17161	2	CHR02	42190657	Sl	Sl	Sl	Sl	Sl	Sn	Sl	Sl	Sl	Sn	Sl	Sl	Sn	Sn	Sl	Sl	Sl	Sl	Sl	Sl	Sl	Sl	Sl	Sl	Sl	Sl	Sl	Sl	Sl	Sl	Sl	Sl	Sl	Sl	Sl	Sl	Sl	Sl	Sl	Sl	Sl	Sl	Sl	Sl	Sl	Sn
solcap_snp_sl_42692	2	CHR02	42228809	Sl	Sl	Sl	Sl	Sl	Sn	Sl	Sl	Sl	Sn	Sl	Sl	Sn	Sn	Sl	Sl	Sl	Sl	Sl	Sl	Sl	Sl	Sl	Sl	Sl	Sl	Sl	Sl	Sl	Sl	Sl	Sl	Sl	Sl	Sl	Sl	Sl	Sl	Sl	Sl	Sl	Sl	Sl	Sl	Sl	Sn
SGN-U568929_snp230_solcap_snp_sl_42681	2	CHR02	42294955	Sl	Sl	Sl	Sl	Sl	Sn	Sl	Sl	Sl	Sn	Sl	Sl	Sn	Sn	Sl	Sl	Sl	Sl	Sl	Sl	Sl	Sl	Sl	Sl	Sl	Sl	Sl	Sl	Sl	Sl	Sl	Sl	Sl	Sl	Sl	Sl	Sl	Sl	Sl	Sl	Sl	Sl	Sl	Sl	Sl	Sn
SGN-U571023_snp534	2	CHR02	42423650	Sl	Sl	Sl	Sl	Sl	Sn	Sl	Sl	Sl	Sn	Sl	Sl	Sn	Sn	Sl	Sl	Sl	Sl	Sl	Sl	Sl	Sl	Sl	Sl	Sl	Sl	Sl	Sl	Sl	Sl	Sl	Sl	Sl	Sl	Sl	Sl	Sl	Sl	Sl	Sl	Sl	Sl	Sl	Sl	Sl	Sn
CL017245-0136	2	CHR02	42572886	Sl	Sl	Sl	Sl	Sl	Sn	Sl	Sl	Sl	Sn	Sl	Sl	Sn	Sn	Sl	Sl	Sl	Sl	Sl	Sl	Sl	Sl	Sl	Sl	Sl	Sl	Sl	Sl	Sl	Sl	Sl	Sl	Sl	Sl	Sl	Sl	Sl	Sl	Sl	Sl	Sl	Sl	Sl	Sl	Sl	Sn
solcap_snp_sl_42625	2	CHR02	42631970	Sl	Sl	Sl	Sl	Sl	Sn	Sl	Sl	Sl	Sn	Sl	Sl	Sn	Sn	Sl	Sl	Sl	Sl	Sl	Sl	Sl	Sl	Sl	Sl	Sl	Sl	Sl	Sl	Sl	Sl	Sl	Sl	Sl	Sl	Sl	Sl	Sl	Sl	Sl	Sl	Sl	Sl	Sl	Sl	Sl	Sn
SGN-U320705_snp63	2	CHR02	42651329	Sl	Sl	Sl	Sl	Sl	Sn	Sl	Sl	Sl	Sn	Sl	Sl	Sn	Sn	Sl	Sl	Sl	Sl	Sl	Sl	Sl	Sl	Sl	Sl	Sl	Sl	Sl	Sl	Sl	Sl	Sl	Sl	Sl	Sl	Sl	Sl	Sl	Sl	Sl	Sl	Sl	Sl	Sl	Sl	Sl	Sn
SGN-U568700_snp42655	2	CHR02	42719284	Sl	Sl	Sl	Sl	Sl	Sn	Sl	Sl	Sl	Sn	Sl	Sl	Sn	Sn	Sl	Sl	Sl	Sl	Sl	Sl	Sl	Sl	Sl	Sl	Sl	Sl	Sl	Sl	Sl	Sl	Sl	Sl	Sl	Sl	Sl	Sl	Sl	Sl	Sl	Sl	Sl	Sl	Sl	Sl	Sl	Sn
CL015100-0473	2	CHR02	42965342	Sl	Sl	Sl	Sl	Sl	Sn	Sl	Sl	Sl	Sn	Sl	Sl	Sn	Sn	Sl	Sl	Sl	Sl	Sl	Sl	Sl	Sl	Sl	Sl	Sl	Sl	Sl	Sl	Sl	Sl	Sl	Sl	Sl	Sl	Sl	Sl	Sl	Sl	Sl	Sl	Sl	Sl	Sl	Sl	Sl	Sn
solcap_snp_sl_42537	2	CHR02	42981152	Sl	Sl	Sl	Sl	Sl	Sn	Sl	Sl	Sl	Sn	Sl	Sl	Sn	Sn	Sl	Sl	Sl	Sl	Sl	Sl	Sl	Sl	Sl	Sl	Sl	Sl	Sl	Sl	Sl	Sl	Sl	Sl	Sl	Sl	Sl	Sl	Sl	Sl	Sl	Sl	Sl	Sl	Sl	Sl	Sl	Sn
solcap_snp_sl_42518	2	CHR02	43068848	Sl	Sl	Sl	Sl	Sl	Sn	Sl	Sl	Sl	Sn	Sl	Sl	Sn	Sn	Sl	Sl	Sl	Sl	Sl	Sl	Sl	Sl	Sl	Sl	Sl	Sl	Sl	Sl	Sl	Sl	Sl	Sl	Sl	Sl	Sl	Sl	Sl	Sl	Sl	Sl	Sl	Sl	Sl	Sl	Sl	Sn
SGN-U602949_snp105683	2	CHR02	43124469	Sl	Sl	Sl	Sl	Sl	Sn	Sl	Sl	Sl	Sn	Sl	Sl	Sn	Sn	Sl	Sl	Sl	Sl	Sl	Sl	Sl	Sl	Sl	Sl	Sl	Sl	Sl	Sl	Sl	Sl	Sl	Sl	Sl	Sl	Sl	Sl	Sl	Sl	Sl	Sl	Sl	Sl	Sl	Sl	Sl	Sn
CT232_snp229	2	CHR02	43207732	Sl	Sl	Sl	Sl	Sl	Sn	Sl	Sl	Sl	Sn	Sl	Sl	Sn	Sn	Sl	Sl	Sl	Sl	Sl	Sl	Sl	Sl	Sl	Sl	Sl	Sl	Sl	Sl	Sl	Sl	Sl	Sl	Sl	Sl	Sl	Sl	Sl	Sl	Sl	Sl	Sl	Sl	Sl	Sl	Sl	Sn
SGN-U316347_T1535_snp219_solcap_snp_sl_42471	2	CHR02	43230042	Sl	Sl	Sl	Sl	Sl	Sn	Sl	Sl	Sl	Sn	Sl	Sl	Sn	Sn	Sl	Sl	Sl	Sl	Sl	Sl	Sl	Sl	Sl	Sl	Sl	Sl	Sl	Sl	Sl	Sl	Sl	Sl	Sl	Sl	Sl	Sl	Sl	Sl	Sl	Sl	Sl	Sl	Sl	Sl	Sl	Sn
solcap_snp_sl_42463	2	CHR02	43444824	Sl	Sl	Sl	Sl	Sl	Sn	Sl	Sl	Sl	Sn	Sl	Sl	Sn	Sn	Sl	Sl	Sl	Sl	Sl	Sl	Sl	Sl	Sl	Sl	Sl	Sl	Sl	Sl	Sl	Sl	Sl	Sl	Sl	Sl	Sl	Sl	Sl	Sl	Sl	Sl	Sl	Sl	Sl	Sl	Sl	Sn
solcap_snp_sl_42458	2	CHR02	43496231	Sl	Sl	Sl	Sl	Sl	Sn	Sl	Sl	Sl	Sn	Sl	Sl	Sn	Sn	Sl	Sl	Sl	Sl	Sl	Sl	Sl	Sl	Sl	Sl	Sl	Sl	Sl	Sl	Sl	Sl	Sl	Sl	Sl	Sl	Sl	Sl	Sl	Sl	Sl	Sl	Sl	Sl	Sl	Sl	Sl	Sn
SGN-U318040_U146494_snp347_solcap_snp_sl_42453	2	CHR02	43526638	Sl	Sl	Sl	Sl	Sl	Sn	Sl	Sl	Sl	Sn	Sl	Sl	Sn	Sn	Sl	Sl	Sl	Sl	Sl	Sl	Sl	Sl	Sl	Sl	Sl	Sl	Sl	Sl	Sl	Sl	Sl	Sl	Sl	Sl	Sl	Sl	Sl	Sl	Sl	Sl	Sl	Sl	Sl	Sl	Sl	Sn
solcap_snp_sl_42411	2	CHR02	43704420	Sl	Sl	Sl	Sl	Sl	Sn	Sl	Sl	Sl	Sn	Sl	Sl	Sn	Sn	Sl	Sl	Sl	Sl	Sl	Sl	Sl	Sl	Sl	Sl	Sl	Sl	Sl	Sl	Sl	Sl	Sl	Sl	Sl	Sl	Sl	Sl	Sl	Sl	Sl	Sl	Sl	Sl	Sl	Sl	Sl	Sn
solcap_snp_sl_12841	2	CHR02	43801838	Sl	Sl	Sl	Sl	Sl	Sn	Sl	Sl	Sl	Sn	Sl	Sl	Sl	Sl	Sl	Sl	Sl	Sl	Sl	Sl	Sl	Sl	Sl	Sl	Sl	Sl	Sl	Sl	Sl	Sl	Sl	Sl	Sl	Sl	Sl	Sl	Sl	Sl	Sl	Sl	Sl	Sl	Sl	Sl	Sl	Sn
solcap_snp_sl_42346	2	CHR02	43978137	Sl	Sl	Sl	Sl	Sl	Sn	Sl	Sl	Sl	Sn	Sl	Sl	Sl	Sl	Sl	Sl	Sl	Sl	Sl	Sl	Sl	Sl	Sl	Sl	Sl	Sl	Sl	Sl	Sl	Sl	Sl	Sl	Sl	Sl	Sl	Sl	Sl	Sl	Sl	Sl	Sl	Sl	Sl	Sl	Sl	Sn
SGN-U590370_snp65805	2	CHR02	44063362	Sl	Sl	Sl	Sl	Sl	Sn	Sl	Sl	Sl	Sn	Sl	Sl	Sl	Sl	Sl	Sl	Sl	Sl	Sl	Sl	Sl	Sl	Sl	Sl	Sl	Sl	Sl	Sl	Sl	Sl	Sl	Sl	Sl	Sl	Sl	Sl	Sl	Sl	Sl	Sl	Sl	Sl	Sl	Sl	Sl	Sn
SGN-U590370_snp65846	2	CHR02	44063403	Sl	Sl	Sl	Sl	Sl	Sn	Sl	Sl	Sl	Sn	Sl	Sl	Sl	Sl	Sl	Sl	Sl	Sl	Sl	Sl	Sl	Sl	Sl	Sl	Sl	Sl	Sl	Sl	Sl	Sl	Sl	Sl	Sl	Sl	Sl	Sl	Sl	Sl	Sl	Sl	Sl	Sl	Sl	Sl	Sl	Sn
SGN-U579752_snp292_solcap_snp_sl_42324	2	CHR02	44069445	Sl	Sl	Sl	Sl	Sl	Sn	Sl	Sl	Sl	Sn	Sl	Sl	Sl	Sl	Sl	Sl	Sl	Sl	Sl	Sl	Sl	Sl	Sl	Sl	Sl	Sl	Sl	Sl	Sl	Sl	Sl	Sl	Sl	Sl	Sl	Sl	Sl	Sl	Sl	Sl	Sl	Sl	Sl	Sl	Sl	Sn
CL015021-0454	2	CHR02	44072941	Sl	Sl	Sl	Sl	Sl	Sn	Sl	Sl	Sl	Sn	Sl	Sl	Sl	Sl	Sl	Sl	Sl	Sl	Sl	Sl	Sl	Sl	Sl	Sl	Sl	Sl	Sl	Sl	Sl	Sl	Sl	Sl	Sl	Sl	Sl	Sl	Sl	Sl	Sl	Sl	Sl	Sl	Sl	Sl	Sl	Sn
solcap_snp_sl_50166	2	CHR02	44302602	Sl	Sl	Sl	Sl	Sl	Sn	Sl	Sl	Sl	Sn	Sl	Sl	Sl	Sl	Sl	Sl	Sl	Sl	Sl	Sl	Sl	Sl	Sl	Sl	Sl	Sl	Sl	Sl	Sl	Sl	Sl	Sl	Sl	Sl	Sl	Sl	Sl	Sl	Sl	Sl	Sl	Sl	Sl	Sl	Sl	Sn
CL015559-0344	2	CHR02	44352071	Sl	Sl	Sl	Sl	Sl	Sn	Sl	Sl	Sl	Sn	Sl	Sl	Sl	Sl	Sl	Sl	Sl	Sl	Sl	Sl	Sl	Sl	Sl	Sl	Sl	Sl	Sl	Sl	Sl	Sl	Sl	Sl	Sl	Sl	Sl	Sl	Sl	Sl	Sl	Sl	Sl	Sl	Sl	Sl	Sl	Sn
solcap_snp_sl_29920	2	CHR02	44433274	Sl	Sl	Sl	Sl	Sl	Sn	Sl	Sl	Sl	Sn	Sl	Sl	Sl	Sl	Sl	Sl	Sl	Sl	Sl	Sl	Sl	Sl	Sl	Sl	Sl	Sl	Sl	Sl	Sl	Sl	Sl	Sl	Sl	Sl	Sl	Sl	Sl	Sl	Sl	Sl	Sl	Sl	Sl	Sl	Sl	Sn
CL015139-0364	2	CHR02	44609360	Sl	Sl	Sl	Sl	Sl	Sn	Sl	Sl	Sl	Sn	Sl	Sl	Sl	Sl	Sl	Sl	Sl	Sl	Sl	Sl	Sl	Sl	Sl	Sl	Sl	Sl	Sl	Sl	Sl	Sl	Sl	Sl	Sl	Sl	Sl	Sl	Sl	Sl	Sl	Sl	Sl	Sl	Sl	Sl	Sl	Sl
SGN-U572314_snp1007_solcap_snp_sl_29914	2	CHR02	44654397	Sl	Sl	Sl	Sl	Sl	Sn	Sl	Sl	Sl	Sn	Sl	Sl	Sl	Sl	Sl	Sl	Sl	Sl	Sl	Sl	Sl	Sl	Sl	Sl	Sl	Sl	Sl	Sl	Sl	Sl	Sl	Sl	Sl	Sl	Sl	Sl	Sl	Sl	Sl	Sl	Sl	Sl	Sl	Sl	Sl	Sl
solcap_snp_sl_50060	2	CHR02	44809917	Sl	Sl	Sl	Sl	Sl	Sn	Sl	Sl	Sl	Sn	Sl	Sl	Sl	Sl	Sl	Sl	Sl	Sl	Sl	Sl	Sl	Sl	Sl	Sl	Sl	Sl	Sl	Sl	Sl	Sl	Sl	Sl	Sl	Sl	Sl	Sl	Sl	Sl	Sl	Sl	Sl	Sl	Sl	Sl	Sl	Sl
solcap_snp_sl_50058	2	CHR02	44813741	Sl	Sl	Sl	Sl	Sl	Sn	Sl	Sl	Sl	Sn	Sl	Sl	Sl	Sl	Sl	Sl	Sl	Sl	Sl	Sl	Sl	Sl	Sl	Sl	Sl	Sl	Sl	Sl	Sl	Sl	Sl	Sl	Sl	Sl	Sl	Sl	Sl	Sl	Sl	Sl	Sl	Sl	Sl	Sl	Sl	Sl
solcap_snp_sl_36297	2	CHR02	45144309	Sl	Sl	Sl	Sl	Sl	Sn	Sl	Sl	Sl	Sn	Sl	Sl	Sl	Sl	Sl	Sl	Sl	Sl	Sl	Sl	Sl	Sl	Sl	Sl	Sl	Sl	Sl	Sl	Sl	Sl	Sl	Sl	Sl	Sl	Sl	Sl	Sl	Sl	Sl	Sl	Sl	Sl	Sl	Sl	Sl	Sl
solcap_snp_sl_36287	2	CHR02	45543665	Sl	Sl	Sl	Sl	Sl	Sn	Sl	Sl	Sl	Sn	Sl	Sl	Sl	Sl	Sl	Sl	Sl	Sl	Sl	Sl	Sl	Sl	Sl	Sl	Sl	Sl	Sl	Sl	Sl	Sl	Sl	Sl	Sl	Sl	Sl	Sl	Sl	Sl	Sl	Sl	Sl	Sl	Sl	Sl	Sl	Sl
solcap_snp_sl_67311	2	CHR02	45709904	Sl	Sn	Sl	Sl	Sl	Sn	Sl	Sl	Sl	Sn	Sl	Sl	Sl	Sl	Sl	Sl	Sl	Sl	Sl	Sl	Sl	Sl	Sl	Sl	Sl	Sl	Sl	Sl	Sl	Sl	Sl	Sl	Sl	Sl	Sl	Sl	Sl	Sl	Sl	Sl	Sl	Sl	Sl	Sl	Sl	Sl
solcap_snp_sl_36273	2	CHR02	45893509	Sl	Sn	Sl	Sl	Sl	Sn	Sl	Sl	Sl	Sn	Sl	Sl	Sl	Sl	Sl	Sl	Sl	Sl	Sl	Sl	Sl	Sl	Sl	Sl	Sl	Sl	Sl	Sl	Sl	Sl	Sl	Sl	Sl	Sl	Sl	Sl	Sl	Sl	Sl	Sl	Sl	Sl	Sl	Sl	Sl	Sl
solcap_snp_sl_67183	2	CHR02	46205655	Sl	Sn	Sl	Sl	Sl	Sn	Sl	Sl	Sl	Sn	Sl	Sl	Sl	Sl	Sl	Sl	Sl	Sl	Sl	Sl	Sl	Sl	Sl	Sl	Sl	Sl	Sl	Sl	Sl	Sl	Sl	Sl	Sl	Sl	Sl	Sl	Sl	Sl	Sl	Sl	Sl	Sl	Sl	Sl	Sl	Sl
solcap_snp_sl_67138	2	CHR02	46430043	Sl	Sl	Sl	Sl	Sl	Sn	Sl	Sl	Sl	Sn	Sl	Sl	Sl	Sl	Sl	Sl	Sl	Sl	Sl	Sl	Sl	Sl	Sl	Sl	Sl	Sl	Sl	Sl	Sl	Sl	Sl	Sl	Sl	Sl	Sl	Sl	Sl	Sl	Sl	Sl	Sl	Sl	Sl	Sl	Sl	Sl
solcap_snp_sl_36253	2	CHR02	46443400	Sl	Sl	Sl	Sl	Sl	Sn	Sl	Sl	Sl	Sn	Sl	Sl	Sl	Sl	Sl	Sl	Sl	Sl	Sl	Sl	Sl	Sl	Sl	Sl	Sl	Sl	Sl	Sl	Sl	Sl	Sl	Sl	Sl	Sl	Sl	Sl	Sl	Sl	Sl	Sl	Sl	Sl	Sl	Sl	Sl	Sl
solcap_snp_sl_36232	2	CHR02	46856620	Sl	Sl	Sl	Sl	Sl	Sn	Sl	Sl	Sl	Sn	Sl	Sl	Sl	Sl	Sl	Sl	Sl	Sl	Sl	Sl	Sl	Sl	Sl	Sl	Sl	Sl	Sl	Sl	Sl	Sl	Sl	Sl	Sl	Sl	Sl	Sl	Sl	Sl	Sl	Sl	Sl	Sl	Sl	Sl	Sl	Sl
ABA1_2029_solcap_snp_sl_67036	2	CHR02	46947855	Sl	Sl	Sl	Sl	Sl	Sn	Sl	Sl	Sl	Sn	Sl	Sl	Sl	Sl	Sl	Sl	Sl	Sl	Sl	Sl	Sl	Sl	Sl	Sl	Sl	Sl	Sl	Sl	Sl	Sl	Sl	Sl	Sl	Sl	Sl	Sl	Sl	Sl	Sl	Sl	Sl	Sl	Sl	Sl	Sl	Sl
ABA1_Promoter_SNP2_solcap_snp_sl_67034	2	CHR02	46952473	Sl	Sl	Sl	Sl	Sl	Sn	Sl	Sl	Sl	Sn	Sl	Sl	Sl	Sl	Sl	Sl	Sl	Sl	Sl	Sl	Sl	Sl	Sl	Sl	Sl	Sl	Sl	Sl	Sl	Sl	Sl	Sl	Sl	Sl	Sl	Sl	Sl	Sl	Sl	Sl	Sl	Sl	Sl	Sl	Sl	Sl
solcap_snp_sl_67032	2	CHR02	46953056	Sl	Sl	Sl	Sl	Sl	Sn	Sl	Sl	Sl	Sn	Sl	Sl	Sl	Sl	Sl	Sl	Sl	Sl	Sl	Sl	Sl	Sl	Sl	Sl	Sl	Sl	Sl	Sl	Sl	Sl	Sl	Sl	Sl	Sl	Sl	Sl	Sl	Sl	Sl	Sl	Sl	Sl	Sl	Sl	Sl	Sl
ABA1_Promoter_SNP1	2	CHR02	46953200	Sl	Sl	Sl	Sl	Sl	Sn	Sl	Sl	Sl	Sn	Sl	Sl	Sl	Sl	Sl	Sl	Sl	Sl	Sl	Sl	Sl	Sl	Sl	Sl	Sl	Sl	Sl	Sl	Sl	Sl	Sl	Sl	Sl	Sl	Sl	Sl	Sl	Sl	Sl	Sl	Sl	Sl	Sl	Sl	Sl	Sl
solcap_snp_sl_36224	2	CHR02	46994941	Sl	Sl	Sl	Sl	Sl	Sn	Sl	Sl	Sl	Sn	Sl	Sl	Sl	Sl	Sl	Sl	Sl	Sl	Sl	Sl	Sl	Sl	Sl	Sl	Sl	Sl	Sl	Sl	Sl	Sl	Sl	Sl	Sl	Sl	Sl	Sl	Sl	Sl	Sl	Sl	Sl	Sl	Sl	Sl	Sl	Sl
CL017806-0320_solcap_snp_sl_67017	2	CHR02	47026841	Sl	Sl	Sl	Sl	Sl	Sn	Sl	Sl	Sl	Sn	Sl	Sl	Sl	Sl	Sl	Sl	Sl	Sl	Sl	Sl	Sl	Sl	Sl	Sl	Sl	Sl	Sl	Sl	Sl	Sl	Sl	Sl	Sl	Sl	Sl	Sl	Sl	Sl	Sl	Sl	Sl	Sl	Sl	Sl	Sl	Sl
solcap_snp_sl_67010	2	CHR02	47095795	Sl	Sl	Sl	Sl	Sl	Sn	Sl	Sl	Sl	Sn	Sl	Sl	Sl	Sl	Sl	Sl	Sl	Sl	Sl	Sl	Sl	Sl	Sl	Sl	Sl	Sl	Sl	Sl	Sl	Sl	Sl	Sl	Sl	Sl	Sl	Sl	Sl	Sl	Sl	Sl	Sl	Sl	Sl	Sl	Sl	Sl
solcap_snp_sl_36221	2	CHR02	47196922	Sl	Sl	Sl	Sl	Sl	Sn	Sl	Sl	Sl	Sn	Sl	Sl	Sl	Sl	Sl	Sl	Sl	Sl	Sl	Sl	Sl	Sl	Sl	Sl	Sl	Sl	Sl	Sl	Sl	Sl	Sl	Sl	Sl	Sl	Sl	Sl	Sl	Sl	Sl	Sl	Sl	Sl	Sl	Sl	Sl	Sl
solcap_snp_sl_66965	2	CHR02	47344629	Sl	Sl	Sl	Sl	Sl	Sn	Sl	Sl	Sl	Sn	Sl	Sl	Sl	Sl	Sl	Sl	Sl	Sl	Sl	Sl	Sl	Sl	Sl	Sl	Sl	Sl	Sl	Sl	Sl	Sl	Sl	Sl	Sl	Sl	Sl	Sl	Sl	Sl	Sl	Sl	Sl	Sl	Sl	Sl	Sl	Sl
solcap_snp_sl_66953	2	CHR02	47364845	Sl	Sl	Sl	Sl	Sl	Sn	Sl	Sl	Sl	Sn	Sl	Sl	Sl	Sl	Sl	Sl	Sl	Sl	Sl	Sl	Sl	Sl	Sl	Sl	Sl	Sl	Sl	Sl	Sl	Sl	Sl	Sl	Sl	Sl	Sl	Sl	Sl	Sl	Sl	Sl	Sl	Sl	Sl	Sl	Sl	Sl
solcap_snp_sl_36203	2	CHR02	47487062	Sl	Sl	Sl	Sl	Sl	Sn	Sl	Sl	Sl	Sn	Sl	Sl	Sl	Sl	Sl	Sl	Sl	Sl	Sl	Sl	Sl	Sl	Sl	Sl	Sl	Sl	Sl	Sl	Sl	Sl	Sl	Sl	Sl	Sl	Sl	Sl	Sl	Sl	Sl	Sl	Sl	Sl	Sl	Sl	Sl	Sl
solcap_snp_sl_36202	2	CHR02	47651366	Sl	Sl	Sl	Sl	Sl	Sn	Sl	Sl	Sl	Sn	Sl	Sl	Sl	Sl	Sl	Sl	Sl	Sl	Sl	Sl	Sl	Sl	Sl	Sl	Sl	Sl	Sl	Sl	Sl	Sl	Sl	Sl	Sl	Sl	Sl	Sl	Sl	Sl	Sl	Sl	Sl	Sl	Sl	Sl	Sl	Sl
solcap_snp_sl_66904	2	CHR02	47683174	Sl	Sl	Sl	Sl	Sl	Sn	Sl	Sl	Sl	Sn	Sl	Sl	Sl	Sl	Sl	Sl	Sl	Sl	Sl	Sl	Sl	Sl	Sl	Sl	Sl	Sl	Sl	Sl	Sl	Sl	Sl	Sl	Sl	Sl	Sl	Sl	Sl	Sl	Sl	Sl	Sl	Sl	Sl	Sl	Sl	Sl
solcap_snp_sl_66878	2	CHR02	47786860	Sl	Sl	Sl	Sl	Sl	Sn	Sl	Sl	Sl	Sn	Sl	Sl	Sl	Sl	Sl	Sl	Sl	Sl	Sl	Sl	Sl	Sl	Sl	Sl	Sl	Sl	Sl	Sl	Sl	Sl	Sl	Sl	Sl	Sl	Sl	Sl	Sl	Sl	Sl	Sl	Sl	Sl	Sl	Sl	Sl	Sl
solcap_snp_sl_21867	2	CHR02	47948927	Sl	Sl	Sl	Sl	Sl	Sl	Sl	Sl	Sl	Sl	Sl	Sl	Sl	Sl	Sl	Sl	Sl	Sl	Sl	Sl	Sl	Sl	Sl	Sl	Sl	Sl	Sl	Sl	Sl	Sl	Sl	Sl	Sl	Sl	Sl	Sl	Sl	Sl	Sl	Sl	Sl	Sl	Sl	Sl	Sl	Sl
solcap_snp_sl_21866	2	CHR02	47950096	Sl	Sl	Sl	Sl	Sl	Sl	Sl	Sl	Sl	Sl	Sl	Sl	Sl	Sl	Sl	Sl	Sl	Sl	Sl	Sl	Sl	Sl	Sl	Sl	Sl	Sl	Sl	Sl	Sl	Sl	Sl	Sl	Sl	Sl	Sl	Sl	Sl	Sl	Sl	Sl	Sl	Sl	Sl	Sl	Sl	Sl
solcap_snp_sl_21862	2	CHR02	47981517	Sl	Sl	Sl	Sl	Sl	Sl	Sl	Sl	Sl	Sl	Sl	Sl	Sl	Sl	Sl	Sl	Sl	Sl	Sl	Sl	Sl	Sl	Sl	Sl	Sl	Sl	Sl	Sl	Sl	Sl	Sl	Sl	Sl	Sl	Sl	Sl	Sl	Sl	Sl	Sl	Sl	Sl	Sl	Sl	Sl	Sl
solcap_snp_sl_36189	2	CHR02	47996412	Sl	Sl	Sl	Sl	Sl	Sl	Sl	Sl	Sl	Sl	Sl	Sl	Sl	Sl	Sl	Sl	Sl	Sl	Sl	Sl	Sl	Sl	Sl	Sl	Sl	Sl	Sl	Sl	Sl	Sl	Sl	Sl	Sl	Sl	Sl	Sl	Sl	Sl	Sl	Sl	Sl	Sl	Sl	Sl	Sl	Sl
solcap_snp_sl_36188	2	CHR02	48028702	Sl	Sl	Sl	Sl	Sl	Sl	Sl	Sl	Sl	Sl	Sl	Sl	Sl	Sl	Sl	Sl	Sl	Sl	Sl	Sl	Sl	Sl	Sl	Sl	Sl	Sl	Sl	Sl	Sl	Sl	Sl	Sl	Sl	Sl	Sl	Sl	Sl	Sl	Sl	Sl	Sl	Sl	Sl	Sl	Sl	Sl
SGN-U315914_C2_At5g67370_snp371	2	CHR02	48272842	Sl	Sl	Sl	Sl	Sl	Sl	Sl	Sl	Sl	Sl	Sl	Sl	Sl	Sl	Sl	Sl	Sl	Sl	Sl	Sl	Sl	Sl	Sl	Sl	Sl	Sl	Sl	Sl	Sl	Sl	Sl	Sl	Sl	Sl	Sl	Sl	Sl	Sl	Sl	Sl	Sl	Sl	Sl	Sl	Sl	Sl
solcap_snp_sl_58447	2.1	CHR02	48602171	Sn	Sl	Sl	Sl	Sl	Sl	Sl	Sl	Sl	Sl	Sl	Sl	Sl	Sl	Sl	Sl	Sl	Sl	Sl	Sl	Sl	Sl	Sl	Sl	Sl	Sl	Sl	Sl	Sl	Sl	Sl	Sl	Sl	Sl	Sl	Sl	Sl	Sl	Sl	Sl	Sl	Sl	Sl	Sl	Sl	Sl
solcap_snp_sl_20052	2.1	CHR02	48684980	Sn	Sl	Sl	Sl	Sl	Sl	Sl	Sl	Sl	Sl	Sl	Sl	Sl	Sl	Sl	Sl	Sl	Sl	Sl	Sl	Sl	Sl	Sl	Sl	Sl	Sl	Sl	Sl	Sl	Sl	Sl	Sl	Sl	Sl	Sl	Sl	Sl	Sl	Sl	Sl	Sl	Sl	Sl	Sl	Sl	Sl
solcap_snp_sl_20049	2.1	CHR02	48697164	Sn	Sl	Sl	Sl	Sl	Sl	Sl	Sl	Sl	Sl	Sl	Sl	Sl	Sl	Sl	Sl	Sl	Sl	Sl	Sl	Sl	Sl	Sl	Sl	Sl	Sl	Sl	Sl	Sl	Sl	Sl	Sl	Sl	Sl	Sl	Sl	Sl	Sl	Sl	Sl	Sl	Sl	Sl	Sl	Sl	Sl
solcap_snp_sl_58414	2.1	CHR02	48728272	Sn	Sl	Sl	Sl	Sl	Sl	Sl	Sl	Sl	Sl	Sl	Sl	Sl	Sl	Sl	Sl	Sl	Sl	Sl	Sl	Sl	Sl	Sl	Sl	Sl	Sl	Sl	Sl	Sl	Sl	Sl	Sl	Sl	Sl	Sl	Sl	Sl	Sl	Sl	Sl	Sl	Sl	Sl	Sl	Sl	Sl
solcap_snp_sl_20044	2.1	CHR02	48878898	Sn	Sl	Sl	Sl	Sl	Sl	Sl	Sl	Sl	Sl	Sl	Sl	Sl	Sl	Sl	Sl	Sl	Sl	Sl	Sl	Sl	Sl	Sl	Sl	Sl	Sl	Sl	Sl	Sl	Sl	Sl	Sl	Sl	Sl	Sl	Sl	Sl	Sl	Sl	Sl	Sl	Sl	Sl	Sl	Sl	Sl
solcap_snp_sl_32389	2.1	CHR02	48943446	Sn	Sl	Sl	Sl	Sl	Sl	Sl	Sl	Sl	Sl	Sl	Sl	Sl	Sl	Sl	Sl	Sl	Sl	Sl	Sl	Sl	Sl	Sl	Sl	Sl	Sl	Sl	Sl	Sl	Sl	Sl	Sl	Sl	Sl	Sl	Sl	Sl	Sl	Sl	Sl	Sl	Sl	Sl	Sl	Sl	Sl
CL016196-0121	2.1	CHR02	49001892	Sn	Sl	Sl	Sl	Sl	Sl	Sl	Sl	Sl	Sl	Sl	Sl	Sl	Sl	Sl	Sl	Sl	Sl	Sl	Sl	Sl	Sl	Sl	Sl	Sl	Sl	Sl	Sl	Sl	Sl	Sl	Sl	Sl	Sl	Sl	Sl	Sl	Sl	Sl	Sl	Sl	Sl	Sl	Sl	Sl	Sl
solcap_snp_sl_48037	2.1	CHR02	49047042	Sn	Sl	Sl	Sl	Sl	Sl	Sl	Sl	Sl	Sl	Sl	Sl	Sl	Sl	Sl	Sl	Sl	Sl	Sl	Sl	Sl	Sl	Sl	Sl	Sl	Sl	Sl	Sl	Sl	Sl	Sl	Sl	Sl	Sl	Sl	Sl	Sl	Sl	Sl	Sl	Sl	Sl	Sl	Sl	Sl	Sl
solcap_snp_sl_48033	2.1	CHR02	49092393	Sn	Sl	Sl	Sl	Sl	Sl	Sl	Sl	Sl	Sl	Sl	Sl	Sl	Sl	Sl	Sl	Sl	Sl	Sl	Sl	Sl	Sl	Sl	Sl	Sl	Sl	Sl	Sl	Sl	Sl	Sl	Sl	Sl	Sl	Sl	Sl	Sl	Sl	Sl	Sl	Sl	Sl	Sl	Sl	Sl	Sl
solcap_snp_sl_29351	2.1	CHR02	49241331	Sn	Sl	Sl	Sl	Sl	Sl	Sl	Sl	Sl	Sl	Sl	Sl	Sl	Sl	Sl	Sl	Sl	Sl	Sl	Sl	Sl	Sl	Sl	Sl	Sl	Sl	Sl	Sl	Sl	Sl	Sl	Sl	Sl	Sl	Sl	Sl	Sl	Sl	Sl	Sl	Sl	Sl	Sl	Sl	Sl	Sl
solcap_snp_sl_47977	2.1	CHR02	49335999	Sn	Sl	Sl	Sl	Sl	Sl	Sl	Sl	Sl	Sl	Sl	Sl	Sl	Sl	Sl	Sl	Sl	Sl	Sl	Sl	Sl	Sl	Sl	Sl	Sl	Sl	Sl	Sl	Sl	Sl	Sl	Sl	Sl	Sl	Sl	Sl	Sl	Sl	Sl	Sl	Sl	Sl	Sl	Sl	Sl	Sl
solcap_snp_sl_47942	2.1	CHR02	49452377	Sn	Sl	Sl	Sl	Sl	Sl	Sl	Sl	Sl	Sl	Sl	Sl	Sl	Sl	Sl	Sl	Sl	Sl	Sl	Sl	Sl	Sl	Sl	Sl	Sl	Sl	Sl	Sl	Sl	Sl	Sl	Sl	Sl	Sl	Sl	Sl	Sl	Sl	Sl	Sl	Sl	Sl	Sl	Sl	Sl	Sl
CL017391-0390	2.1	CHR02	49563300	Sn	Sl	Sl	Sl	Sl	Sl	Sl	Sl	Sl	Sl	Sl	Sl	Sl	Sl	Sl	Sl	Sl	Sl	Sl	Sl	Sl	Sl	Sl	Sl	Sl	Sl	Sl	Sl	Sl	Sl	Sl	Sl	Sl	Sl	Sl	Sl	Sl	Sl	Sl	Sl	Sl	Sl	Sl	Sl	Sl	Sl
solcap_snp_sl_47897	2.1	CHR02	49611315	Sn	Sl	Sl	Sl	Sl	Sl	Sl	Sl	Sl	Sl	Sl	Sl	Sl	Sl	Sl	Sl	Sl	Sl	Sl	Sl	Sl	Sl	Sl	Sl	Sl	Sl	Sl	Sl	Sl	Sl	Sl	Sl	Sl	Sl	Sl	Sl	Sl	Sl	Sl	Sl	Sl	Sl	Sl	Sl	Sl	Sl
solcap_snp_sl_47880	2.1	CHR02	49816154	Sn	Sl	Sl	Sl	Sl	Sl	Sl	Sl	Sl	Sl	Sl	Sl	Sl	Sl	Sl	Sl	Sl	Sl	Sl	Sl	Sl	Sl	Sl	Sl	Sl	Sl	Sl	Sl	Sl	Sl	Sl	Sl	Sl	Sl	Sl	Sl	Sl	Sl	Sl	Sl	Sl	Sl	Sl	Sl	Sl	Sl
CL016802-0675	3	CHR03	119273	Sl	Sl	Sl	Sl	Sl	Sl	Sl	Sl	Sl	Sl	Sl	Sl	Sl	Sl	Sl	Sl	Sl	Sl	Sl	Sl	Sl	Sl	Sl	Sl	Sl	Sl	Sl	Sl	Sl	Sl	Sl	Sl	Sl	Sl	Sl	Sl	Sl	Sl	Sl	Sl	Sn	Sl	Sl	Sl	Sl	Sl
CL017202-0450_solcap_snp_sl_63109	3	CHR03	304215	Sl	Sl	Sl	Sl	Sl	Sl	Sl	Sl	Sl	Sl	Sl	Sl	Sl	Sl	Sl	Sl	Sl	Sl	Sl	Sl	Sl	Sl	Sl	Sl	Sl	Sl	Sl	Sl	Sl	Sl	Sl	Sl	Sl	Sl	Sl	Sl	Sl	Sl	Sl	Sl	Sn	Sl	Sl	Sl	Sl	Sl
CL017080-0343	3	CHR03	305385	Sl	Sl	Sl	Sl	Sl	Sl	Sl	Sl	Sl	Sl	Sl	Sl	Sl	Sl	Sl	Sl	Sl	Sl	Sl	Sl	Sl	Sl	Sl	Sl	Sl	Sl	Sl	Sl	Sl	Sl	Sl	Sl	Sl	Sl	Sl	Sl	Sl	Sl	Sl	Sl	Sn	Sl	Sl	Sl	Sl	Sl
CL017080-0223	3	CHR03	305505	Sl	Sl	Sl	Sl	Sl	Sl	Sl	Sl	Sl	Sl	Sl	Sl	Sl	Sl	Sl	Sl	Sl	Sl	Sl	Sl	Sl	Sl	Sl	Sl	Sl	Sl	Sl	Sl	Sl	Sl	Sl	Sl	Sl	Sl	Sl	Sl	Sl	Sl	Sl	Sl	Sn	Sl	Sl	Sl	Sl	Sl
solcap_snp_sl_63114	3	CHR03	334009	Sl	Sl	Sl	Sl	Sl	Sl	Sl	Sl	Sl	Sl	Sl	Sl	Sl	Sl	Sl	Sl	Sl	Sl	Sl	Sl	Sl	Sl	Sl	Sl	Sl	Sl	Sl	Sl	Sl	Sl	Sl	Sl	Sl	Sl	Sl	Sl	Sl	Sl	Sl	Sl	Sn	Sl	Sl	Sl	Sl	Sl
CL016925-0828	3	CHR03	346009	Sl	Sl	Sl	Sl	Sl	Sl	Sl	Sl	Sl	Sl	Sl	Sl	Sl	Sl	Sl	Sl	Sl	Sl	Sl	Sl	Sl	Sl	Sl	Sl	Sl	Sl	Sl	Sl	Sl	Sl	Sl	Sl	Sl	Sl	Sl	Sl	Sl	Sl	Sl	Sl	Sn	Sl	Sl	Sl	Sl	Sl
solcap_snp_sl_63129	3	CHR03	473207	Sl	Sl	Sl	Sl	Sl	Sl	Sl	Sl	Sl	Sl	Sl	Sl	Sl	Sl	Sl	Sl	Sl	Sl	Sl	Sl	Sl	Sl	Sl	Sl	Sl	Sl	Sl	Sl	Sl	Sl	Sl	Sl	Sl	Sl	Sl	Sl	Sl	Sl	Sl	Sl	Sn	Sl	Sl	Sl	Sl	Sl
solcap_snp_sl_63134	3	CHR03	473756	Sl	Sl	Sl	Sl	Sl	Sl	Sl	Sl	Sl	Sl	Sl	Sl	Sl	Sl	Sl	Sl	Sl	Sl	Sl	Sl	Sl	Sl	Sl	Sl	Sl	Sl	Sl	Sl	Sl	Sl	Sl	Sl	Sl	Sl	Sl	Sl	Sl	Sl	Sl	Sl	Sn	Sl	Sl	Sl	Sl	Sl
solcap_snp_sl_63184	3	CHR03	748576	Sl	Sl	Sl	Sl	Sl	Sl	Sl	Sl	Sl	Sl	Sl	Sl	Sl	Sl	Sl	Sl	Sl	Sl	Sl	Sl	Sl	Sl	Sl	Sl	Sl	Sl	Sl	Sl	Sl	Sl	Sl	Sl	Sl	Sl	Sl	Sl	Sl	Sl	Sl	Sl	Sn	Sl	Sl	Sl	Sl	Sl
solcap_snp_sl_63211	3	CHR03	944995	Sl	Sl	Sl	Sl	Sl	Sl	Sl	Sl	Sl	Sl	Sl	Sl	Sl	Sl	Sl	Sl	Sl	Sl	Sl	Sl	Sl	Sl	Sl	Sl	Sl	Sl	Sl	Sl	Sl	Sl	Sl	Sl	Sl	Sl	Sl	Sl	Sl	Sl	Sl	Sl	Sn	Sl	Sl	Sl	Sl	Sl
solcap_snp_sl_21215	3	CHR03	1034466	Sl	Sl	Sl	Sl	Sl	Sl	Sl	Sl	Sl	Sl	Sl	Sl	Sl	Sl	Sl	Sl	Sl	Sl	Sl	Sl	Sl	Sl	Sl	Sl	Sl	Sl	Sl	Sl	Sl	Sl	Sl	Sl	Sl	Sl	Sl	Sl	Sl	Sl	Sl	Sl	Sn	Sl	Sl	Sl	Sl	Sl
solcap_snp_sl_9666	3	CHR03	1045691	Sl	Sl	Sl	Sl	Sl	Sl	Sl	Sl	Sl	Sl	Sl	Sl	Sl	Sl	Sl	Sl	Sl	Sl	Sl	Sl	Sl	Sl	Sl	Sl	Sl	Sl	Sl	Sl	Sl	Sl	Sl	Sl	Sl	Sl	Sl	Sl	Sl	Sl	Sl	Sl	Sn	Sl	Sl	Sl	Sl	Sl
solcap_snp_sl_9667	3	CHR03	1045900	Sl	Sl	Sl	Sl	Sl	Sl	Sl	Sl	Sl	Sl	Sl	Sl	Sl	Sl	Sl	Sl	Sl	Sl	Sl	Sl	Sl	Sl	Sl	Sl	Sl	Sl	Sl	Sl	Sl	Sl	Sl	Sl	Sl	Sl	Sl	Sl	Sl	Sl	Sl	Sl	Sn	Sl	Sl	Sl	Sl	Sl
solcap_snp_sl_21216	3	CHR03	1056891	Sl	Sl	Sl	Sl	Sl	Sl	Sl	Sl	Sl	Sl	Sl	Sl	Sl	Sl	Sl	Sl	Sl	Sl	Sl	Sl	Sl	Sl	Sl	Sl	Sl	Sl	Sl	Sl	Sl	Sl	Sl	Sl	Sl	Sl	Sl	Sl	Sl	Sl	Sl	Sl	Sn	Sl	Sl	Sl	Sl	Sl
solcap_snp_sl_63240	3	CHR03	1144342	Sl	Sl	Sl	Sl	Sl	Sl	Sl	Sl	Sl	Sl	Sl	Sl	Sl	Sl	Sl	Sl	Sl	Sl	Sl	Sl	Sl	Sl	Sl	Sl	Sl	Sl	Sl	Sl	Sl	Sl	Sl	Sl	Sl	Sl	Sl	Sl	Sl	Sl	Sl	Sl	Sn	Sl	Sl	Sl	Sl	Sl
solcap_snp_sl_63290	3	CHR03	1390288	Sl	Sl	Sl	Sl	Sl	Sl	Sl	Sl	Sl	Sl	Sl	Sl	Sl	Sl	Sl	Sl	Sl	Sl	Sl	Sl	Sl	Sl	Sl	Sl	Sl	Sl	Sl	Sl	Sl	Sl	Sl	Sl	Sl	Sl	Sl	Sl	Sl	Sl	Sl	Sl	Sn	Sl	Sl	Sl	Sl	Sl
solcap_snp_sl_63301	3	CHR03	1529300	Sl	Sl	Sn	Sl	Sl	Sn	Sl	Sl	Sl	Sl	Sl	Sn	Sn	Sn	Sl	Sn	Sl	Sl	Sl	Sl	Sl	Sl	Sl	Sl	Sl	Sl	Sl	Sl	Sl	Sl	Sl	Sl	Sl	Sl	Sl	Sl	Sl	Sl	Sl	Sl	Sn	Sl	Sl	Sl	Sl	Sl
SGN-U569291_snp1086	3	CHR03	1704290	Sl	Sl	Sn	Sl	Sl	Sn	Sl	Sl	Sl	Sl	Sl	Sn	Sn	Sn	Sl	Sn	Sl	Sl	Sl	Sl	Sl	Sl	Sl	Sl	Sl	Sl	Sl	Sl	Sl	Sl	Sl	Sl	Sl	Sl	Sl	Sl	Sl	Sl	Sl	Sl	Sn	Sl	Sl	Sl	Sl	Sl
solcap_snp_sl_63356	3	CHR03	1877032	Sl	Sl	Sn	Sl	Sl	Sn	Sl	Sl	Sl	Sl	Sl	Sn	Sn	Sn	Sl	Sl	Sl	Sl	Sl	Sl	Sl	Sl	Sl	Sl	Sl	Sl	Sl	Sl	Sl	Sl	Sl	Sl	Sl	Sl	Sl	Sl	Sl	Sl	Sl	Sl	Sn	Sl	Sl	Sl	Sl	Sl
solcap_snp_sl_9689	3	CHR03	2053015	Sl	Sl	Sn	Sl	Sl	Sn	Sl	Sl	Sl	Sl	Sl	Sl	Sn	Sn	Sl	Sl	Sl	Sl	Sl	Sl	Sl	Sl	Sl	Sl	Sl	Sl	Sl	Sl	Sl	Sl	Sl	Sl	Sl	Sl	Sl	Sl	Sl	Sl	Sl	Sl	Sl	Sl	Sl	Sl	Sl	Sl
solcap_snp_sl_9690	3	CHR03	2073087	Sl	Sl	Sn	Sl	Sl	Sn	Sl	Sl	Sl	Sl	Sl	Sl	Sn	Sn	Sl	Sl	Sl	Sl	Sl	Sl	Sl	Sl	Sl	Sl	Sl	Sl	Sl	Sl	Sl	Sl	Sl	Sl	Sl	Sl	Sl	Sl	Sl	Sl	Sl	Sl	Sl	Sl	Sl	Sl	Sl	Sl
solcap_snp_sl_63402	3	CHR03	2111829	Sl	Sl	Sn	Sl	Sl	Sn	Sl	Sl	Sl	Sl	Sl	Sl	Sn	Sn	Sl	Sl	Sl	Sl	Sl	Sl	Sl	Sl	Sl	Sl	Sl	Sl	Sl	Sl	Sl	Sl	Sl	Sl	Sl	Sl	Sl	Sl	Sl	Sl	Sl	Sl	Sl	Sl	Sl	Sl	Sl	Sl
CL017009-0461	3	CHR03	2147541	Sl	Sl	Sn	Sl	Sl	Sn	Sl	Sl	Sl	Sl	Sl	Sl	Sn	Sn	Sl	Sl	Sl	Sl	Sl	Sl	Sl	Sl	Sl	Sl	Sl	Sl	Sl	Sl	Sl	Sl	Sl	Sl	Sl	Sl	Sl	Sl	Sl	Sl	Sl	Sl	Sl	Sl	Sl	Sl	Sl	Sl
solcap_snp_sl_9703	3	CHR03	2372139	Sl	Sl	Sn	Sl	Sl	Sn	Sl	Sl	Sl	Sl	Sl	Sl	Sn	Sn	Sl	Sl	Sl	Sl	Sl	Sl	Sl	Sl	Sl	Sl	Sl	Sl	Sl	Sl	Sl	Sl	Sl	Sl	Sl	Sl	Sl	Sl	Sl	Sl	Sl	Sl	Sl	Sl	Sl	Sl	Sl	Sl
CL015582-0113	3	CHR03	7007628	Sl	Sl	Sn	Sl	Sl	Sn	Sl	Sl	Sl	Sl	Sl	Sl	Sl	Sl	Sl	Sl	Sl	Sl	Sl	Sl	Sl	Sl	Sl	Sl	Sl	Sl	Sl	Sl	Sl	Sl	Sl	Sl	Sl	Sl	Sl	Sl	Sl	Sl	Sl	Sl	Sl	Sl	Sl	Sl	Sl	Sl
solcap_snp_sl_14355	3	CHR03	7085127	Sl	Sl	Sn	Sl	Sl	Sn	Sl	Sl	Sl	Sl	Sl	Sl	Sl	Sl	Sl	Sl	Sl	Sl	Sl	Sl	Sl	Sl	Sl	Sl	Sl	Sl	Sl	Sl	Sl	Sl	Sl	Sl	Sl	Sl	Sl	Sl	Sl	Sl	Sl	Sl	Sl	Sl	Sl	Sl	Sl	Sl
solcap_snp_sl_14354	3	CHR03	7095572	Sl	Sl	Sn	Sl	Sl	Sn	Sl	Sl	Sl	Sl	Sl	Sl	Sl	Sl	Sl	Sl	Sl	Sl	Sl	Sl	Sl	Sl	Sl	Sl	Sl	Sl	Sl	Sl	Sl	Sl	Sl	Sl	Sl	Sl	Sl	Sl	Sl	Sl	Sl	Sl	Sl	Sl	Sl	Sl	Sl	Sl
solcap_snp_sl_14353	3	CHR03	7095859	Sl	Sl	Sn	Sl	Sl	Sn	Sl	Sl	Sl	Sl	Sl	Sl	Sl	Sl	Sl	Sl	Sl	Sl	Sl	Sl	Sl	Sl	Sl	Sl	Sl	Sl	Sl	Sl	Sl	Sl	Sl	Sl	Sl	Sl	Sl	Sl	Sl	Sl	Sl	Sl	Sl	Sl	Sl	Sl	Sl	Sl
solcap_snp_sl_55107	3	CHR03	7115245	Sl	Sl	Sn	Sl	Sl	Sn	Sl	Sl	Sl	Sl	Sl	Sl	Sl	Sl	Sl	Sl	Sl	Sl	Sl	Sl	Sl	Sl	Sl	Sl	Sl	Sl	Sl	Sl	Sl	Sl	Sl	Sl	Sl	Sl	Sl	Sl	Sl	Sl	Sl	Sl	Sl	Sl	Sl	Sl	Sl	Sl
solcap_snp_sl_55072	3	CHR03	7231904	Sl	Sl	Sn	Sl	Sl	Sn	Sl	Sl	Sl	Sl	Sl	Sl	Sl	Sl	Sl	Sl	Sl	Sl	Sl	Sl	Sl	Sl	Sl	Sl	Sl	Sl	Sl	Sl	Sl	Sl	Sl	Sl	Sl	Sl	Sl	Sl	Sl	Sl	Sl	Sl	Sl	Sl	Sl	Sl	Sl	Sl
solcap_snp_sl_55055	3	CHR03	7293711	Sl	Sl	Sn	Sl	Sl	Sn	Sl	Sl	Sl	Sl	Sl	Sl	Sl	Sl	Sl	Sl	Sl	Sl	Sl	Sl	Sl	Sl	Sl	Sl	Sl	Sl	Sl	Sl	Sl	Sl	Sl	Sl	Sl	Sl	Sl	Sl	Sl	Sl	Sl	Sl	Sl	Sl	Sl	Sl	Sl	Sl
solcap_snp_sl_55037	3	CHR03	7341383	Sl	Sl	Sn	Sl	Sl	Sn	Sl	Sl	Sl	Sl	Sl	Sl	Sl	Sl	Sl	Sl	Sl	Sl	Sl	Sl	Sl	Sl	Sl	Sl	Sl	Sl	Sl	Sl	Sl	Sl	Sl	Sl	Sl	Sl	Sl	Sl	Sl	Sl	Sl	Sl	Sl	Sl	Sl	Sl	Sl	Sl
SGN-U564013_snp1820_solcap_snp_sl_55020	3	CHR03	7518439	Sl	Sl	Sn	Sl	Sl	Sn	Sl	Sl	Sl	Sl	Sl	Sl	Sl	Sl	Sl	Sl	Sl	Sl	Sl	Sl	Sn	Sl	Sl	Sn	Sl	Sl	Sl	Sl	Sl	Sl	Sl	Sl	Sl	Sl	Sl	Sl	Sl	Sl	Sl	Sl	Sl	Sl	Sl	Sl	Sl	Sl
solcap_snp_sl_55002	3	CHR03	7604321	Sl	Sl	Sn	Sl	Sl	Sn	Sl	Sl	Sl	Sl	Sl	Sl	Sl	Sl	Sl	Sl	Sl	Sl	Sl	Sl	Sn	Sl	Sl	Sn	Sl	Sl	Sl	Sl	Sl	Sl	Sl	Sl	Sl	Sl	Sl	Sl	Sl	Sl	Sl	Sl	Sl	Sl	Sl	Sl	Sl	Sl
SGN-U567178_snp438_solcap_snp_sl_31828	3	CHR03	7714795	Sl	Sl	Sn	Sl	Sl	Sn	Sl	Sl	Sl	Sl	Sl	Sl	Sl	Sl	Sl	Sl	Sl	Sl	Sl	Sl	Sn	Sl	Sl	Sn	Sl	Sl	Sl	Sl	Sl	Sl	Sl	Sl	Sl	Sl	Sl	Sl	Sl	Sl	Sl	Sl	Sl	Sl	Sl	Sl	Sl	Sl
solcap_snp_sl_54950	3	CHR03	7890312	Sl	Sl	Sn	Sl	Sl	Sn	Sl	Sl	Sl	Sl	Sl	Sl	Sl	Sl	Sl	Sl	Sl	Sl	Sl	Sl	Sn	Sl	Sl	Sn	Sl	Sl	Sl	Sl	Sl	Sl	Sl	Sl	Sl	Sl	Sl	Sl	Sl	Sl	Sl	Sl	Sl	Sl	Sl	Sl	Sl	Sl
solcap_snp_sl_19511	3	CHR03	7921307	Sl	Sl	Sn	Sl	Sl	Sn	Sl	Sl	Sl	Sl	Sl	Sl	Sl	Sl	Sl	Sl	Sl	Sl	Sl	Sl	Sn	Sl	Sl	Sn	Sl	Sl	Sl	Sl	Sl	Sl	Sl	Sl	Sl	Sl	Sl	Sl	Sl	Sl	Sl	Sl	Sl	Sl	Sl	Sl	Sl	Sl
solcap_snp_sl_31817	3	CHR03	7928461	Sl	Sl	Sn	Sl	Sl	Sn	Sl	Sl	Sl	Sl	Sl	Sl	Sl	Sl	Sl	Sl	Sl	Sl	Sl	Sl	Sn	Sl	Sl	Sn	Sl	Sl	Sl	Sl	Sl	Sl	Sl	Sl	Sl	Sl	Sl	Sl	Sl	Sl	Sl	Sl	Sl	Sl	Sl	Sl	Sl	Sl
solcap_snp_sl_19508	3	CHR03	7988073	Sl	Sl	Sn	Sl	Sl	Sn	Sl	Sl	Sl	Sl	Sl	Sl	Sl	Sl	Sl	Sl	Sl	Sl	Sl	Sl	Sn	Sl	Sl	Sn	Sl	Sl	Sl	Sl	Sl	Sl	Sl	Sl	Sl	Sl	Sl	Sl	Sl	Sl	Sl	Sl	Sl	Sl	Sl	Sl	Sl	Sl
solcap_snp_sl_6790	3	CHR03	8113568	Sl	Sl	Sl	Sl	Sl	Sl	Sl	Sl	Sl	Sl	Sl	Sl	Sl	Sl	Sl	Sl	Sl	Sl	Sl	Sl	Sl	Sl	Sl	Sn	Sl	Sl	Sl	Sl	Sl	Sl	Sl	Sl	Sl	Sl	Sl	Sl	Sl	Sl	Sl	Sl	Sl	Sl	Sl	Sl	Sl	Sl
CL016675-0242	3	CHR03	8266466	Sl	Sl	Sl	Sl	Sl	Sl	Sl	Sl	Sl	Sl	Sl	Sl	Sl	Sl	Sl	Sl	Sl	Sl	Sl	Sl	Sl	Sl	Sl	Sn	Sl	Sl	Sl	Sl	Sl	Sl	Sl	Sl	Sl	Sl	Sl	Sl	Sl	Sl	Sl	Sl	Sl	Sl	Sl	Sl	Sl	Sl
SGN-U585791_snp124_solcap_snp_sl_41379	3	CHR03	8557882	Sl	Sl	Sl	Sl	Sl	Sl	Sl	Sl	Sl	Sl	Sl	Sl	Sl	Sl	Sl	Sl	Sl	Sl	Sl	Sl	Sl	Sl	Sl	Sn	Sl	Sl	Sl	Sl	Sl	Sl	Sl	Sl	Sl	Sl	Sl	Sl	Sl	Sl	Sl	Sl	Sl	Sl	Sl	Sl	Sl	Sl
PSY1_Promoter_SNP1	3	CHR03	8603829	Sl	Sl	Sl	Sl	Sl	Sl	Sl	Sl	Sl	Sl	Sl	Sl	Sl	Sl	Sl	Sl	Sl	Sl	Sl	Sl	Sl	Sl	Sl	Sn	Sl	Sl	Sl	Sl	Sl	Sl	Sl	Sl	Sl	Sl	Sl	Sl	Sl	Sl	Sl	Sl	Sl	Sl	Sl	Sl	Sl	Sl
SGN-U314429_snp100	3	CHR03	8605383	Sl	Sl	Sl	Sl	Sl	Sl	Sl	Sl	Sl	Sl	Sl	Sl	Sl	Sl	Sl	Sl	Sl	Sl	Sl	Sl	Sl	Sl	Sl	Sn	Sl	Sl	Sl	Sl	Sl	Sl	Sl	Sl	Sl	Sl	Sl	Sl	Sl	Sl	Sl	Sl	Sl	Sl	Sl	Sl	Sl	Sl
solcap_snp_sl_41389	3	CHR03	8610287	Sl	Sl	Sl	Sl	Sl	Sl	Sl	Sl	Sl	Sl	Sl	Sl	Sl	Sl	Sl	Sl	Sl	Sl	Sl	Sl	Sl	Sl	Sl	Sn	Sl	Sl	Sl	Sl	Sl	Sl	Sl	Sl	Sl	Sl	Sl	Sl	Sl	Sl	Sl	Sl	Sl	Sl	Sl	Sl	Sl	Sl
solcap_snp_sl_55754	3.1	CHR03	6659345	Sl	Sl	Sl	Sl	Sl	Sl	Sl	Sl	Sl	Sl	Sl	Sl	Sl	Sl	Sl	Sl	Sl	Sl	Sl	Sl	Sl	Sl	Sl	Sl	Sl	Sl	Sl	Sl	Sl	Sl	Sl	Sl	Sl	Sl	Sl	Sl	Sl	Sl	Sl	Sl	Sl	Sl	Sl	Sl	Sl	Sl
solcap_snp_sl_19654	3.1	CHR03	6762654	Sl	Sl	Sl	Sl	Sl	Sl	Sl	Sl	Sl	Sl	Sl	Sl	Sl	Sl	Sl	Sl	Sl	Sl	Sl	Sl	Sl	Sl	Sl	Sl	Sl	Sl	Sl	Sl	Sl	Sl	Sl	Sl	Sl	Sl	Sl	Sl	Sl	Sl	Sl	Sl	Sl	Sl	Sl	Sl	Sl	Sl
solcap_snp_sl_19657	3.1	CHR03	6806704	Sl	Sl	Sl	Sl	Sl	Sl	Sl	Sl	Sl	Sl	Sl	Sl	Sl	Sl	Sl	Sl	Sl	Sl	Sl	Sl	Sl	Sl	Sl	Sl	Sl	Sl	Sl	Sl	Sl	Sl	Sl	Sl	Sl	Sl	Sl	Sl	Sl	Sl	Sl	Sl	Sl	Sl	Sl	Sl	Sl	Sl
solcap_snp_sl_55790	3.1	CHR03	6808436	Sl	Sl	Sl	Sl	Sl	Sl	Sl	Sl	Sl	Sl	Sl	Sl	Sl	Sl	Sl	Sl	Sl	Sl	Sl	Sl	Sl	Sl	Sl	Sl	Sl	Sl	Sl	Sl	Sl	Sl	Sl	Sl	Sl	Sl	Sl	Sl	Sl	Sl	Sl	Sl	Sl	Sl	Sl	Sl	Sl	Sl
solcap_snp_sl_19661	3.1	CHR03	6903335	Sl	Sl	Sl	Sl	Sl	Sl	Sl	Sl	Sl	Sl	Sl	Sl	Sl	Sl	Sl	Sl	Sl	Sl	Sl	Sl	Sl	Sl	Sl	Sl	Sl	Sl	Sl	Sl	Sl	Sl	Sl	Sl	Sl	Sl	Sl	Sl	Sl	Sl	Sl	Sl	Sl	Sl	Sl	Sl	Sl	Sl
solcap_snp_sl_65873	3.1	CHR03	54218148	Sl	Sl	Sl	Sl	Sl	Sl	Sl	Sl	Sl	Sl	Sl	Sl	Sl	Sl	Sl	Sl	Sl	Sl	Sl	Sl	Sl	Sl	Sl	Sl	Sl	Sl	Sl	Sl	Sl	Sl	Sl	Sl	Sl	Sl	Sl	Sl	Sl	Sl	Sl	Sl	Sl	Sl	Sl	Sl	Sl	Sl
solcap_snp_sl_65880	3.1	CHR03	54428070	Sl	Sl	Sl	Sl	Sl	Sl	Sl	Sl	Sl	Sl	Sl	Sl	Sl	Sl	Sl	Sl	Sl	Sl	Sl	Sl	Sl	Sl	Sl	Sl	Sl	Sl	Sl	Sl	Sl	Sl	Sl	Sl	Sl	Sl	Sl	Sl	Sl	Sl	Sl	Sl	Sl	Sl	Sl	Sl	Sl	Sl
CL015971-0495	3.1	CHR03	54436083	Sl	Sl	Sl	Sl	Sl	Sl	Sl	Sl	Sl	Sl	Sl	Sl	Sl	Sl	Sl	Sl	Sl	Sl	Sl	Sl	Sl	Sl	Sl	Sl	Sl	Sl	Sl	Sl	Sl	Sl	Sl	Sl	Sl	Sl	Sl	Sl	Sl	Sl	Sl	Sl	Sl	Sl	Sl	Sl	Sl	Sl
solcap_snp_sl_65890	3.1	CHR03	54516057	Sl	Sl	Sl	Sl	Sl	Sl	Sl	Sl	Sl	Sl	Sl	Sl	Sl	Sl	Sl	Sl	Sl	Sl	Sl	Sl	Sl	Sl	Sl	Sl	Sl	Sl	Sl	Sl	Sl	Sl	Sl	Sl	Sl	Sl	Sl	Sl	Sl	Sl	Sl	Sl	Sl	Sl	Sl	Sl	Sl	Sl
solcap_snp_sl_58651	3.1	CHR03	55685422	Sl	Sl	Sl	Sl	Sl	Sl	Sl	Sl	Sl	Sl	Sl	Sl	Sl	Sl	Sl	Sl	Sl	Sl	Sl	Sl	Sl	Sl	Sl	Sl	Sl	Sl	Sl	Sl	Sl	Sl	Sl	Sl	Sl	Sl	Sl	Sl	Sl	Sl	Sl	Sl	Sl	Sl	Sl	Sl	Sl	Sl
solcap_snp_sl_14714	3.1	CHR03	55799963	Sl	Sl	Sl	Sl	Sl	Sl	Sl	Sl	Sl	Sn	Sl	Sl	Sl	Sl	Sl	Sl	Sl	Sl	Sl	Sl	Sl	Sl	Sl	Sl	Sl	Sl	Sl	Sl	Sl	Sl	Sl	Sl	Sl	Sl	Sl	Sl	Sl	Sl	Sl	Sl	Sl	Sl	Sl	Sl	Sl	Sl
solcap_snp_sl_58614	3.1	CHR03	55896319	Sl	Sl	Sl	Sl	Sl	Sl	Sl	Sl	Sl	Sn	Sl	Sl	Sl	Sl	Sl	Sl	Sl	Sl	Sl	Sl	Sl	Sl	Sl	Sl	Sl	Sl	Sl	Sl	Sl	Sl	Sl	Sl	Sl	Sl	Sl	Sl	Sl	Sl	Sl	Sl	Sl	Sl	Sl	Sl	Sl	Sl
solcap_snp_sl_7940	3.1	CHR03	55986726	Sl	Sl	Sl	Sl	Sl	Sl	Sl	Sl	Sl	Sn	Sl	Sl	Sl	Sl	Sl	Sl	Sl	Sl	Sl	Sl	Sl	Sl	Sl	Sl	Sl	Sl	Sl	Sl	Sl	Sl	Sl	Sl	Sl	Sl	Sl	Sl	Sl	Sl	Sl	Sl	Sl	Sl	Sl	Sl	Sl	Sl
solcap_snp_sl_58584	3.1	CHR03	56051787	Sl	Sl	Sl	Sl	Sl	Sl	Sl	Sl	Sl	Sn	Sl	Sl	Sl	Sl	Sl	Sl	Sl	Sl	Sl	Sl	Sl	Sl	Sl	Sl	Sl	Sl	Sl	Sl	Sl	Sl	Sl	Sl	Sl	Sl	Sl	Sl	Sl	Sl	Sl	Sl	Sl	Sl	Sl	Sl	Sl	Sl
solcap_snp_sl_58550	3.1	CHR03	56322435	Sl	Sl	Sl	Sl	Sl	Sl	Sl	Sl	Sl	Sn	Sl	Sl	Sl	Sl	Sl	Sl	Sl	Sl	Sl	Sl	Sl	Sl	Sl	Sl	Sl	Sl	Sl	Sl	Sl	Sl	Sl	Sl	Sl	Sl	Sl	Sl	Sl	Sl	Sl	Sl	Sl	Sl	Sl	Sl	Sl	Sl
solcap_snp_sl_7919	3.1	CHR03	56439200	Sl	Sl	Sl	Sl	Sl	Sl	Sl	Sl	Sl	Sn	Sl	Sl	Sl	Sl	Sl	Sl	Sl	Sl	Sl	Sl	Sl	Sl	Sl	Sl	Sl	Sl	Sl	Sl	Sl	Sl	Sl	Sl	Sl	Sl	Sl	Sl	Sl	Sl	Sl	Sl	Sl	Sl	Sl	Sl	Sl	Sl
solcap_snp_sl_58518	3.1	CHR03	56481491	Sl	Sl	Sl	Sl	Sl	Sl	Sl	Sl	Sl	Sn	Sl	Sl	Sl	Sl	Sl	Sl	Sl	Sl	Sl	Sl	Sl	Sl	Sl	Sl	Sl	Sl	Sl	Sl	Sl	Sl	Sl	Sl	Sl	Sl	Sl	Sl	Sl	Sl	Sl	Sl	Sl	Sl	Sl	Sl	Sl	Sl
CL017449-0340	3.1	CHR03	56649369	Sl	Sl	Sl	Sl	Sl	Sl	Sl	Sl	Sl	Sn	Sl	Sl	Sl	Sl	Sl	Sl	Sl	Sl	Sl	Sl	Sl	Sl	Sl	Sl	Sl	Sl	Sl	Sl	Sl	Sl	Sl	Sl	Sl	Sl	Sl	Sl	Sl	Sl	Sl	Sl	Sl	Sl	Sl	Sl	Sl	Sl
solcap_snp_sl_69353	3.1	CHR03	56656413	Sl	Sl	Sl	Sl	Sl	Sl	Sl	Sl	Sl	Sn	Sl	Sl	Sl	Sl	Sl	Sl	Sl	Sl	Sl	Sl	Sl	Sl	Sl	Sl	Sl	Sl	Sl	Sl	Sl	Sl	Sl	Sl	Sl	Sl	Sl	Sl	Sl	Sl	Sl	Sl	Sl	Sl	Sl	Sl	Sl	Sl
solcap_snp_sl_62520	3.1	CHR03	57071606	Sl	Sl	Sl	Sl	Sl	Sl	Sl	Sl	Sl	Sn	Sl	Sl	Sl	Sl	Sl	Sl	Sl	Sl	Sl	Sl	Sl	Sl	Sl	Sl	Sl	Sl	Sl	Sl	Sl	Sl	Sl	Sl	Sl	Sl	Sl	Sl	Sl	Sl	Sl	Sl	Sl	Sl	Sl	Sl	Sl	Sl
CL015346-0229	3.1	CHR03	57216960	Sl	Sl	Sl	Sl	Sl	Sl	Sl	Sl	Sl	Sn	Sl	Sl	Sl	Sl	Sl	Sl	Sl	Sl	Sl	Sl	Sl	Sl	Sl	Sn	Sl	Sl	Sl	Sl	Sl	Sl	Sl	Sl	Sl	Sl	Sl	Sl	Sl	Sl	Sl	Sl	Sl	Sl	Sl	Sl	Sl	Sl
CL015371-0327	3.1	CHR03	57346909	Sl	Sl	Sl	Sl	Sl	Sl	Sl	Sl	Sl	Sn	Sl	Sl	Sl	Sl	Sl	Sl	Sl	Sl	Sl	Sl	Sl	Sl	Sl	Sn	Sl	Sl	Sl	Sl	Sl	Sl	Sl	Sl	Sl	Sl	Sl	Sl	Sl	Sl	Sl	Sl	Sl	Sl	Sl	Sl	Sl	Sl
solcap_snp_sl_62473	3.1	CHR03	57358034	Sl	Sl	Sl	Sl	Sl	Sl	Sl	Sl	Sl	Sn	Sl	Sl	Sl	Sl	Sl	Sl	Sl	Sl	Sl	Sl	Sl	Sl	Sl	Sn	Sl	Sl	Sl	Sl	Sl	Sl	Sl	Sl	Sl	Sl	Sl	Sl	Sl	Sl	Sl	Sl	Sl	Sl	Sl	Sl	Sl	Sl
CL015455-0169	3.1	CHR03	57499635	Sl	Sl	Sl	Sl	Sl	Sl	Sl	Sl	Sl	Sn	Sl	Sl	Sl	Sl	Sl	Sl	Sl	Sl	Sl	Sl	Sl	Sl	Sl	Sn	Sl	Sl	Sl	Sl	Sl	Sl	Sl	Sl	Sl	Sl	Sl	Sl	Sl	Sl	Sl	Sl	Sl	Sl	Sl	Sl	Sl	Sl
solcap_snp_sl_62444	3.1	CHR03	57535455	Sl	Sl	Sl	Sl	Sl	Sl	Sl	Sl	Sl	Sn	Sl	Sl	Sl	Sl	Sl	Sl	Sl	Sl	Sl	Sl	Sl	Sl	Sl	Sn	Sl	Sl	Sl	Sl	Sl	Sl	Sl	Sl	Sl	Sl	Sl	Sl	Sl	Sl	Sl	Sl	Sl	Sl	Sl	Sl	Sl	Sl
solcap_snp_sl_62409	3.1	CHR03	57649652	Sl	Sl	Sl	Sl	Sl	Sl	Sl	Sl	Sl	Sn	Sl	Sl	Sl	Sl	Sl	Sl	Sl	Sl	Sl	Sl	Sl	Sl	Sl	Sn	Sl	Sl	Sl	Sl	Sl	Sl	Sl	Sl	Sl	Sl	Sl	Sl	Sl	Sl	Sl	Sl	Sl	Sl	Sl	Sl	Sl	Sl
CL017298-0393	3.1	CHR03	57822933	Sl	Sl	Sl	Sl	Sl	Sl	Sl	Sl	Sl	Sn	Sl	Sl	Sl	Sl	Sl	Sl	Sl	Sl	Sl	Sl	Sl	Sl	Sl	Sn	Sl	Sl	Sl	Sl	Sl	Sl	Sl	Sl	Sl	Sl	Sl	Sl	Sl	Sl	Sl	Sl	Sl	Sl	Sl	Sl	Sl	Sl
solcap_snp_sl_62300	3.1	CHR03	58207505	Sl	Sl	Sl	Sl	Sl	Sl	Sl	Sl	Sl	Sn	Sl	Sl	Sl	Sl	Sl	Sl	Sl	Sl	Sl	Sl	Sl	Sl	Sl	Sn	Sl	Sl	Sl	Sl	Sl	Sl	Sl	Sl	Sl	Sl	Sl	Sl	Sl	Sl	Sl	Sl	Sl	Sl	Sl	Sl	Sl	Sl
solcap_snp_sl_62228	3.1	CHR03	58538368	Sl	Sl	Sl	Sl	Sl	Sl	Sl	NA	Sl	Sl	Sl	Sl	Sl	Sl	Sl	Sl	Sl	Sl	Sl	Sl	Sl	Sl	Sl	Sn	Sl	Sl	Sl	Sl	Sl	Sl	Sl	Sl	Sl	Sl	Sl	Sl	Sl	Sl	Sl	Sl	Sl	Sl	Sl	Sl	Sl	Sl
solcap_snp_sl_62166	3.1	CHR03	58803206	Sl	Sl	Sl	Sl	Sl	Sl	Sl	Sl	Sl	Sl	Sl	Sl	Sl	Sl	Sl	Sl	Sl	Sl	Sl	Sl	Sl	Sl	Sl	Sn	Sl	Sl	Sl	Sl	Sl	Sl	Sl	Sl	Sl	Sl	Sl	Sl	Sl	Sl	Sl	Sl	Sl	Sl	Sl	Sl	Sl	Sl
CL015369-0414	3.1	CHR03	58876503	Sl	Sl	Sl	Sl	Sl	Sl	Sl	Sl	Sl	Sl	Sl	Sl	Sl	Sl	Sl	Sl	Sl	Sl	Sl	Sl	Sl	Sl	Sl	Sn	Sl	Sl	Sl	Sl	Sl	Sl	Sl	Sl	Sl	Sl	Sl	Sl	Sl	Sl	Sl	Sl	Sl	Sl	Sl	Sl	Sl	Sl
CL017463-0220_solcap_snp_sl_62120	3.1	CHR03	58986854	Sl	Sl	Sl	Sl	Sl	Sl	Sl	Sl	Sl	Sl	Sl	Sl	Sl	Sl	Sl	Sl	Sl	Sl	Sl	Sl	Sl	Sl	Sl	Sn	Sl	Sl	Sl	Sl	Sl	Sl	Sl	Sl	Sl	Sl	Sl	Sl	Sl	Sl	Sl	Sl	Sl	Sl	Sl	Sl	Sl	Sl
solcap_snp_sl_9260	3.1	CHR03	59057158	Sl	Sl	Sl	Sl	Sl	Sl	Sl	Sl	Sl	Sl	Sl	Sl	Sl	Sl	Sl	Sl	Sl	Sl	Sl	Sl	Sl	Sl	Sl	Sn	Sl	Sl	Sl	Sl	Sl	Sl	Sl	Sl	Sl	Sl	Sl	Sl	Sl	Sl	Sl	Sl	Sl	Sl	Sl	Sl	Sl	Sl
solcap_snp_sl_9252	3.1	CHR03	59101782	Sl	Sl	Sl	Sl	Sl	Sl	Sl	Sl	Sl	Sl	Sl	Sl	Sl	Sl	Sl	Sl	Sl	Sl	Sl	Sl	Sl	Sl	Sl	Sn	Sl	Sl	Sl	Sl	Sl	Sl	Sl	Sl	Sl	Sl	Sl	Sl	Sl	Sl	Sl	Sl	Sl	Sl	Sl	Sl	Sl	Sl
solcap_snp_sl_34196	3.1	CHR03	59102190	Sl	Sl	Sl	Sl	Sl	Sl	Sl	Sl	Sl	Sl	Sl	Sl	Sl	Sl	Sl	Sl	Sl	Sl	Sl	Sl	Sl	Sl	Sl	Sn	Sl	Sl	Sl	Sl	Sl	Sl	Sl	Sl	Sl	Sl	Sl	Sl	Sl	Sl	Sl	Sl	Sl	Sl	Sl	Sl	Sl	Sl
solcap_snp_sl_62037	3.1	CHR03	59337799	Sl	Sl	Sl	Sl	Sl	Sl	Sl	Sl	Sl	Sl	Sl	Sl	Sl	Sl	Sl	Sl	Sl	Sl	Sl	Sl	Sl	Sl	Sl	Sn	Sl	Sl	Sl	Sl	Sl	Sl	Sl	Sl	Sl	Sl	Sl	Sl	Sl	Sl	Sl	Sl	Sl	Sl	Sl	Sl	Sl	Sl
solcap_snp_sl_9241	3.1	CHR03	59378815	Sl	Sl	Sl	Sl	Sl	Sl	Sl	Sl	Sl	Sl	Sl	Sl	Sl	Sl	Sl	Sl	Sl	Sl	Sl	Sl	Sl	Sl	Sl	Sn	Sl	Sl	Sl	Sl	Sl	Sl	Sl	Sl	Sl	Sl	Sl	Sl	Sl	Sl	Sl	Sl	Sl	Sl	Sl	Sl	Sl	Sl
solcap_snp_sl_9226	3.1	CHR03	59452442	Sl	Sl	Sl	Sl	Sl	Sl	Sl	Sl	Sl	Sl	Sl	Sl	Sl	Sl	Sl	Sl	Sl	Sl	Sl	Sl	Sl	Sl	Sl	Sn	Sl	Sl	Sl	Sl	Sl	Sl	Sl	Sl	Sl	Sl	Sl	Sl	Sl	Sl	Sl	Sl	Sl	Sl	Sl	Sl	Sl	Sl
solcap_snp_sl_9218	3.1	CHR03	59525422	Sl	Sl	Sl	Sl	Sl	Sl	Sl	Sl	Sl	Sl	Sl	Sl	Sl	Sl	Sl	Sl	Sl	Sl	Sl	Sl	Sl	Sl	Sl	Sn	Sl	Sl	Sl	Sl	Sl	Sl	Sl	Sl	Sl	Sl	Sl	Sl	Sl	Sl	Sl	Sl	Sl	Sl	Sl	Sl	Sl	Sl
CL015437-0110_solcap_snp_sl_61967	3.1	CHR03	59619105	Sl	Sl	Sl	Sl	Sl	Sl	Sl	Sl	Sl	Sl	Sl	Sl	Sl	Sl	Sl	Sl	Sl	Sl	Sl	Sl	Sl	Sl	Sl	Sn	Sl	Sl	Sl	Sl	Sl	Sl	Sl	Sl	Sl	Sl	Sl	Sl	Sl	Sl	Sl	Sl	Sl	Sl	Sl	Sl	Sl	Sl
solcap_snp_sl_34163	3.1	CHR03	59697118	Sl	Sl	Sl	Sl	Sl	Sl	Sl	Sl	Sl	Sl	Sl	Sl	Sl	Sl	Sl	Sl	Sl	Sl	Sl	Sl	Sl	Sl	Sl	Sn	Sl	Sl	Sl	Sl	Sl	Sl	Sl	Sl	Sl	Sl	Sl	Sl	Sl	Sl	Sl	Sl	Sn	Sl	Sn	Sn	Sn	Sl
SGN-U584349_snp118	3.1	CHR03	59879890	Sl	Sl	Sl	Sl	Sl	Sl	Sl	Sl	Sl	Sl	Sl	Sl	Sl	Sl	Sl	Sl	Sl	Sl	Sl	Sl	Sl	Sl	Sl	Sn	Sl	Sl	Sl	Sl	Sl	Sl	Sl	Sl	Sl	Sl	Sl	Sl	Sl	Sl	Sl	Sl	Sn	Sl	Sn	Sn	Sn	Sl
SGN-U565536_snp46769	3.1	CHR03	59935424	Sl	Sl	Sl	Sl	Sl	Sl	Sl	Sl	Sl	Sl	Sl	Sl	Sl	Sl	Sl	Sl	Sl	Sl	Sl	Sl	Sl	Sl	Sl	Sn	Sl	Sl	Sl	Sl	Sl	Sl	Sl	Sl	Sl	Sl	Sl	Sl	Sl	Sl	Sl	Sl	Sn	Sl	Sn	Sn	Sn	Sl
SGN-U604240_snp45533	3.1	CHR03	59936660	Sl	Sl	Sl	Sl	Sl	Sl	Sl	Sl	Sl	Sl	Sl	Sl	Sl	Sl	Sl	Sl	Sl	Sl	Sl	Sl	Sl	Sl	Sl	Sn	Sl	Sl	Sl	Sl	Sl	Sl	Sl	Sl	Sl	Sl	Sl	Sl	Sl	Sl	Sl	Sl	Sn	Sl	Sn	Sn	Sn	Sl
SGN-U604240_snp45509	3.1	CHR03	59936684	Sl	Sl	Sl	Sl	Sl	Sl	Sl	Sl	Sl	Sl	Sl	Sl	Sl	Sl	Sl	Sl	Sl	Sl	Sl	Sl	Sl	Sl	Sl	Sn	Sl	Sl	Sl	Sl	Sl	Sl	Sl	Sl	Sl	Sl	Sl	Sl	Sl	Sl	Sl	Sl	Sn	Sl	Sn	Sn	Sn	Sl
CL017760-0099	3.1	CHR03	59941840	Sl	Sl	Sl	Sl	Sl	Sl	Sl	Sl	Sl	Sl	Sl	Sl	Sl	Sl	Sl	Sl	Sl	Sl	Sl	Sl	Sl	Sl	Sl	Sn	Sl	Sl	Sl	Sl	Sl	Sl	Sl	Sl	Sl	Sl	Sl	Sl	Sl	Sl	Sl	Sl	Sn	Sl	Sn	Sn	Sn	Sl
CL015662-0214	3.1	CHR03	60072205	Sl	Sl	Sl	Sl	Sl	Sl	Sl	Sl	Sn	Sl	Sl	Sl	Sl	Sl	Sl	Sl	Sl	Sl	Sl	Sl	Sl	Sl	Sl	Sn	Sl	Sl	Sl	Sl	Sl	Sl	Sl	Sl	Sl	Sl	Sl	Sl	Sl	Sl	Sl	Sl	Sn	Sl	Sn	Sn	Sn	Sl
SGN-U579212_snp23699	3.1	CHR03	60123592	Sl	Sl	Sl	Sl	Sl	Sl	Sl	Sl	Sn	Sl	Sl	Sl	Sl	Sl	Sl	Sl	Sl	Sl	Sl	Sl	Sl	Sl	Sl	Sn	Sl	Sl	Sl	Sl	Sl	Sl	Sl	Sl	Sl	Sl	Sl	Sl	Sl	Sl	Sl	Sl	Sn	Sl	Sn	Sn	Sn	Sl
SGN-U579212_snp25451	3.1	CHR03	60125344	Sl	Sl	Sl	Sl	Sl	Sl	Sl	Sl	Sn	Sl	Sl	Sl	Sl	Sl	Sl	Sl	Sl	Sl	Sl	Sl	Sl	Sl	Sl	Sn	Sl	Sl	Sl	Sl	Sl	Sl	Sl	Sl	Sl	Sl	Sl	Sl	Sl	Sl	Sl	Sl	Sn	Sl	Sn	Sn	Sn	Sl
solcap_snp_sl_61881	3.1	CHR03	60193592	Sl	Sl	Sl	Sl	Sl	Sl	Sl	Sl	Sn	Sl	Sl	Sl	Sl	Sl	Sl	Sl	Sl	Sl	Sl	Sl	Sl	Sl	Sl	Sn	Sl	Sl	Sl	Sl	Sl	Sl	Sl	Sl	Sl	Sl	Sl	Sl	Sl	Sl	Sl	Sl	Sn	Sl	Sn	Sl	Sn	Sl
solcap_snp_sl_61880	3.1	CHR03	60194202	Sl	Sl	Sl	Sl	Sl	Sl	Sl	Sl	Sn	Sl	Sl	Sl	Sl	Sl	Sl	Sl	Sl	Sl	Sl	Sl	Sl	Sl	Sl	Sn	Sl	Sl	Sl	Sl	Sl	Sl	Sl	Sl	Sl	Sl	Sl	Sl	Sl	Sl	Sl	Sl	Sn	Sl	Sn	Sl	Sn	Sl
solcap_snp_sl_61853	3.1	CHR03	60458408	Sl	Sl	Sl	Sl	Sl	Sn	Sl	Sl	Sn	Sl	Sl	Sl	Sl	Sl	Sl	Sl	Sl	Sl	Sl	Sl	Sl	Sl	Sl	Sn	Sl	Sl	Sl	Sl	Sl	Sl	Sl	Sl	Sl	Sl	Sl	Sl	Sl	Sl	Sl	Sl	Sn	Sl	Sn	Sl	Sn	Sl
solcap_snp_sl_61820	3.1	CHR03	60698558	Sl	Sl	Sl	Sl	Sl	Sn	Sl	Sl	Sn	Sl	Sl	Sl	Sl	Sl	Sl	Sl	Sl	Sl	Sl	Sl	Sl	Sl	Sl	Sn	Sl	Sl	Sl	Sl	Sl	Sl	Sl	Sl	Sl	Sl	Sl	Sl	Sl	Sl	Sl	Sl	Sn	Sl	Sn	Sl	Sn	Sl
solcap_snp_sl_9137	3.1	CHR03	60773879	Sl	Sl	Sl	Sl	Sl	Sl	Sl	Sl	Sn	Sl	Sl	Sl	Sl	Sl	Sl	Sl	Sl	Sl	Sl	Sl	Sl	Sl	Sl	Sn	Sl	Sl	Sl	Sl	Sl	Sl	Sl	Sl	Sl	Sl	Sl	Sl	Sl	Sl	Sl	Sl	Sn	Sl	Sn	Sl	Sn	Sl
solcap_snp_sl_9136	3.1	CHR03	60777581	Sl	Sl	Sl	Sl	Sl	Sl	Sl	Sl	Sn	Sl	Sl	Sl	Sl	Sl	Sl	Sl	Sl	Sl	Sl	Sl	Sl	Sl	Sl	Sn	Sl	Sl	Sl	Sl	Sl	Sl	Sl	Sl	Sl	Sl	Sl	Sl	Sl	Sl	Sl	Sl	Sn	Sl	Sn	Sl	Sn	Sl
solcap_snp_sl_9134	3.1	CHR03	60778273	Sl	Sl	Sl	Sl	Sl	Sl	Sl	Sl	Sn	Sl	Sl	Sl	Sl	Sl	Sl	Sl	Sl	Sl	Sl	Sl	Sl	Sl	Sl	Sn	Sl	Sl	Sl	Sl	Sl	Sl	Sl	Sl	Sl	Sl	Sl	Sl	Sl	Sl	Sl	Sl	Sn	Sl	Sn	Sl	Sn	Sl
solcap_snp_sl_9131	3.1	CHR03	60778765	Sl	Sl	Sl	Sl	Sl	Sl	Sl	Sl	Sn	Sl	Sl	Sl	Sl	Sl	Sl	Sl	Sl	Sl	Sl	Sl	Sl	Sl	Sl	Sn	Sl	Sl	Sl	Sl	Sl	Sl	Sl	Sl	Sl	Sl	Sl	Sl	Sl	Sl	Sl	Sl	Sn	Sl	Sn	Sl	Sn	Sl
solcap_snp_sl_9127	3.1	CHR03	60795889	Sl	Sl	Sl	Sl	Sl	Sl	Sl	Sl	Sn	Sl	Sl	Sl	Sl	Sl	Sl	Sl	Sl	Sl	Sl	Sl	Sl	Sl	Sl	Sn	Sl	Sl	Sl	Sl	Sl	Sl	Sl	Sl	Sl	Sl	Sl	Sl	Sl	Sl	Sl	Sl	Sn	Sl	Sn	Sl	Sn	Sl
solcap_snp_sl_24909	3.1	CHR03	60802435	Sl	Sl	Sl	Sl	Sl	Sl	Sl	Sl	Sn	Sl	Sl	Sl	Sl	Sl	Sl	Sl	Sl	Sl	Sl	Sl	Sl	Sl	Sl	Sn	Sl	Sl	Sl	Sl	Sl	Sl	Sl	Sl	Sl	Sl	Sl	Sl	Sl	Sl	Sl	Sl	Sn	Sl	Sn	Sl	Sn	Sl
solcap_snp_sl_9125	3.1	CHR03	60802665	Sl	Sl	Sl	Sl	Sl	Sl	Sl	Sl	Sn	Sl	Sl	Sl	Sl	Sl	Sl	Sl	Sl	Sl	Sl	Sl	Sl	Sl	Sl	Sn	Sl	Sl	Sl	Sl	Sl	Sl	Sl	Sl	Sl	Sl	Sl	Sl	Sl	Sl	Sl	Sl	Sn	Sl	Sn	Sl	Sn	Sl
solcap_snp_sl_9116	3.1	CHR03	60817899	Sl	Sl	Sl	Sl	Sl	Sl	Sl	Sl	Sn	Sl	Sl	Sl	Sl	Sl	Sl	Sl	Sl	Sl	Sl	Sl	Sl	Sl	Sl	Sn	Sl	Sl	Sl	Sl	Sl	Sl	Sl	Sl	Sl	Sl	Sl	Sl	Sl	Sl	Sl	Sl	Sn	Sl	Sn	Sl	Sn	Sl
solcap_snp_sl_20803	3.1	CHR03	60859314	Sl	Sl	Sl	Sl	Sl	Sl	Sl	Sl	Sn	Sl	Sl	Sl	Sl	Sl	Sl	Sl	Sl	Sl	Sl	Sl	Sl	Sl	Sl	Sn	Sl	Sl	Sl	Sl	Sl	Sl	Sl	Sl	Sl	Sl	Sl	Sl	Sl	Sl	Sl	Sl	Sn	Sl	Sn	Sl	Sn	Sl
solcap_snp_sl_20802	3.1	CHR03	60860146	Sl	Sl	Sl	Sl	Sl	Sl	Sl	Sl	Sn	Sl	Sl	Sl	Sl	Sl	Sl	Sl	Sl	Sl	Sl	Sl	Sl	Sl	Sl	Sn	Sl	Sl	Sl	Sl	Sl	Sl	Sl	Sl	Sl	Sl	Sl	Sl	Sl	Sl	Sl	Sl	Sn	Sl	Sn	Sl	Sn	Sl
solcap_snp_sl_20801	3.1	CHR03	60862400	Sl	Sl	Sl	Sl	Sl	Sl	Sl	Sl	Sn	Sl	Sl	Sl	Sl	Sl	Sl	Sl	Sl	Sl	Sl	Sl	Sl	Sl	Sl	Sn	Sl	Sl	Sl	Sl	Sl	Sl	Sl	Sl	Sl	Sl	Sl	Sl	Sl	Sl	Sl	Sl	Sn	Sl	Sn	Sl	Sn	Sl
solcap_snp_sl_20800	3.1	CHR03	60887063	Sl	Sl	Sl	Sl	Sl	Sn	Sl	Sl	Sn	Sl	Sl	Sl	Sl	Sl	Sl	Sl	Sl	Sl	Sl	Sl	Sl	Sl	Sl	Sn	Sl	Sl	Sl	Sl	Sl	Sl	Sl	Sl	Sl	Sl	Sl	Sl	Sl	Sl	Sl	Sl	Sn	Sl	Sn	Sl	Sn	Sl
solcap_snp_sl_34125	3.1	CHR03	60893668	Sl	Sl	Sl	Sl	Sl	Sn	Sl	Sl	Sn	Sl	Sl	Sl	Sl	Sl	Sl	Sl	Sl	Sl	Sl	Sl	Sl	Sl	Sl	Sn	Sl	Sl	Sl	Sl	Sl	Sl	Sl	Sl	Sl	Sl	Sl	Sl	Sl	Sl	Sl	Sl	Sn	Sl	Sn	Sl	Sn	Sl
solcap_snp_sl_20794	3.1	CHR03	60931606	Sl	Sl	Sl	Sl	Sl	Sn	Sl	Sl	Sn	Sl	Sl	Sl	Sl	Sl	Sl	Sl	Sl	Sl	Sl	Sl	Sl	Sl	Sl	Sn	Sl	Sl	Sl	Sl	Sl	Sl	Sl	Sl	Sl	Sl	Sl	Sl	Sl	Sl	Sl	Sl	Sn	Sl	Sn	Sl	Sn	Sl
solcap_snp_sl_20776	3.1	CHR03	60964395	Sl	Sl	Sl	Sl	Sl	Sn	Sl	Sl	Sn	Sl	Sl	Sl	Sl	Sl	Sl	Sl	Sl	Sl	Sl	Sl	Sl	Sl	Sl	Sn	Sl	Sl	Sl	Sl	Sl	Sl	Sl	Sl	Sl	Sl	Sl	Sl	Sl	Sl	Sl	Sl	Sn	Sl	Sn	Sl	Sn	Sl
solcap_snp_sl_20773	3.1	CHR03	60970850	Sl	Sl	Sl	Sl	Sl	Sn	Sl	Sl	Sn	Sl	Sl	Sl	Sl	Sl	Sl	Sl	Sl	Sl	Sl	Sl	Sl	Sl	Sl	Sn	Sl	Sl	Sl	Sl	Sl	Sl	Sl	Sl	Sl	Sl	Sl	Sl	Sl	Sl	Sl	Sl	Sn	Sl	Sn	Sl	Sn	Sl
solcap_snp_sl_20772	3.1	CHR03	60971107	Sl	Sl	Sl	Sl	Sl	Sn	Sl	Sl	Sn	Sl	Sl	Sl	Sl	Sl	Sl	Sl	Sl	Sl	Sl	Sl	Sl	Sl	Sl	Sn	Sl	Sl	Sl	Sl	Sl	Sl	Sl	Sl	Sl	Sl	Sl	Sl	Sl	Sl	Sl	Sl	Sn	Sl	Sn	Sl	Sn	Sl
CL009269-0272	3.1	CHR03	60973195	Sl	Sl	Sl	Sl	Sl	Sn	Sl	Sl	Sn	Sl	Sl	Sl	Sl	Sl	Sl	Sl	Sl	Sl	Sl	Sl	Sl	Sl	Sl	Sn	Sl	Sl	Sl	Sl	Sl	Sl	Sl	Sl	Sl	Sl	Sl	Sl	Sl	Sl	Sl	Sl	Sn	Sl	Sn	Sl	Sn	Sl
solcap_snp_sl_20765	3.1	CHR03	60982958	Sl	Sl	Sl	Sl	Sl	Sn	Sl	Sl	Sn	Sl	Sl	Sl	Sl	Sl	Sl	Sl	Sl	Sl	Sl	Sl	Sl	Sl	Sl	Sn	Sl	Sl	Sl	Sl	Sl	Sl	Sl	Sl	Sl	Sl	Sl	Sl	Sl	Sl	Sl	Sl	Sn	Sl	Sn	Sl	Sn	Sl
solcap_snp_sl_20762	3.1	CHR03	60986980	Sl	Sl	Sl	Sl	Sl	Sn	Sl	Sl	Sn	Sl	Sl	Sl	Sl	Sl	Sl	Sl	Sl	Sl	Sl	Sl	Sl	Sl	Sl	Sn	Sl	Sl	Sl	Sl	Sl	Sl	Sl	Sl	Sl	Sl	Sl	Sl	Sl	Sl	Sl	Sl	Sn	Sl	Sn	Sl	Sn	Sl
solcap_snp_sl_20760	3.1	CHR03	61005063	Sl	Sl	Sl	Sl	Sl	Sn	Sl	Sl	Sn	Sl	Sl	Sl	Sl	Sl	Sl	Sl	Sl	Sl	Sl	Sl	Sl	Sl	Sl	Sn	Sl	Sl	Sl	Sl	Sl	Sl	Sl	Sl	Sl	Sl	Sl	Sl	Sl	Sl	Sl	Sl	Sn	Sl	Sn	Sl	Sn	Sl
solcap_snp_sl_20752	3.1	CHR03	61031611	Sl	Sl	Sl	Sl	Sl	Sn	Sl	Sl	Sn	Sl	Sl	Sl	Sl	Sl	Sl	Sl	Sl	Sl	Sl	Sl	Sl	Sl	Sl	Sn	Sl	Sl	Sl	Sl	Sl	Sl	Sl	Sl	Sl	Sl	Sl	Sl	Sl	Sl	Sl	Sl	Sn	Sl	Sn	Sl	Sn	Sl
solcap_snp_sl_20751	3.1	CHR03	61048870	Sl	Sl	Sl	Sl	Sl	Sn	Sl	Sl	Sn	Sl	Sl	Sl	Sl	Sl	Sl	Sl	Sl	Sl	Sl	Sl	Sl	Sl	Sl	Sn	Sl	Sl	Sl	Sl	Sl	Sl	Sl	Sl	Sl	Sl	Sl	Sl	Sl	Sl	Sl	Sl	Sn	Sl	Sn	Sl	Sn	Sl
solcap_snp_sl_20743	3.1	CHR03	61061256	Sl	Sl	Sl	Sl	Sl	Sn	Sl	Sl	Sn	Sl	Sl	Sl	Sl	Sl	Sl	Sl	Sl	Sl	Sl	Sl	Sl	Sl	Sl	Sn	Sl	Sl	Sl	Sl	Sl	Sl	Sl	Sl	Sl	Sl	Sl	Sl	Sl	Sl	Sl	Sl	Sn	Sl	Sn	Sl	Sn	Sl
solcap_snp_sl_34115	3.1	CHR03	61101258	Sl	Sl	Sl	Sl	Sl	Sn	Sl	Sl	Sn	Sl	Sl	Sl	Sl	Sl	Sl	Sl	Sl	Sl	Sl	Sl	Sl	Sl	Sl	Sn	Sl	Sl	Sl	Sl	Sl	Sl	Sl	Sl	Sl	Sl	Sl	Sl	Sl	Sl	Sl	Sl	Sn	Sl	Sn	Sl	Sn	Sl
solcap_snp_sl_20724	3.1	CHR03	61133425	Sl	Sl	Sl	Sl	Sl	Sn	Sl	Sl	Sn	Sl	Sl	Sl	Sl	Sl	Sl	Sl	Sl	Sl	Sl	Sl	Sl	Sl	Sl	Sn	Sl	Sl	Sl	Sl	Sl	Sl	Sl	Sl	Sl	Sl	Sl	Sl	Sl	Sl	Sl	Sl	Sn	Sl	Sn	Sl	Sn	Sl
solcap_snp_sl_20723	3.1	CHR03	61134967	Sl	Sl	Sl	Sl	Sl	Sn	Sl	Sl	Sn	Sl	Sl	Sl	Sl	Sl	Sl	Sl	Sl	Sl	Sl	Sl	Sl	Sl	Sl	Sn	Sl	Sl	Sl	Sl	Sl	Sl	Sl	Sl	Sl	Sl	Sl	Sl	Sl	Sl	Sl	Sl	Sn	Sl	Sn	Sl	Sn	Sl
solcap_snp_sl_20721	3.1	CHR03	61157041	Sl	Sl	Sl	Sl	Sl	Sn	Sl	Sl	Sn	Sl	Sl	Sl	Sl	Sl	Sl	Sl	Sl	Sl	Sl	Sl	Sl	Sl	Sl	Sn	Sl	Sl	Sl	Sl	Sl	Sl	Sl	Sl	Sl	Sl	Sl	Sl	Sl	Sl	Sl	Sl	Sn	Sl	Sn	Sl	Sn	Sl
solcap_snp_sl_20710	3.1	CHR03	61186416	Sl	Sl	Sl	Sl	Sl	Sn	Sl	Sl	Sn	Sl	Sl	Sl	Sl	Sl	Sl	Sl	Sl	Sl	Sl	Sl	Sl	Sl	Sl	Sn	Sl	Sl	Sl	Sl	Sl	Sl	Sl	Sl	Sl	Sl	Sl	Sl	Sl	Sl	Sl	Sl	Sn	Sl	Sn	Sl	Sn	Sl
solcap_snp_sl_20702	3.1	CHR03	61214629	Sl	Sl	Sl	Sl	Sl	Sn	Sl	Sl	Sn	Sl	Sl	Sl	Sl	Sl	Sl	Sl	Sl	Sl	Sl	Sl	Sl	Sl	Sl	Sn	Sl	Sl	Sl	Sl	Sl	Sl	Sl	Sl	Sl	Sl	Sl	Sl	Sl	Sl	Sl	Sl	Sn	Sl	Sn	Sl	Sn	Sl
solcap_snp_sl_20690	3.1	CHR03	61309193	Sl	Sl	Sl	Sl	Sl	Sn	Sl	Sl	Sn	Sl	Sl	Sl	Sl	Sl	Sl	Sl	Sl	Sl	Sl	Sl	Sl	Sl	Sl	Sn	Sl	Sl	Sl	Sl	Sl	Sl	Sl	Sl	Sl	Sl	Sl	Sl	Sl	Sl	Sl	Sl	Sn	Sl	Sn	Sl	Sn	Sl
CL015880-0286	3.1	CHR03	61325834	Sl	Sl	Sl	Sl	Sl	Sn	Sl	Sl	Sn	Sl	Sl	Sl	Sl	Sl	Sl	Sl	Sl	Sl	Sl	Sl	Sl	Sl	Sl	Sn	Sl	Sl	Sl	Sl	Sl	Sl	Sl	Sl	Sl	Sl	Sl	Sl	Sl	Sl	Sl	Sl	Sn	Sl	Sn	Sl	Sn	Sl
solcap_snp_sl_34105	3.1	CHR03	61352882	Sl	Sl	Sl	Sl	Sl	Sn	Sl	Sl	Sn	Sl	Sl	Sl	Sl	Sl	Sl	Sl	Sl	Sl	Sl	Sl	Sl	Sl	Sl	Sn	Sl	Sl	Sl	Sl	Sl	Sl	Sl	Sl	Sl	Sl	Sl	Sl	Sl	Sl	Sl	Sl	Sn	Sl	Sn	Sl	Sn	Sl
solcap_snp_sl_61634	3.1	CHR03	61674140	Sl	Sl	Sl	Sl	Sl	Sn	Sl	Sl	Sn	Sl	Sl	Sl	Sl	Sl	Sl	Sl	Sl	Sl	Sl	Sl	Sl	Sl	Sl	Sn	Sl	Sl	Sl	Sl	Sl	Sl	Sl	Sl	Sl	Sl	Sl	Sl	Sl	Sl	Sl	Sl	Sn	Sl	Sn	Sl	Sn	Sl
solcap_snp_sl_34088	3.1	CHR03	62059329	Sl	Sl	Sl	Sl	Sl	Sn	Sl	Sl	Sn	Sl	Sl	Sl	Sl	Sl	Sl	Sl	Sl	Sl	Sl	Sl	Sl	Sl	Sl	Sn	Sl	Sl	Sl	Sl	Sl	Sl	Sl	Sl	Sl	Sl	Sl	Sl	Sl	Sl	Sl	Sl	Sn	Sl	Sn	Sl	Sn	Sl
solcap_snp_sl_34048	3.1	CHR03	62258443	Sl	Sl	Sl	Sl	Sl	Sn	Sl	Sl	Sn	Sl	Sl	Sl	Sl	Sl	Sl	Sl	Sl	Sl	Sl	Sl	Sl	Sl	Sl	Sn	Sl	Sl	Sl	Sl	Sl	Sl	Sl	Sl	Sl	Sl	Sl	Sl	Sl	Sl	Sn	Sl	Sn	Sl	Sn	Sl	Sn	Sl
solcap_snp_sl_34013	3.1	CHR03	62466364	Sl	Sl	Sl	Sl	Sl	Sn	Sl	Sl	Sn	Sl	Sl	Sl	Sl	Sl	Sl	Sl	Sl	Sl	Sn	Sl	Sl	Sl	Sl	Sn	Sl	Sl	Sl	Sl	Sl	Sl	Sl	Sl	Sl	Sl	Sl	Sl	Sl	Sl	Sn	Sl	Sn	Sl	Sn	Sl	Sn	Sl
solcap_snp_sl_33975	3.1	CHR03	62682035	Sl	Sl	Sl	Sl	Sl	Sn	Sl	Sl	Sn	Sl	Sl	Sl	Sl	Sl	Sl	Sl	Sl	Sl	Sn	Sl	Sl	Sl	Sl	Sn	Sl	Sl	Sl	Sl	Sl	Sl	Sl	Sl	Sl	Sl	Sl	Sl	Sl	Sl	Sn	Sl	Sn	Sl	Sn	Sl	Sn	Sl
solcap_snp_sl_33968	3.1	CHR03	62764661	Sl	Sl	Sl	Sl	Sl	Sn	Sl	Sl	Sn	Sl	Sl	Sl	Sl	Sl	Sl	Sl	Sl	Sl	Sn	Sl	Sl	Sl	Sl	Sn	Sl	Sl	Sl	Sl	Sl	Sl	Sl	Sl	Sl	Sl	Sl	Sl	Sl	Sl	Sn	Sl	Sn	Sl	Sn	Sl	Sn	Sl
solcap_snp_sl_33948	3.1	CHR03	62818185	Sl	Sl	Sl	Sl	Sl	Sn	Sn	Sl	Sn	Sl	Sl	Sl	Sl	Sl	Sl	Sl	Sl	Sl	Sn	Sl	Sl	Sl	Sl	Sn	Sl	Sl	Sl	Sl	Sl	Sl	Sl	Sl	Sl	Sl	Sl	Sl	Sl	Sl	Sn	Sl	Sn	Sl	Sn	Sl	Sn	Sl
SL20050_135	3.1	CHR03	62877106	Sl	Sl	Sl	Sl	Sl	Sn	Sn	Sl	Sn	Sl	Sl	Sl	Sl	Sl	Sl	Sl	Sl	Sl	Sn	Sl	Sl	Sl	Sl	Sn	Sl	Sl	Sl	Sl	Sl	Sl	Sl	Sl	Sl	Sl	Sl	Sl	Sl	Sl	Sn	Sl	Sn	Sl	Sn	Sl	Sn	Sl
CL017699-0108_solcap_snp_sl_61460	3.1	CHR03	63062353	Sl	Sl	Sl	Sl	Sl	Sn	Sn	Sl	Sn	Sl	Sl	Sl	Sl	Sl	Sl	Sl	Sl	Sl	Sn	Sl	Sl	Sl	Sl	Sn	Sl	Sl	Sl	Sl	Sl	Sl	Sl	Sl	Sl	Sl	Sl	Sl	Sl	Sl	Sn	Sl	Sn	Sl	Sn	Sl	Sn	Sl
solcap_snp_sl_61437	3.1	CHR03	63163924	Sl	Sl	Sl	Sl	Sl	Sn	Sn	Sl	Sn	Sl	Sl	Sl	Sl	Sl	Sl	Sl	Sl	Sl	Sn	Sl	Sn	Sl	Sl	Sn	Sl	Sl	Sl	Sl	Sl	Sl	Sl	Sl	Sl	Sl	Sl	Sl	Sl	Sl	Sn	Sl	Sn	Sl	Sn	Sl	Sn	Sl
solcap_snp_sl_33905	3.1	CHR03	63296409	Sl	Sl	Sl	Sl	Sl	Sn	Sn	Sl	Sn	Sl	Sl	Sl	Sl	Sl	Sl	Sl	Sl	Sl	Sn	Sl	Sn	Sl	Sl	Sn	Sl	Sl	Sl	Sl	Sl	Sl	Sl	Sl	Sl	Sl	Sl	Sl	Sl	Sl	Sn	Sl	Sn	Sl	Sn	Sl	Sn	Sl
solcap_snp_sl_61411	3.1	CHR03	63335636	Sl	Sl	Sl	Sl	Sl	Sn	Sn	Sl	Sn	Sl	Sl	Sl	Sl	Sl	Sl	Sl	Sl	Sl	Sn	Sl	Sn	Sl	Sl	Sn	Sl	Sl	Sl	Sl	Sl	Sl	Sl	Sl	Sl	Sl	Sl	Sl	Sl	Sl	Sn	Sl	Sn	Sl	Sn	Sl	Sn	Sl
CL000226-0238	3.1	CHR03	63353714	Sl	Sl	Sl	Sl	Sl	Sn	Sn	Sl	Sn	Sl	Sl	Sl	Sl	Sl	Sl	Sl	Sl	Sl	Sn	Sl	Sn	Sl	Sl	Sn	Sl	Sl	Sl	Sl	Sl	Sl	Sl	Sl	Sl	Sl	Sl	Sl	Sl	Sl	Sn	Sl	Sn	Sl	Sn	Sl	Sn	Sl
solcap_snp_sl_33877	3.1	CHR03	63403216	Sl	Sl	Sl	Sl	Sl	Sn	Sn	Sl	Sn	Sl	Sl	Sl	Sl	Sl	Sl	Sl	Sl	Sl	Sn	Sl	Sn	Sl	Sl	Sn	Sl	Sl	Sl	Sl	Sl	Sl	Sl	Sl	Sl	Sl	Sl	Sl	Sl	Sl	Sn	Sl	Sn	Sl	Sn	Sl	Sn	Sl
solcap_snp_sl_33855	3.1	CHR03	63524220	Sl	Sl	Sl	Sl	Sl	Sn	Sn	Sl	Sn	Sl	Sl	Sl	Sl	Sl	Sl	Sl	Sl	Sl	Sn	Sl	Sn	Sl	Sl	Sn	Sl	Sl	Sl	Sl	Sl	Sl	Sl	Sl	Sl	Sl	Sl	Sl	Sl	Sl	Sn	Sl	Sn	Sl	Sn	Sl	Sn	Sl
solcap_snp_sl_33829	3.1	CHR03	63813647	Sl	Sl	Sl	Sl	Sl	Sn	Sn	Sl	Sn	Sl	Sl	Sl	Sl	Sl	Sl	Sl	Sl	Sl	Sn	Sl	Sn	Sl	Sl	Sn	Sl	Sl	Sl	Sl	Sl	Sl	Sl	Sl	Sl	Sl	Sl	Sl	Sl	Sl	Sn	Sl	Sn	Sl	Sl	Sl	Sn	Sl
solcap_snp_sl_33815	3.1	CHR03	64135649	Sl	Sl	Sl	Sl	Sl	Sn	Sn	Sl	Sn	Sl	Sl	Sl	Sl	Sl	Sl	Sl	Sl	Sl	Sn	Sl	Sn	Sl	Sl	Sn	Sl	Sl	Sl	Sl	Sl	Sl	Sl	Sl	Sl	Sl	Sl	Sl	Sl	Sl	Sn	Sl	Sn	Sl	Sl	Sl	Sn	Sl
solcap_snp_sl_61238	3.1	CHR03	64281078	Sl	Sl	Sl	Sl	Sl	Sn	Sn	Sl	Sn	Sl	Sl	Sl	Sl	Sl	Sl	Sl	Sl	Sl	Sn	Sl	Sn	Sl	Sl	Sn	Sl	Sl	Sl	Sl	Sl	Sl	Sl	Sl	Sl	Sl	Sl	Sl	Sl	Sl	Sn	Sl	Sn	Sl	Sl	Sl	Sn	Sl
solcap_snp_sl_36548	3.1	CHR03	64315501	Sl	Sl	Sl	Sl	Sl	Sn	Sn	Sl	Sn	Sl	Sl	Sl	Sl	Sl	Sl	Sl	Sl	Sl	Sn	Sl	Sn	Sl	Sl	Sn	Sl	Sl	Sl	Sl	Sl	Sl	Sl	Sl	Sl	Sl	Sl	Sl	Sl	Sl	Sn	Sl	Sn	Sl	Sl	Sl	Sn	Sl
solcap_snp_sl_67705	3.1	CHR03	64445568	Sl	Sl	Sl	Sl	Sl	Sn	Sn	Sl	Sn	Sl	Sl	Sl	Sl	Sl	Sl	Sl	Sl	Sl	Sn	Sl	Sn	Sl	Sl	Sn	Sl	Sl	Sl	Sl	Sl	Sl	Sl	Sl	Sl	Sl	Sl	Sl	Sl	Sl	Sn	Sl	Sn	Sl	Sl	Sl	Sn	Sl
solcap_snp_sl_67663	3.1	CHR03	64553194	Sl	Sl	Sl	Sl	Sl	Sn	Sn	Sl	Sn	Sl	Sl	Sl	Sl	Sl	Sl	Sl	Sl	Sl	Sn	Sl	Sn	Sl	Sl	Sn	Sl	Sl	Sl	Sl	Sl	Sl	Sl	Sl	Sl	Sl	Sl	Sl	Sl	Sl	Sn	Sl	Sn	Sl	Sl	Sl	Sn	Sl
solcap_snp_sl_36532	3.1	CHR03	64579995	Sl	Sl	Sl	Sl	Sl	Sn	Sn	Sl	Sn	Sl	Sl	Sl	Sl	Sl	Sl	Sl	Sl	Sl	Sn	Sl	Sn	Sl	Sl	Sn	Sl	Sl	Sl	Sl	Sl	Sl	Sl	Sl	Sl	Sl	Sl	Sl	Sl	Sl	Sn	Sl	Sn	Sl	Sl	Sl	Sn	Sl
solcap_snp_sl_67626	3.1	CHR03	64772420	Sl	Sl	Sl	Sl	Sl	Sn	Sn	Sl	Sn	Sl	Sl	Sl	Sl	Sl	Sl	Sl	Sl	Sl	Sn	Sl	Sn	Sl	Sl	Sn	Sl	Sl	Sl	Sl	Sl	Sl	Sl	Sl	Sl	Sl	Sl	Sl	Sl	Sl	Sn	Sl	Sn	Sl	Sl	Sl	Sn	Sl
solcap_snp_sl_45224	4	CHR04	35288	Sl	Sl	Sn	Sl	Sl	Sl	Sl	Sl	Sn	Sl	Sn	Sl	Sl	Sl	Sl	Sl	Sl	Sl	Sl	Sn	Sl	Sl	Sl	Sl	Sl	Sl/Sn	Sl	Sl	Sl	Sl	Sl	Sl	Sl	Sl	Sl	Sl	Sl	Sl	Sl	Sl	Sl	Sl	Sl	Sl	Sl	Sl
solcap_snp_sl_45232	4	CHR04	80919	Sl	Sl	Sn	Sl	Sl	Sl	Sl	Sl	Sn	Sl	Sn	Sl	Sl	Sl	Sl	Sl	Sl	Sl	Sl	Sn	Sl	Sl	Sl	Sl	Sl	Sl/Sn	Sl	Sl	Sl	Sl	Sl	Sl	Sl	Sl	Sl	Sl	Sl	Sl	Sl	Sl	Sl	Sl	Sl	Sl	Sl	Sl
solcap_snp_sl_45249	4	CHR04	213755	Sl	Sl	Sn	Sl	Sl	Sl	Sl	Sl	Sn	Sl	Sn	Sl	Sl	Sl	Sl	Sl	Sl	Sl	Sl	Sn	Sl	Sl	Sl	Sl	Sl	Sl/Sn	Sl	Sl	Sl	Sl	Sl	Sl	Sl	Sl	Sl	Sl	Sl	Sl	Sl	Sl	Sl	Sl	Sl	Sl	Sl	Sl
SL10952_387	4	CHR04	223026	Sl	Sl	Sn	Sl	Sl	Sl	Sl	Sl	Sn	Sl	Sn	Sl	Sl	Sl	Sl	Sl	Sl	Sl	Sl	Sn	Sl	Sl	Sl	Sl	Sl	Sl/Sn	Sl	Sl	Sl	Sl	Sl	Sl	Sl	Sl	Sl	Sl	Sl	Sl	Sl	Sl	Sl	Sl	Sl	Sl	Sl	Sl
CL016772-0147_solcap_snp_sl_45273	4	CHR04	313965	Sl	Sl	Sn	Sl	Sl	Sl	Sl	Sl	Sn	Sl	Sn	Sl	Sl	Sl	Sl	Sl	Sl	Sl	Sl	Sn	Sl	Sl	Sl	Sl	Sl	Sl/Sn	Sl	Sl	Sl	Sl	Sl	Sl	Sl	Sl	Sl	Sl	Sl	Sl	Sl	Sl	Sl	Sl	Sl	Sl	Sl	Sl
solcap_snp_sl_45276	4	CHR04	323820	Sl	Sl	Sn	Sl	Sl	Sl	Sl	Sl	Sn	Sl	Sn	Sl	Sl	Sl	Sl	Sl	Sl	Sl	Sl	Sn	Sl	Sl	Sl	Sl	Sl	Sl/Sn	Sl	Sl	Sl	Sl	Sl	Sl	Sl	Sl	Sl	Sl	Sl	Sl	Sl	Sl	Sl	Sl	Sl	Sl	Sl	Sl
solcap_snp_sl_45301	4	CHR04	445345	Sl	Sl	Sn	Sl	Sl	Sl	Sl	Sl	Sn	Sl	Sn	Sl	Sl	Sl	Sl	Sl	Sl	Sl	Sl	Sl	Sl	Sl	Sl	Sl	Sl	Sl/Sn	Sl	Sl	Sl	Sl	Sl	Sl	Sl	Sl	Sl	Sl	Sl	Sl	Sl	Sl	Sl	Sl	Sl	Sl	Sl	Sl
solcap_snp_sl_45332	4	CHR04	585828	Sl	Sl	Sn	Sl	Sl	Sl	Sl	Sl	Sn	Sl	Sn	Sn	Sl	Sl	Sl	Sl	Sl	Sl	Sl	Sl	Sl	Sl	Sl	Sl	Sl	Sl/Sn	Sl	Sl	Sl	Sl	Sl	Sl	Sl	Sn	Sl	Sl	Sl	Sl	Sl	Sl	Sl	Sl	Sl	Sl	Sl	Sl
solcap_snp_sl_63760	4	CHR04	713815	Sl	Sl	Sn	Sl	Sl	Sl	Sl	Sl	Sn	Sl	Sn	Sn	Sl	Sl	Sl	Sl	Sl	Sl	Sl	Sl	Sl	Sl	Sl	Sl	Sl	Sl/Sn	Sl	Sl	Sl	Sl	Sl	Sl	Sl	Sn	Sl	Sl	Sl	Sl	Sl	Sl	Sl	Sl	Sl	Sl	Sl	Sl
solcap_snp_sl_15357	4	CHR04	767236	Sl	Sl	Sl	Sl	Sl	Sl	Sl	Sl	Sl	Sl	Sl	Sl	Sl	Sl	Sl	Sl	Sl	Sl	Sl	Sl	Sl	Sl	Sl	Sl	Sl	Sl	Sl	Sl	Sl	Sl	Sl	Sl	Sl	Sn	Sl	Sl	Sl	Sl	Sl	Sl	Sl	Sl	Sl	Sl	Sl	Sl
solcap_snp_sl_63775	4	CHR04	767993	Sl	Sl	Sl	Sl	Sl	Sl	Sl	Sl	Sl	Sl	Sl	Sl	Sl	Sl	Sl	Sl	Sl	Sl	Sl	Sl	Sl	Sl	Sl	Sl	Sl	Sl	Sl	Sl	Sl	Sl	Sl	Sl	Sl	Sn	Sl	Sl	Sl	Sl	Sl	Sl	Sl	Sl	Sl	Sl	Sl	Sl
solcap_snp_sl_9835	4	CHR04	773887	Sl	Sl	Sl	Sl	Sl	Sl	Sl	Sl	Sl	Sl	Sl	Sl	Sl	Sl	Sl	Sl	Sl	Sl	Sl	Sl	Sl	Sl	Sl	Sl	Sl	Sl	Sl	Sl	Sl	Sl	Sl	Sl	Sl	Sn	Sl	Sl	Sl	Sl	Sl	Sl	Sl	Sl	Sl	Sl	Sl	Sl
solcap_snp_sl_9836	4	CHR04	776334	Sl	Sl	Sl	Sl	Sl	Sl	Sl	Sl	Sl	Sl	Sl	Sl	Sl	Sl	Sl	Sl	Sl	Sl	Sl	Sl	Sl	Sl	Sl	Sl	Sl	Sl	Sl	Sl	Sl	Sl	Sl	Sl	Sl	Sn	Sl	Sl	Sl	Sl	Sl	Sl	Sl	Sl	Sl	Sl	Sl	Sl
solcap_snp_sl_9840	4	CHR04	777353	Sl	Sl	Sl	Sl	Sl	Sl	Sl	Sl	Sl	Sl	Sl	Sl	Sl	Sl	Sl	Sl	Sl	Sl	Sl	Sl	Sl	Sl	Sl	Sl	Sl	Sl	Sl	Sl	Sl	Sl	Sl	Sl	Sl	Sn	Sl	Sl	Sl	Sl	Sl	Sl	Sl	Sl	Sl	Sl	Sl	Sl
solcap_snp_sl_9855	4	CHR04	845631	Sl	Sl	Sl	Sl	Sl	Sl	Sl	Sl	Sl	Sl	Sl	Sl	Sl	Sl	Sl	Sl	Sl	Sl	Sl	Sl	Sl	Sl	Sl	Sl	Sl	Sl	Sl	Sl	Sl	Sl	Sl	Sl	Sl	Sn	Sl	Sl	Sl	Sl	Sl	Sl	Sl	Sl	Sl	Sl	Sl	Sl
solcap_snp_sl_63814	4	CHR04	983732	Sl	Sl	Sl	Sl	Sl	Sl	Sl	Sl	Sl	Sl	Sl	Sl	Sl	Sl	Sl	Sl	Sl	Sl	Sl	Sl	Sl	Sl	Sl	Sl	Sl	Sl	Sl	Sl	Sl	Sl	Sl	Sl	Sl	Sn	Sl	Sl	Sl	Sl	Sl	Sl	Sl	Sl	Sl	Sl	Sl	Sl
solcap_snp_sl_21320	4	CHR04	986628	Sl	Sl	Sl	Sl	Sl	Sl	Sl	Sl	Sl	Sl	Sl	Sl	Sl	Sl	Sl	Sl	Sl	Sl	Sl	Sl	Sl	Sl	Sl	Sl	Sl	Sl	Sl	Sl	Sl	Sl	Sl	Sl	Sl	Sn	Sl	Sl	Sl	Sl	Sl	Sl	Sl	Sl	Sl	Sl	Sl	Sl
solcap_snp_sl_63852	4	CHR04	1123988	Sl	Sl	Sl	Sl	Sl	Sl	Sl	Sl	Sl	Sl	Sl	Sl	Sl	Sl	Sl	Sl	Sl	Sl	Sl	Sl	Sl	Sl	Sl	Sl	Sl	Sl	Sl	Sl	Sl	Sl	Sl	Sl	Sl	Sn	Sl	Sl	Sl	Sl	Sl	Sl	Sl	Sl	Sl	Sl	Sl	Sl
CL016869-0318	4	CHR04	1125269	Sl	Sl	Sl	Sl	Sl	Sl	Sl	Sl	Sl	Sl	Sl	Sl	Sl	Sl	Sl	Sl	Sl	Sl	Sl	Sl	Sl	Sl	Sl	Sl	Sl	Sl	Sl	Sl	Sl	Sl	Sl	Sl	Sl	Sn	Sl	Sl	Sl	Sl	Sl	Sl	Sl	Sl	Sl	Sl	Sl	Sl
solcap_snp_sl_63869	4	CHR04	1163761	Sl	Sl	Sl	Sl	Sl	Sl	Sl	Sl	Sl	Sl	Sl	Sl	Sl	Sl	Sl	Sl	Sl	Sl	Sl	Sl	Sl	Sl	Sl	Sl	Sl	Sl	Sl	Sl	Sl	Sl	Sl	Sl	Sl	Sn	Sl	Sl	Sl	Sl	Sl	Sl	Sl	Sl	Sl	Sl	Sl	Sl
solcap_snp_sl_63870	4	CHR04	1163881	Sl	Sl	Sl	Sl	Sl	Sl	Sl	Sl	Sl	Sl	Sl	Sl	Sl	Sl	Sl	Sl	Sl	Sl	Sl	Sl	Sl	Sl	Sl	Sl	Sl	Sl	Sl	Sl	Sl	Sl	Sl	Sl	Sl	Sn	Sl	Sl	Sl	Sl	Sl	Sl	Sl	Sl	Sl	Sl	Sl	Sl
SGN-U581496_snp423	4	CHR04	1374170	Sl	Sl	Sl	Sl	Sl	Sl	Sl	Sl	Sl	Sl	Sl	Sl	Sl	Sl	Sl	Sl	Sl	Sl	Sl	Sl	Sl	Sl	Sl	Sl	Sl	Sl	Sl	Sl	Sl	Sl	Sl	Sl	Sl	Sn	Sl	Sl	Sl	Sl	Sl	Sl	Sl	Sl	Sl	Sl	Sl	Sl
solcap_snp_sl_63976	4	CHR04	1562490	Sl	Sl	Sl	Sl	Sl	Sl	Sl	Sl	Sl	Sl	Sl	Sl	Sl	Sl	Sl	Sl	Sl	Sl	Sl	Sl	Sl	Sl	Sl	Sl	Sl	Sl	Sl	Sl	Sl	Sl	Sl	Sl	Sl	Sn	Sl	Sl	Sl	Sl	Sl	Sl	Sl	Sl	Sl	Sl	Sl	Sl
solcap_snp_sl_63996	4	CHR04	1707811	Sl	Sl	Sl	Sl	Sl	Sl	Sl	Sl	Sl	Sl	Sl	Sl	Sl	Sl	Sl	Sl	Sl	Sl	Sl	Sl	Sl	Sl	Sl	Sl	Sl	Sl	Sl	Sl	Sl	Sl	Sl	Sl	Sl	Sn	Sl	Sl	Sl	Sl	Sl	Sl	Sl	Sl	Sl	Sl	Sl	Sl
CL016761-0264	4	CHR04	1974622	Sl	Sl	Sl	Sl	Sl	Sl	Sl	Sl	Sl	Sl	Sl	Sl	Sl	Sl	Sl	Sl	Sl	Sl	Sl	Sl	Sl	Sl	Sl	Sl	Sl	Sl	Sl	Sl	Sl	Sl	Sl	Sl	Sl	Sl	Sl	Sl	Sl	Sl	Sl	Sl	Sl	Sl	Sl	Sl	Sl	Sl
solcap_snp_sl_64053	4	CHR04	1977101	Sl	Sl	Sl	Sl	Sl	Sl	Sl	Sl	Sl	Sl	Sl	Sl	Sl	Sl	Sl	Sl	Sl	Sl	Sl	Sl	Sl	Sl	Sl	Sl	Sl	Sl	Sl	Sl	Sl	Sl	Sl	Sl	Sl	Sl	Sl	Sl	Sl	Sl	Sl	Sl	Sl	Sl	Sl	Sl	Sl	Sl
solcap_snp_sl_64082	4	CHR04	2143086	Sl	Sl	Sl	Sl	Sl	Sl	Sl	Sl	Sl	Sl	Sl	Sl	Sl	Sl	Sl	Sl	Sl	Sl	Sl	Sl	Sl	Sl	Sl	Sl	Sl	Sl	Sl	Sl	Sl	Sn	Sl	Sl	Sl	Sl	Sl	Sl	Sn	Sl	Sl	Sl	Sl	Sl	Sl	Sl	Sl	Sl
solcap_snp_sl_21338	4	CHR04	2170724	Sl	Sl	Sl	Sl	Sl	Sl	Sl	Sl	Sl	Sl	Sl	Sl	Sl	Sl	Sl	Sl	Sl	Sl	Sl	Sl	Sl	Sl	Sl	Sl	Sl	Sl	Sl	Sl	Sl	Sn	Sl	Sl	Sl	Sl	Sl	Sl	Sn	Sl	Sl	Sl	Sl	Sl	Sl	Sl	Sl	Sl
solcap_snp_sl_21346	4	CHR04	2275503	Sl	Sl	Sl	Sl	Sl	Sl	Sl	Sl	Sl	Sl	Sl	Sl	Sl	Sl	Sl	Sl	Sl	Sl	Sl	Sl	Sl	Sl	Sl	Sl	Sl	Sl	Sl	Sl	Sl	Sn	Sl	Sl	Sl	Sl	Sl	Sl	Sn	Sl	Sl	Sl	Sl	Sl	Sl	Sl	Sl	Sl
solcap_snp_sl_34670	4	CHR04	2282210	Sl	Sl	Sl	Sl	Sl	Sl	Sl	Sl	Sl	Sl	Sl	Sl	Sl	Sl	Sl	Sl	Sl	Sl	Sl	Sl	Sl	Sl	Sl	Sl	Sl	Sl	Sl	Sl	Sl	Sn	Sl	Sl	Sl	Sl	Sl	Sl	Sn	Sl	Sl	Sl	Sl	Sl	Sl	Sl	Sl	Sl
solcap_snp_sl_34671	4	CHR04	2282504	Sl	Sl	Sl	Sl	Sl	Sl	Sl	Sl	Sl	Sl	Sl	Sl	Sl	Sl	Sl	Sl	Sl	Sl	Sl	Sl	Sl	Sl	Sl	Sl	Sl	Sl	Sl	Sl	Sl	Sn	Sl	Sl	Sl	Sl	Sl	Sl	Sn	Sl	Sl	Sl	Sl	Sl	Sl	Sl	Sl	Sl
solcap_snp_sl_21355	4	CHR04	2389101	Sl	Sl	Sl	Sl	Sl	Sl	Sl	Sl	Sl	Sl	Sl	Sl	Sl	Sl	Sl	Sl	Sl	Sl	Sl	Sl	Sl	Sl	Sl	Sl	Sl	Sl	Sl	Sl	Sl	Sn	Sl	Sl	Sl	Sl	Sl	Sl	Sn	Sl	Sl	Sl	Sl	Sl	Sl	Sl	Sl	Sl
solcap_snp_sl_21363	4	CHR04	2404286	Sl	Sl	Sl	Sl	Sl	Sl	Sl	Sl	Sl	Sl	Sl	Sl	Sl	Sl	Sl	Sl	Sl	Sl	Sl	Sl	Sl	Sl	Sl	Sl	Sl	Sl	Sl	Sl	Sl	Sn	Sl	Sl	Sl	Sl	Sl	Sl	Sn	Sl	Sl	Sl	Sl	Sl	Sl	Sl	Sl	Sl
solcap_snp_sl_21377	4	CHR04	2927321	Sl	Sl	Sl	Sl	Sl	Sl	Sl	Sl	Sl	Sl	Sl	Sl	Sl	Sl	Sl	Sl	Sl	Sl	Sl	Sl	Sl	Sl	Sl	Sl	Sl	Sl	Sl	Sl	Sl	Sn	Sl	Sl	Sl	Sl	Sn	Sn	Sn	Sl	Sl	Sl	Sl	Sl	Sl	Sl	Sl	Sl
solcap_snp_sl_21379	4	CHR04	2936538	Sl	Sl	Sl	Sl	Sl	Sl	Sl	Sl	Sl	Sl	Sl	Sl	Sl	Sl	Sl	Sl	Sl	Sl	Sl	Sl	Sl	Sl	Sl	Sl	Sl	Sl	Sl	Sl	Sl	Sn	Sl	Sl	Sl	Sl	Sn	Sn	Sn	Sl	Sl	Sl	Sl	Sl	Sl	Sl	Sl	Sl
solcap_snp_sl_64250	4	CHR04	2937678	Sl	Sl	Sl	Sl	Sl	Sl	Sl	Sl	Sl	Sl	Sl	Sl	Sl	Sl	Sl	Sl	Sl	Sl	Sl	Sl	Sl	Sl	Sl	Sl	Sl	Sl	Sl	Sl	Sl	Sn	Sl	Sl	Sl	Sl	Sn	Sn	Sn	Sl	Sl	Sl	Sl	Sl	Sl	Sl	Sl	Sl
solcap_snp_sl_21380	4	CHR04	2956054	Sl	Sl	Sl	Sl	Sl	Sl	Sl	Sl	Sl	Sl	Sl	Sl	Sl	Sl	Sl	Sl	Sl	Sl	Sl	Sl	Sl	Sl	Sl	Sl	Sl	Sl	Sl	Sl	Sl	Sn	Sl	Sl	Sl	Sl	Sn	Sn	Sn	Sl	Sl	Sl	Sl	Sl	Sl	Sl	Sl	Sl
solcap_snp_sl_21383	4	CHR04	2961275	Sl	Sl	Sl	Sl	Sl	Sl	Sl	Sl	Sl	Sl	Sl	Sl	Sl	Sl	Sl	Sl	Sl	Sl	Sl	Sl	Sl	Sl	Sl	Sl	Sl	Sl	Sl	Sl	Sl	Sn	Sl	Sl	Sl	Sl	Sn	Sn	Sn	Sl	Sl	Sl	Sl	Sl	Sl	Sl	Sl	Sl
solcap_snp_sl_21384	4	CHR04	2979850	Sl	Sl	Sl	Sl	Sl	Sl	Sl	Sl	Sl	Sl	Sl	Sl	Sl	Sl	Sl	Sl	Sl	Sl	Sl	Sl	Sl	Sl	Sl	Sl	Sl	Sl	Sl	Sl	Sl	Sn	Sl	Sl	Sl	Sl	Sn	Sn	Sn	Sl	Sl	Sl	Sl	Sl	Sl	Sl	Sl	Sl
solcap_snp_sl_64272	4	CHR04	3049365	Sl	Sl	Sl	Sl	Sl	Sl	Sl	Sl	Sl	Sl	Sl	Sl	Sl	Sl	Sl	Sl	Sl	Sl	Sl	Sl	Sl	Sl	Sl	Sl	Sl	Sl	Sl	Sl	Sl	Sn	Sl	Sl	Sl	Sl	Sn	Sn	Sn	Sl	Sl	Sl	Sl	Sl	Sl	Sl	Sl	Sl
solcap_snp_sl_25082	4	CHR04	3504202	Sl	Sl	Sl	Sl	Sl	Sl	Sl	Sl	Sl	Sl	Sl	Sl	Sl	Sl	Sl	Sl	Sl	Sl	Sl	Sl	Sl	Sl	Sl	Sl	Sl	Sl	Sl	Sl	Sl	Sn	Sl	Sl	Sl	Sl	Sn	Sn	Sn	Sl	Sl	Sl	Sl	Sl	Sl	Sl	Sl	Sl
solcap_snp_sl_21390	4	CHR04	3636527	Sl	Sl	Sl	Sl	Sl	Sl	Sl	Sl	Sl	Sl	Sl	Sl	Sl	Sl	Sl	Sl	Sl	Sl	Sl	Sl	Sl	Sl	Sl	Sl	Sl	Sl	Sl	Sl	Sl	Sn	Sl	Sl	Sl	Sl	Sn	Sn	Sn	Sl	Sl	Sl	Sl	Sl	Sl	Sl	Sl	Sl
solcap_snp_sl_41510	4	CHR04	4545158	Sl	Sl	Sl	Sl	Sl	Sl	Sl	Sl	Sl	Sl	Sl	Sl	Sl	Sl	Sl	Sl	Sl	Sl	Sl	Sl	Sl	Sl	Sl	Sl	Sl	Sl	Sl	Sl	Sl	Sn	Sl	Sl	Sl	Sl	Sn	Sn	Sn	Sl	Sl	Sl	Sl	Sl	Sl	Sl	Sl	Sl
solcap_snp_sl_41523	4	CHR04	4643544	Sl	Sl	Sl	Sl	Sl	Sl	Sl	Sl	Sl	Sl	Sl	Sl	Sl	Sl	Sl	Sl	Sl	Sl	Sl	Sl	Sl	Sl	Sl	Sl	Sl	Sl	Sl	Sl	Sl	Sn	Sl	Sl	Sl	Sl	Sn	Sn	Sn	Sl	Sl	Sl	Sl	Sl	Sl	Sl	Sl	Sl
solcap_snp_sl_41552	4	CHR04	4832056	Sl	Sl	Sl	Sl	Sl	Sl	Sl	Sl	Sl	Sl	Sl	Sl	Sl	Sl	Sl	Sl	Sl	Sl	Sl	Sl	Sl	Sl	Sl	Sl	Sl	Sl	Sl	Sl	Sl	Sn	Sl	Sl	Sl	Sl	Sn	Sn	Sn	Sl	Sl	Sl	Sl	Sl	Sl	Sl	Sl	Sl
CL017744-0091_solcap_snp_sl_41575	4	CHR04	4942620	Sl	Sl	Sl	Sl	Sl	Sl	Sl	Sl	Sl	Sl	Sl	Sl	Sl	Sl	Sl	Sl	Sl	Sl	Sl	Sl	Sl	Sl	Sl	Sl	Sl	Sl	Sl	Sl	Sl	Sn	Sl	Sl	Sl	Sl	Sn	Sn	Sn	Sl	Sl	Sl	Sl	Sl	Sl	Sl	Sl	Sl
SGN-U563666_snp169	4	CHR04	5241676	Sl	Sl	Sl	Sl	Sl	Sl	Sl	Sl	Sl	Sl	Sl	Sl	Sl	Sl	Sl	Sl	Sl	Sl	Sl	Sl	Sl	Sl	Sl	Sl	Sl	Sl	Sl	Sl	Sl	Sn	Sl	Sl	Sl	Sl	Sn	Sn	Sn	Sl	Sl	Sl	Sl	Sl	Sl	Sl	Sl	Sl
solcap_snp_sl_41609	4	CHR04	5295726	Sl	Sl	Sl	Sl	Sl	Sl	Sl	Sl	Sl	Sl	Sl	Sl	Sl	Sl	Sl	Sl	Sl	Sl	Sl	Sl	Sl	Sl	Sl	Sl	Sl	Sl	Sl	Sl	Sl	Sn	Sl	Sl	Sl	Sl	Sn	Sn	Sn	Sl	Sl	Sl	Sl	Sl	Sl	Sl	Sl	Sl
solcap_snp_sl_41646	4	CHR04	5520419	Sl	Sl	Sl	Sl	Sl	Sl	Sl	Sl	Sl	Sl	Sl	Sl	Sl	Sl	Sl	Sl	Sl	Sl	Sl	Sl	Sl	Sl	Sl	Sl	Sl	Sl	Sl	Sl	Sl	Sn	Sl	Sl	Sl	Sl	Sn	Sn	Sn	Sl	Sl	Sl	Sl	Sl	Sl	Sl	Sl	Sl
solcap_snp_sl_16978	4	CHR04	5529704	Sl	Sl	Sl	Sl	Sl	Sl	Sl	Sl	Sl	Sl	Sl	Sl	Sl	Sl	Sl	Sl	Sl	Sl	Sl	Sl	Sl	Sl	Sl	Sl	Sl	Sl	Sl	Sl	Sl	Sn	Sl	Sl	Sl	Sl	Sn	Sn	Sn	Sl	Sl	Sl	Sl	Sl	Sl	Sl	Sl	Sl
solcap_snp_sl_16983	4	CHR04	5728757	Sl	Sl	Sl	Sl	Sl	Sl	Sl	Sl	Sl	Sl	Sl	Sl	Sl	Sl	Sl	Sl	Sl	Sl	Sl	Sl	Sl	Sl	Sl	Sl	Sl	Sl	Sl	Sl	Sl	Sn	Sl	Sl	Sl	Sl	Sn	Sn	Sn	Sl	Sl	Sl	Sl	Sl	Sl	Sl	Sl	Sl
solcap_snp_sl_41679	4	CHR04	5758474	Sl	Sl	Sl	Sl	Sl	Sl	Sl	Sl	Sl	Sl	Sl	Sl	Sl	Sl	Sl	Sl	Sl	Sl	Sl	Sl	Sl	Sl	Sl	Sl	Sl	Sl	Sl	Sl	Sl	Sn	Sl	Sl	Sl	Sl	Sn	Sn	Sn	Sl	Sl	Sl	Sl	Sl	Sl	Sl	Sl	Sl
solcap_snp_sl_41683	4	CHR04	5864138	Sl	Sl	Sl	Sl	Sl	Sl	Sl	Sl	Sl	Sl	Sl	Sl	Sl	Sl	Sl	Sl	Sl	Sl	Sl	Sl	Sl	Sl	Sl	Sl	Sl	Sl	Sl	Sl	Sl	Sn	Sl	Sl	Sl	Sl	Sn	Sn	Sn	Sl	Sl	Sl	Sl	Sl	Sl	Sl	Sl	Sl
solcap_snp_sl_16993	4	CHR04	5977050	Sl	Sl	Sl	Sl	Sl	Sl	Sl	Sl	Sl	Sl	Sl	Sl	Sl	Sl	Sl	Sl	Sl	Sl	Sl	Sl	Sl	Sl	Sl	Sl	Sl	Sl	Sl	Sl	Sl	Sn	Sl	Sl	Sl	Sl	Sn	Sn	Sn	Sl	Sl	Sl	Sl	Sl	Sl	Sl	Sl	Sl
solcap_snp_sl_41710	4	CHR04	6219742	Sl	Sl	Sl	Sl	Sl	Sl	Sl	Sl	Sl	Sl	Sl	Sl	Sl	Sl	Sl	Sl	Sl	Sl	Sl	Sl	Sl	Sl	Sl	Sl	Sl	Sl	Sl	Sl	Sl	Sn	Sl	Sl	Sl	Sl	Sn	Sn	Sn	Sl	Sl	Sl	Sl	Sl	Sl	Sl	Sl	Sl
solcap_snp_sl_41723	4	CHR04	6526396	Sl	Sl	Sl	Sl	Sl	Sl	Sl	Sl	Sl	Sl	Sl	Sl	Sl	Sl	Sl	Sl	Sl	Sl	Sl	Sl	Sl	Sl	Sl	Sl	Sl	Sl	Sl	Sl	Sl	Sn	Sl	Sl	Sl	Sl	Sn	Sn	Sn	Sl	Sl	Sl	Sl	Sl	Sl	Sl	Sl	Sl
solcap_snp_sl_41738	4	CHR04	6624722	Sl	Sl	Sl	Sl	Sl	Sl	Sl	Sl	Sl	Sl	Sl	Sl	Sl	Sl	Sl	Sl	Sl	Sl	Sl	Sl	Sl	Sl	Sl	Sl	Sl	Sl	Sl	Sl	Sl	Sn	Sl	Sl	Sl	Sl	Sn	Sn	Sn	Sl	Sl	Sl	Sl	Sl	Sl	Sl	Sl	Sl
solcap_snp_sl_41739	4	CHR04	6856809	Sl	Sl	Sl	Sl	Sl	Sl	Sl	Sl	Sl	Sl	Sl	Sl	Sl	Sl	Sl	Sl	Sl	Sl	Sl	Sl	Sl	Sl	Sl	Sl	Sl	Sl	Sl	Sl	Sl	Sn	Sl	Sl	Sl	Sl	Sn	Sn	Sl	Sl	Sl	Sl	Sl	Sl	Sl	Sl	Sl	Sl
solcap_snp_sl_41751	4	CHR04	7134348	Sl	Sl	Sl	Sl	Sl	Sl	Sl	Sl	Sl	Sl	Sl	Sl	Sl	Sl	Sl	Sl	Sl	Sl	Sl	Sl	Sl	Sl	Sl	Sl	Sl	Sl	Sl	Sl	Sl	Sn	Sl	Sl	Sl	Sl	Sn	Sn	Sl	Sl	Sl	Sl	Sl	Sl	Sl	Sl	Sl	Sl
solcap_snp_sl_1698	4	CHR04	7217389	Sl	Sl	Sl	Sl	Sl	Sl	Sl	Sl	Sl	Sl	Sl	Sl	Sl	Sl	Sl	Sl	Sl	Sl	Sl	Sl	Sl	Sl	Sl	Sl	Sl	Sl	Sl	Sl	Sl	Sn	Sl	Sl	Sl	Sl	Sn	Sn	Sl	Sl	Sl	Sl	Sl	Sl	Sl	Sl	Sl	Sl
solcap_snp_sl_17760	4	CHR04	7757686	Sl	Sl	Sl	Sl	Sl	Sl	Sl	Sl	Sl	Sl	Sl	Sl	Sl	Sl	Sl	Sl	Sl	Sl	Sl	Sl	Sl	Sl	Sl	Sl	Sl	Sl	Sl	Sl	Sl	Sn	Sl	Sl	Sl	Sl	Sn	Sn	Sl	Sl	Sl	Sl	Sl	Sl	Sl	Sl	Sl	Sl
solcap_snp_sl_17765	4	CHR04	7799237	Sl	Sl	Sl	Sl	Sl	Sl	Sl	Sl	Sl	Sl	Sl	Sl	Sl	Sl	Sl	Sl	Sl	Sl	Sl	Sl	Sl	Sl	Sl	Sl	Sl	Sl	Sl	Sl	Sl	Sn	Sl	Sl	Sl	Sl	Sn	Sn	Sl	Sl	Sl	Sl	Sl	Sl	Sl	Sl	Sl	Sl
solcap_snp_sl_17769	4	CHR04	7963954	Sl	Sl	Sl	Sl	Sl	Sl	Sl	Sl	Sl	Sl	Sl	Sl	Sl	Sl	Sl	Sl	Sl	Sl	Sl	Sl	Sl	Sl	Sl	Sl	Sl	Sl	Sl	Sl	Sl	Sn	Sl	Sl	Sl	Sl	Sn	Sn	Sl	Sl	Sl	Sl	Sl	Sl	Sl	Sl	Sl	Sl
CL017721-0135	4	CHR04	9603596	Sl	Sl	Sl	Sl	Sl	Sl	Sl	Sl	Sl	Sl	Sl	Sl	Sl	Sl	Sl	Sl	Sl	Sl	Sl	Sl	Sl	Sl	Sl	Sl	Sl	Sl	Sl	Sl	Sl	Sn	Sl	Sl	Sl	Sl	Sn	Sn	Sl	Sl	Sl	Sl	Sl	Sl	Sl	Sl	Sl	Sl
solcap_snp_sl_17771	4	CHR04	9608105	Sl	Sl	Sl	Sl	Sl	Sl	Sl	Sl	Sl	Sl	Sl	Sl	Sl	Sl	Sl	Sl	Sl	Sl	Sl	Sl	Sl	Sl	Sl	Sl	Sl	Sl	Sl	Sl	Sl	Sn	Sl	Sl	Sl	Sl	Sn	Sn	Sl	Sl	Sl	Sl	Sl	Sl	Sl	Sl	Sl	Sl
solcap_snp_sl_18763	4	CHR04	13142296	Sl	Sl	Sl	Sl	Sl	Sl	Sl	Sl	Sl	Sl	Sl	Sl	Sl	Sl	Sl	Sl	Sl	Sl	Sl	Sl	Sl	Sl	Sl	Sl	Sl	Sl	Sl	Sl	Sl	Sn	Sl	Sl	Sl	Sl	Sn	Sn	Sl	Sl	Sl	Sl	Sl	Sl	Sl	Sl	Sl	Sl
solcap_snp_sl_51437	4	CHR04	13145448	Sl	Sl	Sl	Sl	Sl	Sl	Sl	Sl	Sl	Sl	Sl	Sl	Sl	Sl	Sl	Sl	Sl	Sl	Sl	Sl	Sl	Sl	Sl	Sl	Sl	Sl	Sl	Sl	Sl	Sn	Sl	Sl	Sl	Sl	Sn	Sn	Sl	Sl	Sl	Sl	Sl	Sl	Sl	Sl	Sl	Sl
CL016754-0314_solcap_snp_sl_51429	4	CHR04	14103039	Sl	Sl	Sl	Sl	Sl	Sl	Sl	Sl	Sl	Sl	Sl	Sl	Sl	Sl	Sl	Sl	Sl	Sl	Sl	Sl	Sl	Sl	Sl	Sl	Sl	Sl	Sl	Sl	Sl	Sn	Sl	Sl	Sl	Sl	Sn	Sn	Sl	Sl	Sl	Sl	Sl	Sl	Sl	Sl	Sl	Sl
solcap_snp_sl_51425	4	CHR04	16129791	Sl	Sl	Sl	Sl	Sl	Sl	Sl	Sl	Sl	Sl	Sl	Sl	Sl	Sl	Sl	Sl	Sl	Sl	Sl	Sl	Sl	Sl	Sl	Sl	Sl	Sl	Sl	Sl	Sl	Sn	Sl	Sl	Sl	Sl	Sn	Sn	Sl	Sl	Sl	Sl	Sl	Sl	Sl	Sl	Sl	Sl
solcap_snp_sl_18756	4	CHR04	17399916	Sl	Sl	Sl	Sl	Sl	Sl	Sl	Sl	Sl	Sl	Sl	Sl	Sl	Sl	Sl	Sl	Sl	Sl	Sl	Sl	Sl	Sl	Sl	Sl	Sl	Sl	Sl	Sl	Sl	Sn	Sl	Sl	Sl	Sl	Sn	Sn	Sl	Sl	Sl	Sl	Sl	Sl	Sl	Sl	Sl	Sl
solcap_snp_sl_18755	4	CHR04	18163912	Sl	Sl	Sl	Sl	Sl	Sl	Sl	Sl	Sl	Sl	Sl	Sl	Sl	Sl	Sl	Sl	Sl	Sl	Sl	Sl	Sl	Sl	Sl	Sl	Sl	Sl	Sl	Sl	Sl	Sn	Sl	Sl	Sl	Sl	Sn	Sn	Sl	Sl	Sl	Sl	Sl	Sl	Sl	Sl	Sl	Sl
solcap_snp_sl_51419	4	CHR04	18177756	Sl	Sl	Sl	Sl	Sl	Sl	Sl	Sl	Sl	Sl	Sl	Sl	Sl	Sl	Sl	Sl	Sl	Sl	Sl	Sl	Sl	Sl	Sl	Sl	Sl	Sl	Sl	Sl	Sl	Sn	Sl	Sl	Sl	Sl	Sn	Sn	Sl	Sl	Sl	Sl	Sl	Sl	Sl	Sl	Sl	Sl
solcap_snp_sl_51411	4	CHR04	18281071	Sl	Sl	Sl	Sl	Sl	Sl	Sl	Sl	Sl	Sl	Sl	Sl	Sl	Sl	Sl	Sl	Sl	Sl	Sl	Sl	Sl	Sl	Sl	Sl	Sl	Sl	Sl	Sl	Sl	Sn	Sl	Sl	Sl	Sl	Sn	Sn	Sl	Sl	Sl	Sl	Sl	Sl	Sl	Sl	Sl	Sl
solcap_snp_sl_51345	4	CHR04	23185326	Sl	Sl	Sl	Sl	Sl	Sl	Sl	Sl	Sl	Sl	Sl	Sl	Sl	Sl	Sl	Sl	Sl	Sl	Sl	Sl	Sl	Sl	Sl	Sl	Sl	Sl	Sl	Sl	Sl	Sn	Sl	Sl	Sl	Sl	Sn	Sn	Sl	Sl	Sl	Sl	Sl	Sl	Sl	Sl	Sl	Sl
solcap_snp_sl_51338	4	CHR04	23435923	Sl	Sl	Sl	Sl	Sl	Sl	Sl	Sl	Sl	Sl	Sl	Sl	Sl	Sl	Sl	Sl	Sl	Sl	Sl	Sl	Sl	Sl	Sl	Sl	Sl	Sl	Sl	Sl	Sl	Sn	Sl	Sl	Sl	Sl	Sn	Sn	Sl	Sl	Sl	Sl	Sl	Sl	Sl	Sl	Sl	Sl
solcap_snp_sl_51334	4	CHR04	23857491	Sl	Sl	Sl	Sl	Sl	Sl	Sl	Sl	Sl	Sl	Sl	Sl	Sl	Sl	Sl	Sl	Sl	Sl	Sl	Sl	Sl	Sl	Sl	Sl	Sl	Sl	Sl	Sl	Sl	Sn	Sl	Sl	Sl	Sl	Sn	Sn	Sl	Sl	Sl	Sl	Sl	Sl	Sl	Sl	Sl	Sl
SGN-U568735_snp900_solcap_snp_sl_51326	4	CHR04	26604088	Sl	Sl	Sl	Sl	Sl	Sl	Sl	Sl	Sl	Sl	Sl	Sl	Sl	Sl	Sl	Sl	Sl	Sl	Sl	Sl	Sl	Sl	Sl	Sl	Sl	Sl	Sl	Sl	Sl	Sn	Sl	Sl	Sl	Sl	Sn	Sn	Sl	Sl	Sl	Sl	Sl	Sl	Sl	Sl	Sl	Sl
solcap_snp_sl_51325	4	CHR04	27045080	Sl	Sl	Sl	Sl	Sl	Sl	Sl	Sl	Sl	Sl	Sl	Sl	Sl	Sl	Sl	Sl	Sl	Sl	Sl	Sl	Sl	Sl	Sl	Sl	Sl	Sl	Sl	Sl	Sl	Sn	Sl	Sl	Sl	Sl	Sn	Sn	Sl	Sl	Sl	Sl	Sl	Sl	Sl	Sl	Sl	Sl
solcap_snp_sl_18739	4	CHR04	28613023	Sl	Sl	Sl	Sl	Sl	Sl	Sl	Sl	Sl	Sl	Sl	Sl	Sl	Sl	Sl	Sl	Sl	Sl	Sl	Sl	Sl	Sl	Sl	Sl	Sl	Sl	Sl	Sl	Sl	Sn	Sl	Sl	Sl	Sl	Sn	Sn	Sl	Sl	Sl	Sl	Sl	Sl	Sl	Sl	Sl	Sl
solcap_snp_sl_56956	4	CHR04	29703674	Sl	Sl	Sl	Sl	Sl	Sl	Sl	Sl	Sl	Sl	Sl	Sl	Sl	Sl	Sl	Sl	Sl	Sl	Sl	Sl	Sl	Sl	Sl	Sl	Sl	Sl	Sl	Sl	Sl	Sn	Sl	Sl	Sl	Sl	Sn	Sn	Sl	Sl	Sl	Sl	Sl	Sl	Sl	Sl	Sl	Sl
CL015243-0410	4	CHR04	30685161	Sl	Sl	Sl	Sl	Sl	Sl	Sl	Sl	Sl	Sl	Sl	Sl	Sl	Sl	Sl	Sl	Sl	Sl	Sl	Sl	Sl	Sl	Sl	Sl	Sl	Sl	Sl	Sl	Sl	Sn	Sl	Sl	Sl	Sl	Sn	Sn	Sl	Sl	Sl	Sl	Sl	Sl	Sl	Sl	Sl	Sl
solcap_snp_sl_56978	4	CHR04	30999072	Sl	Sl	Sl	Sl	Sl	Sl	Sl	Sl	Sl	Sl	Sl	Sl	Sl	Sl	Sl	Sl	Sl	Sl	Sl	Sl	Sl	Sl	Sl	Sl	Sl	Sl	Sl	Sl	Sl	Sn	Sl	Sl	Sl	Sl	Sn	Sn	Sl	Sl	Sl	Sl	Sl	Sl	Sl	Sl	Sl	Sl
solcap_snp_sl_55261	4	CHR04	32684448	Sl	Sl	Sl	Sl	Sl	Sl	Sl	Sl	Sl	Sl	Sl	Sl	Sl	Sl	Sl	Sl	Sl	Sl	Sl	Sl	Sl	Sl	Sl	Sl	Sl	Sl	Sl	Sl	Sl	Sn	Sl	Sl	Sl	Sl	Sn	Sn	Sl	Sl	Sl	Sl	Sl	Sl	Sl	Sl	Sl	Sl
SL10228_484	4	CHR04	32865922	Sl	Sl	Sl	Sl	Sl	Sl	Sl	Sl	Sl	Sl	Sl	Sl	Sl	Sl	Sl	Sl	Sl	Sl	Sl	Sl	Sl	Sl	Sl	Sl	Sl	Sl	Sl	Sl	Sl	Sn	Sl	Sl	Sl	Sl	Sn	Sn	Sl	Sl	Sl	Sl	Sl	Sl	Sl	Sl	Sl	Sl
solcap_snp_sl_55257	4	CHR04	33220580	Sl	Sl	Sl	Sl	Sl	Sl	Sl	Sl	Sl	Sl	Sl	Sl	Sl	Sl	Sl	Sl	Sl	Sl	Sl	Sl	Sl	Sl	Sl	Sl	Sl	Sl	Sl	Sl	Sl	Sn	Sl	Sl	Sl	Sl	Sn	Sn	Sl	Sl	Sl	Sl	Sl	Sl	Sl	Sl	Sl	Sl
CL009071-0142	4	CHR04	33406469	Sl	Sl	Sl	Sl	Sl	Sl	Sl	Sl	Sl	Sl	Sl	Sl	Sl	Sl	Sl	Sl	Sl	Sl	Sl	Sl	Sl	Sl	Sl	Sl	Sl	Sl	Sl	Sl	Sl	Sn	Sl	Sl	Sl	Sl	Sn	Sn	Sl	Sl	Sl	Sl	Sl	Sl	Sl	Sl	Sl	Sl
CL016011-0235	4	CHR04	33646270	Sl	Sl	Sl	Sl	Sl	Sl	Sl	Sl	Sl	Sl	Sl	Sl	Sl	Sl	Sl	Sl	Sl	Sl	Sl	Sl	Sl	Sl	Sl	Sl	Sl	Sl	Sl	Sl	Sl	Sn	Sl	Sl	Sl	Sl	Sn	Sn	Sl	Sl	Sl	Sl	Sl	Sl	Sl	Sl	Sl	Sl
CL009241-0724	4	CHR04	35095461	Sl	Sl	Sl	Sl	Sl	Sl	Sl	Sl	Sl	Sl	Sl	Sl	Sl	Sl	Sl	Sl	Sl	Sl	Sl	Sl	Sl	Sl	Sl	Sl	Sl	Sl	Sl	Sl	Sl	Sn	Sl	Sl	Sl	Sl	Sn	Sn	Sl	Sl	Sl	Sl	Sl	Sl	Sl	Sl	Sl	Sl
solcap_snp_sl_53079	4	CHR04	36143893	Sl	Sl	Sl	Sl	Sl	Sl	Sl	Sl	Sl	Sl	Sl	Sl	Sl	Sl	Sl	Sl	Sl	Sl	Sl	Sl	Sl	Sl	Sl	Sl	Sl	Sl	Sl	Sl	Sl	Sn	Sl	Sl	Sl	Sl	Sn	Sn	Sl	Sl	Sl	Sl	Sl	Sl	Sl	Sl	Sl	Sl
SGN-U563165_snp1866_solcap_snp_sl_45513	4	CHR04	40676217	Sl	Sl	Sl	Sl	Sl	Sl	Sl	Sl	Sl	Sl	Sl	Sl	Sl	Sl	Sl	Sl	Sl	Sl	Sl	Sl	Sl	Sl	Sl	Sl	Sl	Sl	Sl	Sl	Sl	Sn	Sl	Sl	Sl	Sl	Sn	Sn	Sl	Sl	Sl	Sl	Sl	Sl	Sl	Sl	Sl	Sl
solcap_snp_sl_45508	4	CHR04	40766289	Sl	Sl	Sl	Sl	Sl	Sl	Sl	Sl	Sl	Sl	Sl	Sl	Sl	Sl	Sl	Sl	Sl	Sl	Sl	Sl	Sl	Sl	Sl	Sl	Sl	Sl	Sl	Sl	Sl	Sn	Sl	Sl	Sl	Sl	Sn	Sn	Sl	Sl	Sl	Sl	Sl	Sl	Sl	Sl	Sl	Sl
solcap_snp_sl_45495	4	CHR04	42202009	Sl	Sl	Sl	Sl	Sl	Sl	Sl	Sl	Sl	Sl	Sl	Sl	Sl	Sl	Sl	Sl	Sl	Sl	Sl	Sl	Sl	Sl	Sl	Sl	Sl	Sl	Sl	Sl	Sl	Sn	Sl	Sl	Sl	Sl	Sn	Sn	Sl	Sl	Sl	Sl	Sl	Sl	Sl	Sl	Sl	Sl
solcap_snp_sl_45487	4	CHR04	42790645	Sl	Sl	Sl	Sl	Sl	Sl	Sl	Sl	Sl	Sl	Sl	Sl	Sl	Sl	Sl	Sl	Sl	Sl	Sl	Sl	Sl	Sl	Sl	Sl	Sl	Sl	Sl	Sl	Sl	Sn	Sl	Sl	Sl	Sl	Sn	Sn	Sl	Sl	Sl	Sl	Sl	Sl	Sl	Sl	Sl	Sl
solcap_snp_sl_45480	4	CHR04	44082659	Sl	Sl	Sl	Sl	Sl	Sl	Sl	Sl	Sl	Sl	Sl	Sl	Sl	Sl	Sl	Sl	Sl	Sl	Sl	Sl	Sl	Sl	Sl	Sl	Sl	Sl	Sl	Sl	Sl	Sn	Sl	Sl	Sl	Sl	Sn	Sn	Sl	Sl	Sl	Sl	Sl	Sl	Sl	Sl	Sl	Sl
solcap_snp_sl_45473	4	CHR04	44806833	Sl	Sl	Sl	Sl	Sl	Sl	Sl	Sl	Sl	Sl	Sl	Sl	Sl	Sl	Sl	Sl	Sl	Sl	Sl	Sl	Sl	Sl	Sl	Sl	Sl	Sl	Sl	Sl	Sl	Sn	Sl	Sl	Sl	Sl	Sn	Sn	Sl	Sl	Sl	Sl	Sl	Sl	Sl	Sl	Sl	Sl
solcap_snp_sl_17641	4	CHR04	46729520	Sl	Sl	Sl	Sl	Sl	Sl	Sl	Sl	Sl	Sl	Sl	Sl	Sl	Sl	Sl	Sl	Sl	Sl	Sl	Sl	Sl	Sl	Sl	Sl	Sl	Sl	Sl	Sl	Sl	Sn	Sl	Sl	Sl	Sl	Sn	Sn	Sl	Sl	Sl	Sl	Sl	Sl	Sl	Sl	Sl	Sl
SGN-U585128_snp513_solcap_snp_sl_45448	4	CHR04	47207584	Sl	Sl	Sl	Sl	Sl	Sl	Sl	Sl	Sl	Sl	Sl	Sl	Sl	Sl	Sl	Sl	Sl	Sl	Sl	Sl	Sl	Sl	Sl	Sl	Sl	Sl	Sl	Sl	Sl	Sn	Sl	Sl	Sl	Sl	Sn	Sn	Sl	Sl	Sl	Sl	Sl	Sl	Sl	Sl	Sl	Sl
CL015174-0292_solcap_snp_sl_45432	4	CHR04	48131270	Sl	Sl	Sl	Sl	Sl	Sl	Sl	Sl	Sl	Sl	Sl	Sl	Sl	Sl	Sl	Sl	Sl	Sl	Sl	Sl	Sl	Sl	Sl	Sl	Sl	Sl	Sl	Sl	Sl	Sn	Sl	Sl	Sl	Sl	Sn	Sn	Sl	Sl	Sl	Sl	Sl	Sl	Sl	Sl	Sl	Sl
solcap_snp_sl_45427	4	CHR04	48134698	Sl	Sl	Sl	Sl	Sl	Sl	Sl	Sl	Sl	Sl	Sl	Sl	Sl	Sl	Sl	Sl	Sl	Sl	Sl	Sl	Sl	Sl	Sl	Sl	Sl	Sl	Sl	Sl	Sl	Sn	Sl	Sl	Sl	Sl	Sn	Sn	Sl	Sl	Sl	Sl	Sl	Sl	Sl	Sl	Sl	Sl
solcap_snp_sl_45424	4	CHR04	48271314	Sl	Sl	Sl	Sl	Sl	Sl	Sl	Sl	Sl	Sl	Sl	Sl	Sl	Sl	Sl	Sl	Sl	Sl	Sl	Sl	Sl	Sl	Sl	Sl	Sl	Sl	Sl	Sl	Sl	Sn	Sl	Sl	Sl	Sl	Sn	Sn	Sl	Sl	Sl	Sl	Sl	Sl	Sl	Sl	Sl	Sl
solcap_snp_sl_45378	4	CHR04	49993944	Sl	Sl	Sl	Sl	Sl	Sl	Sl	Sl	Sl	Sl	Sl	Sl	Sl	Sl	Sl	Sl	Sl	Sl	Sl	Sl	Sl	Sl	Sl	Sl	Sl	Sl	Sl	Sl	Sl	Sn	Sl	Sl	Sl	Sl	Sn	Sn	Sl	Sl	Sl	Sl	Sl	Sl	Sl	Sl	Sl	Sl
solcap_snp_sl_57877	4	CHR04	50583550	Sl	Sl	Sl	Sl	Sl	Sl	Sl	Sl	Sl	Sl	Sl	Sl	Sl	Sl	Sl	Sl	Sl	Sl	Sl	Sl	Sl	Sl	Sl	Sl	Sl	Sl	Sl	Sl	Sl	Sn	Sl	Sl	Sl	Sl	Sn	Sn	Sl	Sl	Sl	Sl	Sl	Sl	Sl	Sl	Sl	Sl
solcap_snp_sl_42936	4	CHR04	51028743	Sl	Sl	Sl	Sl	Sl	Sl	Sl	Sl	Sl	Sl	Sl	Sl	Sl	Sl	Sl	Sl	Sl	Sl	Sl	Sl	Sl	Sl	Sl	Sl	Sl	Sl	Sl	Sl	Sl	Sn	Sl	Sl	Sl	Sl	Sn	Sn	Sl	Sl	Sl	Sl	Sl	Sl	Sl	Sl	Sl	Sl
solcap_snp_sl_42930	4	CHR04	51088036	Sl	Sl	Sl	Sl	Sl	Sl	Sl	Sl	Sl	Sl	Sl	Sl	Sl	Sl	Sl	Sl	Sl	Sl	Sl	Sl	Sl	Sl	Sl	Sl	Sl	Sl	Sl	Sl	Sl	Sn	Sl	Sl	Sl	Sl	Sn	Sn	Sl	Sl	Sl	Sl	Sl	Sl	Sl	Sl	Sl	Sl
solcap_snp_sl_42926	4	CHR04	51439016	Sl	Sl	Sl	Sl	Sl	Sl	Sl	Sl	Sl	Sl	Sl	Sl	Sl	Sl	Sl	Sl	Sl	Sl	Sl	Sl	Sl	Sl	Sl	Sl	Sl	Sl	Sl	Sl	Sl	Sn	Sl	Sl	Sl	Sl	Sn	Sn	Sl	Sl	Sl	Sl	Sl	Sl	Sl	Sl	Sl	Sl
solcap_snp_sl_42906	4	CHR04	51706806	Sl	Sl	Sl	Sl	Sl	Sl	Sl	Sl	Sl	Sl	Sl	Sl	Sl	Sl	Sl	Sl	Sl	Sl	Sl	Sl	Sl	Sl	Sl	Sl	Sl	Sl	Sl	Sl	Sl	Sn	Sl	Sl	Sl	Sl	Sn	Sn	Sl	Sl	Sl	Sl	Sl	Sl	Sl	Sl	Sl	Sl
solcap_snp_sl_42872	4	CHR04	52199614	Sl	Sl	Sl	Sl	Sl	Sl	Sl	Sl	Sl	Sl	Sl	Sl	Sl	Sl	Sl	Sl	Sl	Sl	Sl	Sl	Sl	Sl	Sl	Sl	Sl	Sl	Sl	Sl	Sl	Sn	Sl	Sl	Sl	Sl	Sn	Sn	Sl	Sl	Sl	Sl	Sl	Sl	Sl	Sl	Sl	Sl
SGN-U327596_C2_At1g05055_snp79_solcap_snp_sl_42867	4	CHR04	52220901	Sl	Sl	Sl	Sl	Sl	Sl	Sl	Sl	Sl	Sl	Sl	Sl	Sl	Sl	Sl	Sl	Sl	Sl	Sl	Sl	Sl	Sl	Sl	Sl	Sl	Sl	Sl	Sl	Sl	Sn	Sl	Sl	Sl	Sl	Sn	Sn	Sl	Sl	Sl	Sl	Sl	Sl	Sl	Sl	Sl	Sl
CL016982-0105	4	CHR04	52250967	Sl	Sl	Sl	Sl	Sl	Sl	Sl	Sl	Sl	Sl	Sl	Sl	Sl	Sl	Sl	Sl	Sl	Sl	Sl	Sl	Sl	Sl	Sl	Sl	Sl	Sl	Sl	Sl	Sl	Sn	Sl	Sl	Sl	Sl	Sn	Sn	Sl	Sl	Sl	Sl	Sl	Sl	Sl	Sl	Sl	Sl
solcap_snp_sl_42850	4	CHR04	52415646	Sl	Sl	Sl	Sl	Sl	Sl	Sl	Sl	Sl	Sl	Sl	Sl	Sl	Sl	Sl	Sl	Sl	Sl	Sl	Sl	Sl	Sl	Sl	Sl	Sl	Sl	Sl	Sl	Sl	Sn	Sl	Sl	Sl	Sl	Sn	Sn	Sl	Sl	Sl	Sl	Sl	Sl	Sl	Sl	Sl	Sl
CL015899-0460_solcap_snp_sl_42811	4	CHR04	52753425	Sl	Sl	Sl	Sl	Sl	Sl	Sl	Sl	Sl	Sl	Sl	Sl	Sl	Sl	Sl	Sl	Sl	Sl	Sl	Sl	Sl	Sl	Sl	Sl	Sl	Sl	Sl	Sl	Sl	Sn	Sl	Sl	Sl	Sl	Sn	Sn	Sl	Sl	Sl	Sl	Sl	Sl	Sl	Sl	Sl	Sl
solcap_snp_sl_42809	4	CHR04	52754011	Sl	Sl	Sl	Sl	Sl	Sl	Sl	Sl	Sl	Sl	Sl	Sl	Sl	Sl	Sl	Sl	Sl	Sl	Sl	Sl	Sl	Sl	Sl	Sl	Sl	Sl	Sl	Sl	Sl	Sn	Sl	Sl	Sl	Sl	Sn	Sn	Sl	Sl	Sl	Sl	Sl	Sl	Sl	Sl	Sl	Sl
CL015342-0114	4	CHR04	52803211	Sl	Sl	Sl	Sl	Sl	Sl	Sl	Sl	Sl	Sl	Sl	Sl	Sl	Sl	Sl	Sl	Sl	Sl	Sl	Sl	Sl	Sl	Sl	Sl	Sl	Sl	Sl	Sl	Sl	Sn	Sl	Sl	Sl	Sl	Sn	Sn	Sl	Sl	Sl	Sl	Sl	Sl	Sl	Sl	Sl	Sl
SGN-U585500_snp277	4	CHR04	52817285	Sl	Sl	Sl	Sl	Sl	Sl	Sl	Sl	Sl	Sl	Sl	Sl	Sl	Sl	Sl	Sl	Sl	Sl	Sl	Sl	Sl	Sl	Sl	Sl	Sl	Sl	Sl	Sl	Sl	Sn	Sl	Sl	Sl	Sl	Sn	Sn	Sl	Sl	Sl	Sl	Sl	Sl	Sl	Sl	Sl	Sl
CL016247-0419_solcap_snp_sl_42805	4	CHR04	52817999	Sl	Sl	Sl	Sl	Sl	Sl	Sl	Sl	Sl	Sl	Sl	Sl	Sl	Sl	Sl	Sl	Sl	Sl	Sl	Sl	Sl	Sl	Sl	Sl	Sl	Sl	Sl	Sl	Sl	Sn	Sl	Sl	Sl	Sl	Sn	Sn	Sl	Sl	Sl	Sl	Sl	Sl	Sl	Sl	Sl	Sl
solcap_snp_sl_42792	4	CHR04	52981263	Sl	Sl	Sl	Sl	Sl	Sl	Sl	Sl	Sl	Sl	Sl	Sl	Sl	Sl	Sl	Sl	Sl	Sl	Sl	Sl	Sl	Sl	Sl	Sl	Sl	Sl	Sl	Sl	Sl	Sn	Sl	Sl	Sl	Sl	Sn	Sn	Sl	Sl	Sl	Sl	Sl	Sl	Sl	Sl	Sl	Sl
solcap_snp_sl_14104	4	CHR04	53220275	Sl	Sl	Sl	Sl	Sl	Sl	Sl	Sl	Sl	Sl	Sl	Sl	Sl	Sl	Sl	Sl	Sl	Sl	Sl	Sl	Sl	Sl	Sl	Sl	Sl	Sl	Sl	Sl	Sl	Sn	Sl	Sl	Sl	Sl	Sn	Sn	Sl	Sl	Sl	Sl	Sl	Sl	Sl	Sl	Sl	Sl
solcap_snp_sl_53139	4	CHR04	53308343	Sl	Sl	Sl	Sl	Sl	Sl	Sl	Sl	Sl	Sl	Sl	Sl	Sl	Sl	Sl	Sl	Sl	Sl	Sl	Sl	Sl	Sl	Sl	Sl	Sl	Sl	Sl	Sl	Sl	Sn	Sl	Sl	Sl	Sl	Sn	Sn	Sl	Sl	Sl	Sl	Sl	Sl	Sl	Sl	Sl	Sl
solcap_snp_sl_24144	4	CHR04	53709776	Sl	Sl	Sl	Sl	Sl	Sl	Sl	Sl	Sl	Sl	Sl	Sl	Sl	Sl	Sl	Sl	Sl	Sl	Sl	Sl	Sl	Sl	Sl	Sl	Sl	Sl	Sl	Sl	Sl	Sn	Sl	Sl	Sl	Sl	Sn	Sn	Sl	Sl	Sl	Sl	Sl	Sl	Sl	Sl	Sl	Sl
solcap_snp_sl_24145	4	CHR04	53709971	Sl	Sl	Sl	Sl	Sl	Sl	Sl	Sl	Sl	Sl	Sl	Sl	Sl	Sl	Sl	Sl	Sl	Sl	Sl	Sl	Sl	Sl	Sl	Sl	Sl	Sl	Sl	Sl	Sl	Sn	Sl	Sl	Sl	Sl	Sn	Sn	Sl	Sl	Sl	Sl	Sl	Sl	Sl	Sl	Sl	Sl
solcap_snp_sl_24146	4	CHR04	53734084	Sl	Sl	Sl	Sl	Sl	Sl	Sl	Sl	Sl	Sl	Sl	Sl	Sl	Sl	Sl	Sl	Sl	Sl	Sl	Sl	Sl	Sl	Sl	Sl	Sl	Sl	Sl	Sl	Sl	Sn	Sl	Sl	Sl	Sl	Sn	Sn	Sl	Sl	Sl	Sl	Sl	Sl	Sl	Sl	Sl	Sl
solcap_snp_sl_24147	4	CHR04	53734106	Sl	Sl	Sl	Sl	Sl	Sl	Sl	Sl	Sl	Sl	Sl	Sl	Sl	Sl	Sl	Sl	Sl	Sl	Sl	Sl	Sl	Sl	Sl	Sl	Sl	Sl	Sl	Sl	Sl	Sn	Sl	Sl	Sl	Sl	Sn	Sn	Sl	Sl	Sl	Sl	Sl	Sl	Sl	Sl	Sl	Sl
solcap_snp_sl_53155	4	CHR04	53737457	Sl	Sl	Sl	Sl	Sl	Sl	Sl	Sl	Sl	Sl	Sl	Sl	Sl	Sl	Sl	Sl	Sl	Sl	Sl	Sl	Sl	Sl	Sl	Sl	Sl	Sl	Sl	Sl	Sl	Sn	Sl	Sl	Sl	Sl	Sn	Sn	Sl	Sl	Sl	Sl	Sl	Sl	Sl	Sl	Sl	Sl
solcap_snp_sl_24149	4	CHR04	53756158	Sl	Sl	Sl	Sl	Sl	Sl	Sl	Sl	Sl	Sl	Sl	Sl	Sl	Sl	Sl	Sl	Sl	Sl	Sl	Sl	Sl	Sl	Sl	Sl	Sl	Sl	Sl	Sl	Sl	Sn	Sl	Sl	Sl	Sl	Sn	Sn	Sl	Sl	Sl	Sl	Sl	Sl	Sl	Sl	Sl	Sl
solcap_snp_sl_53156	4	CHR04	53800560	Sl	Sl	Sl	Sl	Sl	Sl	Sl	Sl	Sl	Sl	Sl	Sl	Sl	Sl	Sl	Sl	Sl	Sl	Sl	Sl	Sl	Sl	Sl	Sl	Sl	Sl	Sl	Sl	Sl	Sn	Sl	Sl	Sl	Sl	Sn	Sn	Sl	Sl	Sl	Sl	Sl	Sl	Sl	Sl	Sl	Sl
solcap_snp_sl_24612	4	CHR04	54137636	Sl	Sl	Sl	Sl	Sl	Sl	Sl	Sl	Sl	Sl	Sl	Sl	Sl	Sl	Sl	Sl	Sl	Sl	Sl	Sl	Sl	Sl	Sl	Sl	Sl	Sl	Sl	Sl	Sl	Sn	Sl	Sl	Sl	Sl	Sn	Sn	Sl	Sl	Sl	Sl	Sl	Sl	Sl	Sl	Sl	Sl
solcap_snp_sl_24611	4	CHR04	54147828	Sl	Sl	Sl	Sl	Sl	Sl	Sl	Sl	Sl	Sl	Sl	Sl	Sl	Sl	Sl	Sl	Sl	Sl	Sl	Sl	Sl	Sl	Sl	Sl	Sl	Sl	Sl	Sl	Sl	Sn	Sl	Sl	Sl	Sl	Sn	Sn	Sl	Sl	Sl	Sl	Sl	Sl	Sl	Sl	Sl	Sl
solcap_snp_sl_24607	4	CHR04	54160504	Sl	Sl	Sl	Sl	Sl	Sl	Sl	Sl	Sl	Sl	Sl	Sl	Sl	Sl	Sl	Sl	Sl	Sl	Sl	Sl	Sl	Sl	Sl	Sl	Sl	Sl	Sl	Sl	Sl	Sn	Sl	Sl	Sl	Sl	Sn	Sn	Sl	Sl	Sl	Sl	Sl	Sl	Sl	Sl	Sl	Sl
solcap_snp_sl_24606	4	CHR04	54193969	Sl	Sl	Sl	Sl	Sl	Sl	Sl	Sl	Sl	Sl	Sl	Sl	Sl	Sl	Sl	Sl	Sl	Sl	Sl	Sl	Sl	Sl	Sl	Sl	Sl	Sl	Sl	Sl	Sl	Sn	Sl	Sl	Sl	Sl	Sn	Sn	Sl	Sl	Sl	Sl	Sl	Sl	Sl	Sl	Sl	Sl
solcap_snp_sl_24605	4	CHR04	54195647	Sl	Sl	Sl	Sl	Sl	Sl	Sl	Sl	Sl	Sl	Sl	Sl	Sl	Sl	Sl	Sl	Sl	Sl	Sl	Sl	Sl	Sl	Sl	Sl	Sl	Sl	Sl	Sl	Sl	Sn	Sl	Sl	Sl	Sl	Sn	Sn	Sl	Sl	Sl	Sl	Sl	Sl	Sl	Sl	Sl	Sl
solcap_snp_sl_24600	4	CHR04	54197697	Sl	Sl	Sl	Sl	Sl	Sl	Sl	Sl	Sl	Sl	Sl	Sl	Sl	Sl	Sl	Sl	Sl	Sl	Sl	Sl	Sl	Sl	Sl	Sl	Sl	Sl	Sl	Sl	Sl	Sn	Sl	Sl	Sl	Sl	Sn	Sn	Sl	Sl	Sl	Sl	Sl	Sl	Sl	Sl	Sl	Sl
solcap_snp_sl_24596	4	CHR04	54228349	Sl	Sl	Sl	Sl	Sl	Sl	Sl	Sl	Sl	Sl	Sl	Sl	Sl	Sl	Sl	Sl	Sl	Sl	Sl	Sl	Sl	Sl	Sl	Sl	Sl	Sl	Sl	Sl	Sl	Sn	Sl	Sl	Sl	Sl	Sn	Sn	Sl	Sl	Sl	Sl	Sl	Sl	Sl	Sl	Sl	Sl
solcap_snp_sl_24593	4	CHR04	54255367	Sl	Sl	Sl	Sl	Sl	Sl	Sl	Sl	Sl	Sl	Sl	Sl	Sl	Sl	Sl	Sl	Sl	Sl	Sl	Sl	Sl	Sl	Sl	Sl	Sl	Sl	Sl	Sl	Sl	Sn	Sl	Sl	Sl	Sl	Sn	Sn	Sl	Sl	Sl	Sl	Sl	Sl	Sl	Sl	Sl	Sl
solcap_snp_sl_24590	4	CHR04	54257369	Sl	Sl	Sl	Sl	Sl	Sl	Sl	Sl	Sl	Sl	Sl	Sl	Sl	Sl	Sl	Sl	Sl	Sl	Sl	Sl	Sl	Sl	Sl	Sl	Sl	Sl	Sl	Sl	Sl	Sn	Sl	Sl	Sl	Sl	Sn	Sn	Sl	Sl	Sl	Sl	Sl	Sl	Sl	Sl	Sl	Sl
solcap_snp_sl_24589	4	CHR04	54258377	Sl	Sl	Sl	Sl	Sl	Sl	Sl	Sl	Sl	Sl	Sl	Sl	Sl	Sl	Sl	Sl	Sl	Sl	Sl	Sl	Sl	Sl	Sl	Sl	Sl	Sl	Sl	Sl	Sl	Sn	Sl	Sl	Sl	Sl	Sn	Sn	Sl	Sl	Sl	Sl	Sl	Sl	Sl	Sl	Sl	Sl
solcap_snp_sl_24588	4	CHR04	54258546	Sl	Sl	Sl	Sl	Sl	Sl	Sl	Sl	Sl	Sl	Sl	Sl	Sl	Sl	Sl	Sl	Sl	Sl	Sl	Sl	Sl	Sl	Sl	Sl	Sl	Sl	Sl	Sl	Sl	Sn	Sl	Sl	Sl	Sl	Sn	Sn	Sl	Sl	Sl	Sl	Sl	Sl	Sl	Sl	Sl	Sl
solcap_snp_sl_24583	4	CHR04	54259106	Sl	Sl	Sl	Sl	Sl	Sl	Sl	Sl	Sl	Sl	Sl	Sl	Sl	Sl	Sl	Sl	Sl	Sl	Sl	Sl	Sl	Sl	Sl	Sl	Sl	Sl	Sl	Sl	Sl	Sn	Sl	Sl	Sl	Sl	Sn	Sn	Sl	Sl	Sl	Sl	Sl	Sl	Sl	Sl	Sl	Sl
solcap_snp_sl_58928	4	CHR04	54259581	Sl	Sl	Sl	Sl	Sl	Sl	Sl	Sl	Sl	Sl	Sl	Sl	Sl	Sl	Sl	Sl	Sl	Sl	Sl	Sl	Sl	Sl	Sl	Sl	Sl	Sl	Sl	Sl	Sl	Sn	Sl	Sl	Sl	Sl	Sn	Sn	Sl	Sl	Sl	Sl	Sl	Sl	Sl	Sl	Sl	Sl
solcap_snp_sl_24582	4	CHR04	54259768	Sl	Sl	Sl	Sl	Sl	Sl	Sl	Sl	Sl	Sl	Sl	Sl	Sl	Sl	Sl	Sl	Sl	Sl	Sl	Sl	Sl	Sl	Sl	Sl	Sl	Sl	Sl	Sl	Sl	Sn	Sl	Sl	Sl	Sl	Sn	Sn	Sl	Sl	Sl	Sl	Sl	Sl	Sl	Sl	Sl	Sl
solcap_snp_sl_24579	4	CHR04	54260993	Sl	Sl	Sl	Sl	Sl	Sl	Sl	Sl	Sl	Sl	Sl	Sl	Sl	Sl	Sl	Sl	Sl	Sl	Sl	Sl	Sl	Sl	Sl	Sl	Sl	Sl	Sl	Sl	Sl	Sn	Sl	Sl	Sl	Sl	Sn	Sn	Sl	Sl	Sl	Sl	Sl	Sl	Sl	Sl	Sl	Sl
solcap_snp_sl_24578	4	CHR04	54261173	Sl	Sl	Sl	Sl	Sl	Sl	Sl	Sl	Sl	Sl	Sl	Sl	Sl	Sl	Sl	Sl	Sl	Sl	Sl	Sl	Sl	Sl	Sl	Sl	Sl	Sl	Sl	Sl	Sl	Sn	Sl	Sl	Sl	Sl	Sn	Sn	Sl	Sl	Sl	Sl	Sl	Sl	Sl	Sl	Sl	Sl
solcap_snp_sl_24560	4	CHR04	54390028	Sl	Sl	Sl	Sl	Sl	Sl	Sl	Sl	Sl	Sl	Sl	Sl	Sl	Sl	Sl	Sl	Sl	Sl	Sl	Sl	Sl	Sl	Sl	Sl	Sl	Sl	Sl	Sl	Sl	Sn	Sl	Sl	Sl	Sl	Sn	Sn	Sl	Sl	Sl	Sl	Sl	Sl	Sl	Sl	Sl	Sl
solcap_snp_sl_24559	4	CHR04	54390064	Sl	Sl	Sl	Sl	Sl	Sl	Sl	Sl	Sl	Sl	Sl	Sl	Sl	Sl	Sl	Sl	Sl	Sl	Sl	Sl	Sl	Sl	Sl	Sl	Sl	Sl	Sl	Sl	Sl	Sn	Sl	Sl	Sl	Sl	Sn	Sn	Sl	Sl	Sl	Sl	Sl	Sl	Sl	Sl	Sl	Sl
solcap_snp_sl_58918	4	CHR04	54432865	Sl	Sl	Sl	Sl	Sl	Sl	Sl	Sl	Sl	Sl	Sl	Sl	Sl	Sl	Sl	Sl	Sl	Sl	Sl	Sl	Sl	Sl	Sl	Sl	Sl	Sl	Sl	Sl	Sl	Sn	Sl	Sl	Sl	Sl	Sn	Sn	Sl	Sl	Sl	Sl	Sl	Sl	Sl	Sl	Sl	Sl
solcap_snp_sl_24557	4	CHR04	54444568	Sl	Sl	Sl	Sl	Sl	Sl	Sl	Sl	Sl	Sl	Sl	Sl	Sl	Sl	Sl	Sl	Sl	Sl	Sl	Sl	Sl	Sl	Sl	Sl	Sl	Sl	Sl	Sl	Sl	Sn	Sl	Sl	Sl	Sl	Sn	Sn	Sl	Sl	Sl	Sl	Sl	Sl	Sl	Sl	Sl	Sl
solcap_snp_sl_24664	4	CHR04	54468979	Sl	Sl	Sl	Sl	Sl	Sl	Sl	Sl	Sl	Sl	Sl	Sl	Sl	Sl	Sl	Sl	Sl	Sl	Sl	Sl	Sl	Sl	Sl	Sl	Sl	Sl	Sl	Sl	Sl	Sn	Sl	Sl	Sl	Sl	Sn	Sn	Sl	Sl	Sl	Sl	Sl	Sl	Sl	Sl	Sl	Sl
solcap_snp_sl_24660	4	CHR04	54469985	Sl	Sl	Sl	Sl	Sl	Sl	Sl	Sl	Sl	Sl	Sl	Sl	Sl	Sl	Sl	Sl	Sl	Sl	Sl	Sl	Sl	Sl	Sl	Sl	Sl	Sl	Sl	Sl	Sl	Sn	Sl	Sl	Sl	Sl	Sn	Sn	Sl	Sl	Sl	Sl	Sl	Sl	Sl	Sl	Sl	Sl
solcap_snp_sl_24659	4	CHR04	54489658	Sl	Sl	Sl	Sl	Sl	Sl	Sl	Sl	Sl	Sl	Sl	Sl	Sl	Sl	Sl	Sl	Sl	Sl	Sl	Sl	Sl	Sl	Sl	Sl	Sl	Sl	Sl	Sl	Sl	Sn	Sl	Sl	Sl	Sl	Sn	Sn	Sl	Sl	Sl	Sl	Sl	Sl	Sl	Sl	Sl	Sl
solcap_snp_sl_24657	4	CHR04	54490222	Sl	Sl	Sl	Sl	Sl	Sl	Sl	Sl	Sl	Sl	Sl	Sl	Sl	Sl	Sl	Sl	Sl	Sl	Sl	Sl	Sl	Sl	Sl	Sl	Sl	Sl	Sl	Sl	Sl	Sn	Sl	Sl	Sl	Sl	Sn	Sn	Sl	Sl	Sl	Sl	Sl	Sl	Sl	Sl	Sl	Sl
solcap_snp_sl_59104	4	CHR04	54596828	Sl	Sl	Sl	Sl	Sl	Sl	Sl	Sl	Sl	Sl	Sl	Sl	Sl	Sl	Sl	Sl	Sl	Sl	Sl	Sl	Sl	Sl	Sl	Sl	Sl	Sl	Sl	Sl	Sl	Sn	Sl	Sl	Sl	Sl	Sn	Sn	Sl	Sl	Sl	Sl	Sl	Sl	Sl	Sl	Sl	Sl
solcap_snp_sl_24641	4	CHR04	54606562	Sl	Sl	Sl	Sl	Sl	Sl	Sl	Sl	Sl	Sl	Sl	Sl	Sl	Sl	Sl	Sl	Sl	Sl	Sl	Sl	Sl	Sl	Sl	Sl	Sl	Sl	Sl	Sl	Sl	Sn	Sl	Sl	Sl	Sl	Sn	Sn	Sl	Sl	Sl	Sl	Sl	Sl	Sl	Sl	Sl	Sl
solcap_snp_sl_24640	4	CHR04	54634201	Sl	Sl	Sl	Sl	Sl	Sl	Sl	Sl	Sl	Sl	Sl	Sl	Sl	Sl	Sl	Sl	Sl	Sl	Sl	Sl	Sl	Sl	Sl	Sl	Sl	Sl	Sl	Sl	Sl	Sn	Sl	Sl	Sl	Sl	Sn	Sn	Sl	Sl	Sl	Sl	Sl	Sl	Sl	Sl	Sl	Sl
solcap_snp_sl_23452	4	CHR04	54730866	Sl	Sl	Sl	Sl	Sl	Sl	Sl	Sl	Sl	Sl	Sl	Sl	Sl	Sl	Sl	Sl	Sl	Sl	Sl	Sl	Sl	Sl	Sl	Sl	Sl	Sl	Sl	Sl	Sl	Sn	Sl	Sl	Sl	Sl	Sn	Sn	Sl	Sl	Sl	Sl	Sl	Sl	Sl	Sl	Sl	Sl
solcap_snp_sl_23458	4	CHR04	54753802	Sl	Sl	Sl	Sl	Sl	Sl	Sl	Sl	Sl	Sl	Sl	Sl	Sl	Sl	Sl	Sl	Sl	Sl	Sl	Sl	Sl	Sl	Sl	Sl	Sl	Sl	Sl	Sl	Sl	Sn	Sl	Sl	Sl	Sl	Sn	Sn	Sl	Sl	Sl	Sl	Sl	Sl	Sl	Sl	Sl	Sl
solcap_snp_sl_23460	4	CHR04	54754258	Sl	Sl	Sl	Sl	Sl	Sl	Sl	Sl	Sl	Sl	Sl	Sl	Sl	Sl	Sl	Sl	Sl	Sl	Sl	Sl	Sl	Sl	Sl	Sl	Sl	Sl	Sl	Sl	Sl	Sn	Sl	Sl	Sl	Sl	Sn	Sn	Sl	Sl	Sl	Sl	Sl	Sl	Sl	Sl	Sl	Sl
solcap_snp_sl_23463	4	CHR04	54804097	Sl	Sl	Sl	Sl	Sl	Sl	Sl	Sl	Sl	Sl	Sl	Sl	Sl	Sl	Sl	Sl	Sl	Sl	Sl	Sl	Sl	Sl	Sl	Sl	Sl	Sl	Sl	Sl	Sl	Sn	Sl	Sl	Sl	Sl	Sn	Sn	Sl	Sl	Sl	Sl	Sl	Sl	Sl	Sl	Sl	Sl
solcap_snp_sl_23472	4	CHR04	54845966	Sl	Sl	Sl	Sl	Sl	Sl	Sl	Sl	Sl	Sl	Sl	Sl	Sl	Sl	Sl	Sl	Sl	Sl	Sl	Sl	Sl	Sl	Sl	Sl	Sl	Sl	Sl	Sl	Sl	Sn	Sl	Sl	Sl	Sl	Sn	Sn	Sl	Sl	Sl	Sl	Sl	Sl	Sl	Sl	Sl	Sl
solcap_snp_sl_3070	4	CHR04	54940447	Sl	Sl	Sl	Sl	Sl	Sl	Sl	Sl	Sl	Sl	Sl	Sl	Sl	Sl	Sl	Sl	Sl	Sl	Sl	Sl	Sl	Sl	Sl	Sl	Sl	Sl	Sl	Sl	Sl	Sn	Sl	Sl	Sl	Sl	Sn	Sn	Sl	Sl	Sl	Sl	Sl	Sl	Sl	Sl	Sl	Sl
solcap_snp_sl_3071	4	CHR04	54940501	Sl	Sl	Sl	Sl	Sl	Sl	Sl	Sl	Sl	Sl	Sl	Sl	Sl	Sl	Sl	Sl	Sl	Sl	Sl	Sl	Sl	Sl	Sl	Sl	Sl	Sl	Sl	Sl	Sl	Sn	Sl	Sl	Sl	Sl	Sn	Sn	Sl	Sl	Sl	Sl	Sl	Sl	Sl	Sl	Sl	Sl
solcap_snp_sl_3078	4	CHR04	54943259	Sl	Sl	Sl	Sl	Sl	Sl	Sl	Sl	Sl	Sl	Sl	Sl	Sl	Sl	Sl	Sl	Sl	Sl	Sl	Sl	Sl	Sl	Sl	Sl	Sl	Sl	Sl	Sl	Sl	Sn	Sl	Sl	Sl	Sl	Sn	Sn	Sl	Sl	Sl	Sl	Sl	Sl	Sl	Sl	Sl	Sl
solcap_snp_sl_3090	4	CHR04	54980356	Sl	Sl	Sl	Sl	Sl	Sl	Sl	Sl	Sl	Sl	Sl	Sl	Sl	Sl	Sl	Sl	Sl	Sl	Sl	Sl	Sl	Sl	Sl	Sl	Sl	Sl	Sl	Sl	Sl	Sn	Sl	Sl	Sl	Sl	Sn	Sn	Sl	Sl	Sl	Sl	Sl	Sl	Sl	Sl	Sl	Sl
solcap_snp_sl_3094	4	CHR04	55056296	Sl	Sl	Sl	Sl	Sl	Sl	Sl	Sl	Sl	Sl	Sl	Sl	Sl	Sl	Sl	Sl	Sl	Sl	Sl	Sl	Sl	Sl	Sl	Sl	Sl	Sl	Sl	Sl	Sl	Sn	Sl	Sl	Sl	Sl	Sn	Sn	Sl	Sl	Sl	Sl	Sl	Sl	Sl	Sl	Sl	Sl
solcap_snp_sl_3095	4	CHR04	55056449	Sl	Sl	Sl	Sl	Sl	Sl	Sl	Sl	Sl	Sl	Sl	Sl	Sl	Sl	Sl	Sl	Sl	Sl	Sl	Sl	Sl	Sl	Sl	Sl	Sl	Sl	Sl	Sl	Sl	Sn	Sl	Sl	Sl	Sl	Sn	Sn	Sl	Sl	Sl	Sl	Sl	Sl	Sl	Sl	Sl	Sl
solcap_snp_sl_3096	4	CHR04	55056458	Sl	Sl	Sl	Sl	Sl	Sl	Sl	Sl	Sl	Sl	Sl	Sl	Sl	Sl	Sl	Sl	Sl	Sl	Sl	Sl	Sl	Sl	Sl	Sl	Sl	Sl	Sl	Sl	Sl	Sn	Sl	Sl	Sl	Sl	NA	Sn	Sl	Sl	Sl	Sl	Sl	Sl	Sl	Sl	Sl	Sl
solcap_snp_sl_3097	4	CHR04	55058590	Sl	Sl	Sl	Sl	Sl	Sl	Sl	Sl	Sl	Sl	Sl	Sl	Sl	Sl	Sl	Sl	Sl	Sl	Sl	Sl	Sl	Sl	Sl	Sl	Sl	Sl	Sl	Sl	Sl	Sn	Sl	Sl	Sl	Sl	Sn	Sn	Sl	Sl	Sl	Sl	Sl	Sl	Sl	Sl	Sl	Sl
solcap_snp_sl_3104	4	CHR04	55101393	Sl	Sl	Sl	Sl	Sl	Sl	Sl	Sl	Sl	Sl	Sl	Sl	Sl	Sl	Sl	Sl	Sl	Sl	Sl	Sl	Sl	Sl	Sl	Sl	Sl	Sl	Sl	Sl	Sl	Sn	Sl	Sl	Sl	Sl	Sn	Sn	Sl	Sl	Sl	Sl	Sl	Sl	Sl	Sl	Sl	Sl
solcap_snp_sl_45616	4	CHR04	55119470	Sl	Sl	Sl	Sl	Sl	Sl	Sl	Sl	Sl	Sl	Sl	Sl	Sl	Sl	Sl	Sl	Sl	Sl	Sl	Sl	Sl	Sl	Sl	Sl	Sl	Sl	Sl	Sl	Sl	Sn	Sl	Sl	Sl	Sl	Sn	Sn	Sl	Sl	Sl	Sl	Sl	Sl	Sl	Sl	Sl	Sl
solcap_snp_sl_3106	4	CHR04	55121101	Sl	Sl	Sl	Sl	Sl	Sl	Sl	Sl	Sl	Sl	Sl	Sl	Sl	Sl	Sl	Sl	Sl	Sl	Sl	Sl	Sl	Sl	Sl	Sl	Sl	Sl	Sl	Sl	Sl	Sn	Sl	Sl	Sl	Sl	Sn	Sn	Sl	Sl	Sl	Sl	Sl	Sl	Sl	Sl	Sl	Sl
solcap_snp_sl_3107	4	CHR04	55121453	Sl	Sl	Sl	Sl	Sl	Sl	Sl	Sl	Sl	Sl	Sl	Sl	Sl	Sl	Sl	Sl	Sl	Sl	Sl	Sl	Sl	Sl	Sl	Sl	Sl	Sl	Sl	Sl	Sl	Sn	Sl	Sl	Sl	Sl	Sn	Sn	Sl	Sl	Sl	Sl	Sl	Sl	Sl	Sl	Sl	Sl
solcap_snp_sl_3111	4	CHR04	55204967	Sl	Sl	Sl	Sl	Sl	Sl	Sl	Sl	Sl	Sl	Sl	Sl	Sl	Sl	Sl	Sl	Sl	Sl	Sl	Sl	Sl	Sl	Sl	Sl	Sl	Sl	Sl	Sl	Sl	Sn	Sl	Sl	Sl	Sl	Sn	Sn	Sl	Sl	Sl	Sl	Sl	Sl	Sl	Sl	Sl	Sl
solcap_snp_sl_2185	4	CHR04	55438552	Sl	Sl	Sl	Sl	Sl	Sl	Sl	Sl	Sl	Sl	Sl	Sl	Sl	Sl	Sl	Sl	Sl	Sl	Sl	Sl	Sl	Sl	Sl	Sn	Sl	Sl	Sl	Sl	Sl	Sn	Sl	Sl	Sl	Sl	Sn	Sn	Sl	Sl	Sl	Sl	Sl	Sl	Sl	Sl	Sl	Sl
solcap_snp_sl_2182	4	CHR04	55476113	Sl	Sl	Sl	Sl	Sl	Sl	Sl	Sl	Sl	Sl	Sl	Sl	Sl	Sl	Sl	Sl	Sl	Sl	Sl	Sl	Sl	Sl	Sl	Sn	Sl	Sl	Sl	Sl	Sl	Sn	Sl	Sl	Sl	Sl	Sn	Sn	Sl	Sl	Sl	Sl	Sl	Sl	Sl	Sl	Sl	Sl
solcap_snp_sl_2181	4	CHR04	55476298	Sl	Sl	Sl	Sl	Sl	Sl	Sl	Sl	Sl	Sl	Sl	Sl	Sl	Sl	Sl	Sl	Sl	Sl	Sl	Sl	Sl	Sl	Sl	Sn	Sl	Sl	Sl	Sl	Sl	Sn	Sl	Sl	Sl	Sl	Sn	NA	Sl	Sl	Sl	Sl	Sl	Sl	Sl	Sl	Sl	Sl
solcap_snp_sl_2180	4	CHR04	55476589	Sl	Sl	Sl	Sl	Sl	Sl	Sl	Sl	Sl	Sl	Sl	Sl	Sl	Sl	Sl	Sl	Sl	Sl	Sl	Sl	Sl	Sl	Sl	Sn	Sl	Sl	Sl	Sl	Sl	Sn	Sl	Sl	Sl	Sl	Sn	Sn	Sl	Sl	Sl	Sl	Sl	Sl	Sl	Sl	Sl	Sl
solcap_snp_sl_2179	4	CHR04	55477029	Sl	Sl	Sl	Sl	Sl	Sl	Sl	Sl	Sl	Sl	Sl	Sl	Sl	Sl	Sl	Sl	Sl	Sl	Sl	Sl	Sl	Sl	Sl	Sn	Sl	Sl	Sl	Sl	Sl	Sn	Sl	Sl	Sl	Sl	Sn	Sn	Sl	Sl	Sl	Sl	Sl	Sl	Sl	Sl	Sl	Sl
solcap_snp_sl_2177	4	CHR04	55505377	Sl	Sl	Sl	Sl	Sl	Sl	Sl	Sl	Sl	Sl	Sl	Sl	Sl	Sl	Sl	Sl	Sl	Sl	Sl	Sl	Sl	Sl	Sl	Sn	Sl	Sl	Sl	Sl	Sl	Sn	Sl	Sl	Sl	Sl	Sn	Sn	Sl	Sl	Sl	Sl	Sl	Sl	Sl	Sl	Sl	Sl
solcap_snp_sl_2172	4	CHR04	55514910	Sl	Sl	Sl	Sl	Sl	Sl	Sl	Sl	Sl	Sl	Sl	Sl	Sl	Sl	Sl	Sl	Sl	Sl	Sl	Sl	Sl	Sl	Sl	Sn	Sl	Sl	Sl	Sl	Sl	Sn	Sl	Sl	Sl	Sl	Sn	Sn	Sl	Sl	Sl	Sl	Sl	Sl	Sl	Sl	Sl	Sl
solcap_snp_sl_43589	4	CHR04	55666387	Sl	Sl	Sl	Sl	Sl	Sl	Sl	Sl	Sl	Sl	Sl	Sl	Sl	Sl	Sl	Sl	Sl	Sl	Sl	Sl	Sl	Sl	Sl	Sn	Sl	Sl	Sl	Sl	Sl	Sn	Sl	Sl	Sl	Sl	Sn	Sn	Sl	Sl	Sl	Sl	Sl	Sl	Sl	Sl	Sl	Sl
CL015209-0303	4	CHR04	55811556	Sl	Sl	Sl	Sl	Sl	Sl	Sl	Sl	Sl	Sl	Sl	Sl	Sl	Sl	Sl	Sl	Sl	Sl	Sl	Sl	Sl	Sl	Sl	Sn	Sl	Sl	Sl	Sl	Sl	Sl	Sl	Sl	Sl	Sl	Sn	Sn	Sl	Sl	Sl	Sl	Sl	Sl	Sl	Sl	Sl	Sl
solcap_snp_sl_43581	4	CHR04	55839329	Sl	Sl	Sl	Sl	Sl	Sl	Sl	Sl	Sl	Sl	Sl	Sl	Sl	Sl	Sl	Sl	Sl	Sl	Sl	Sl	Sl	Sl	Sl	Sn	Sl	Sl	Sl	Sl	Sl	Sl	Sl	Sl	Sl	Sl	Sn	Sn	Sl	Sl	Sl	Sl	Sl	Sl	Sl	Sl	Sl	Sl
solcap_snp_sl_43569	4	CHR04	55884015	Sl	Sl	Sl	Sl	Sl	Sl	Sl	Sl	Sl	Sl	Sl	Sl	Sl	Sl	Sl	Sl	Sl	Sl	Sl	Sl	Sl	Sl	Sl	Sn	Sl	Sl	Sl	Sl	Sl	Sl	Sl	Sl	Sl	Sl	Sn	Sn	Sl	Sl	Sl	Sl	Sl	Sl	Sl	Sl	Sl	Sl
CL016342-0280	4	CHR04	56237930	Sl	Sl	Sl	Sl	Sl	Sl	Sl	Sl	Sl	Sl	Sl	Sl	Sl	Sl	Sl	Sl	Sl	Sl	Sl	Sl	Sl	Sl	Sl	Sn	Sl	Sl	Sl	Sl	Sl	Sl	Sl	Sl	Sl	Sl	Sn	Sn	Sl	Sl	Sl	Sl	Sl	Sl	Sl	Sl	Sl	Sl
solcap_snp_sl_43455	4	CHR04	56697467	Sl	Sl	Sl	Sl	Sl	Sl	Sl	Sl	Sl	Sl	Sl	Sl	Sl	Sl	Sl	Sl	Sl	Sl	Sl	Sl	Sl	Sl	Sl	Sn	Sl	Sl	Sl	Sl	Sl	Sl	Sl	Sl	Sl	Sl	Sn	Sl	Sl	Sl	Sl	Sl	Sl	Sl	Sl	Sl	Sl	Sl
solcap_snp_sl_43439	4	CHR04	56793098	Sl	Sl	Sl	Sl	Sl	Sl	Sl	Sl	Sl	Sl	Sl	Sl	Sl	Sl	Sl	Sl	Sl	Sl	Sl	Sl	Sl	Sl	Sl	Sn	Sl	Sl	Sl	Sl	Sl	Sl	Sl	Sl	Sl	Sl	Sn	Sl	Sl	Sl	Sl	Sl	Sl	Sl	Sl	Sl	Sl	Sl
solcap_snp_sl_43402	4	CHR04	56915861	Sl	Sl	Sl	Sl	Sl	Sl	Sl	Sl	Sl	Sl	Sl	Sl	Sl	Sl	Sl	Sl	Sl	Sl	Sl	Sl	Sl	Sl	Sl	Sn	Sl	Sl	Sl	Sl	Sl	Sl	Sl	Sl	Sl	Sl	Sn	Sl	Sl	Sl	Sl	Sl	Sl	Sl	Sl	Sl	Sl	Sl
CL017373-0593	4	CHR04	57367706	Sl	Sl	Sl	Sl	Sl	Sl	Sl	Sl	Sl	Sl	Sl	Sl	Sl	Sl	Sl	Sl	Sl	Sl	Sl	Sl	Sl	Sl	Sl	Sn	Sl	Sl	Sl	Sl	Sl	Sl	Sl	Sl	Sl	Sl	Sn	Sl	Sl	Sl	Sl	Sl	Sl	Sl	Sl	Sl	Sl	Sl
solcap_snp_sl_43302	4	CHR04	57441516	Sl	Sl	Sl	Sl	Sl	Sl	Sl	Sl	Sl	Sl	Sl	Sl	Sl	Sl	Sl	Sl	Sl	Sl	Sl	Sl	Sl	Sl	Sl	Sn	Sl	Sl	Sl	Sl	Sl	Sl	Sl	Sl	Sl	Sl	Sn	Sl	Sl	Sl	Sl	Sl	Sl	Sl	Sl	Sl	Sl	Sl
CL016202-0393	4	CHR04	57502821	Sl	Sl	Sl	Sl	Sl	Sl	Sl	Sl	Sl	Sl	Sl	Sl	Sl	Sl	Sl	Sl	Sl	Sl	Sl	Sl	Sl	Sl	Sl	Sn	Sl	Sl	Sl	Sl	Sl	Sl	Sl	Sl	Sl	Sl	Sn	Sl	Sl	Sl	Sl	Sl	Sl	Sl	Sl	Sl	Sl	Sl
solcap_snp_sl_11562	4	CHR04	57593217	Sl	Sl	Sl	Sl	Sl	Sl	Sl	Sl	Sl	Sl	Sl	Sl	Sl	Sl	Sl	Sl	Sl	Sl	Sl	Sl	Sl	Sl	Sl	Sn	Sl	Sl	Sl	Sl	Sl	Sl	Sl	Sl	Sl	Sl	Sn	Sl	Sl	Sl	Sl	Sl	Sl	Sl	Sl	Sl	Sl	Sl
3300_2_293_b_3300_2_283	4	CHR04	57610767	Sl	Sl	Sl	Sl	Sl	Sl	Sl	Sl	Sl	Sl	Sl	Sl	Sl	Sl	Sl	Sl	Sl	Sl	Sl	Sl	Sl	Sl	Sl	Sn	Sl	Sl	Sl	Sl	Sl	Sl	Sl	Sl	Sl	Sl	Sn	Sl	Sl	Sl	Sl	Sl	Sl	Sl	Sl	Sl	Sl	Sl
solcap_snp_sl_11541	4	CHR04	57696655	Sl	Sl	Sl	Sl	Sl	Sl	Sl	Sl	Sl	Sl	Sl	Sl	Sl	Sl	Sl	Sl	Sl	Sl	Sl	Sl	Sl	Sl	Sl	Sn	Sl	Sl	Sl	Sl	Sl	Sl	Sl	Sl	Sl	Sl	Sn	Sl	Sl	Sl	Sl	Sl	Sl	Sl	Sl	Sl	Sl	Sl
solcap_snp_sl_11535	4	CHR04	57740228	Sl	Sl	Sl	Sl	Sl	Sl	Sl	Sl	Sl	Sl	Sl	Sl	Sl	Sl	Sl	Sl	Sl	Sl	Sl	Sl	Sl	Sl	Sl	Sn	Sl	Sl	Sl	Sl	Sl	Sl	Sl	Sl	Sl	Sl	Sn	Sl	Sl	Sl	Sl	Sl	Sl	Sl	Sl	Sl	Sl	Sl
solcap_snp_sl_11534	4	CHR04	57740476	Sl	Sl	Sl	Sl	Sl	Sl	Sl	Sl	Sl	Sl	Sl	Sl	Sl	Sl	Sl	Sl	Sl	Sl	Sl	Sl	Sl	Sl	Sl	Sn	Sl	Sl	Sl	Sl	Sl	Sl	Sl	Sl	Sl	Sl	Sn	Sl	Sl	Sl	Sl	Sl	Sl	Sl	Sl	Sl	Sl	Sl
solcap_snp_sl_11531	4	CHR04	57772782	Sl	Sl	Sl	Sl	Sl	Sl	Sl	Sl	Sl	Sl	Sl	Sl	Sl	Sl	Sl	Sl	Sl	Sl	Sl	Sl	Sl	Sl	Sl	Sn	Sl	Sl	Sl	Sl	Sl	Sl	Sl	Sl	Sl	Sl	Sn	Sl	Sl	Sl	Sl	Sl	Sl	Sl	Sl	Sl	Sl	Sl
solcap_snp_sl_69253	4	CHR04	57863925	Sl	Sl	Sl	Sl	Sl	Sl	Sl	Sl	Sl	Sl	Sl	Sl	Sl	Sl	Sl	Sl	Sl	Sl	Sl	Sl	Sl	Sl	Sl	Sn	Sl	Sl	Sl	Sl	Sl	Sl	Sl	Sl	Sl	Sl	Sn	Sl	Sl	Sl	Sl	Sl	Sl	Sl	Sl	Sl	Sl	Sl
solcap_snp_sl_11521	4	CHR04	57864169	Sl	Sl	Sl	Sl	Sl	Sl	Sl	Sl	Sl	Sl	Sl	Sl	Sl	Sl	Sl	Sl	Sl	Sl	Sl	Sl	Sl	Sl	Sl	Sn	Sl	Sl	Sl	Sl	Sl	Sl	Sl	Sl	Sl	Sl	Sn	Sl	Sl	Sl	Sl	Sl	Sl	Sl	Sl	Sl	Sl	Sl
solcap_snp_sl_11520	4	CHR04	57864525	Sl	Sl	Sl	Sl	Sl	Sl	Sl	Sl	Sl	Sl	Sl	Sl	Sl	Sl	Sl	Sl	Sl	Sl	Sl	Sl	Sl	Sl	Sl	Sn	Sl	Sl	Sl	Sl	Sl	Sl	Sl	Sl	Sl	Sl	Sn	Sl	Sl	Sl	Sl	Sl	Sl	Sl	Sl	Sl	Sl	Sl
SGN-U318488_C2_At1g78230_snp247	4	CHR04	57865003	Sl	Sl	Sl	Sl	Sl	Sl	Sl	Sl	Sl	Sl	Sl	Sl	Sl	Sl	Sl	Sl	Sl	Sl	Sl	Sl	Sl	Sl	Sl	Sn	Sl	Sl	Sl	Sl	Sl	Sl	Sl	Sl	Sl	Sl	Sn	Sl	Sl	Sl	Sl	Sl	Sl	Sl	Sl	Sl	Sl	Sl
solcap_snp_sl_11518	4	CHR04	57870320	Sl	Sl	Sl	Sl	Sl	Sl	Sl	Sl	Sl	Sl	Sl	Sl	Sl	Sl	Sl	Sl	Sl	Sl	Sl	Sl	Sl	Sl	Sl	Sn	Sl	Sl	Sl	Sl	Sl	Sl	Sl	Sl	Sl	Sl	Sn	Sl	Sl	Sl	Sl	Sl	Sl	Sl	Sl	Sl	Sl	Sl
solcap_snp_sl_15930	4	CHR04	57938741	Sl	Sl	Sl	Sl	Sl	Sl	Sl	Sl	Sl	Sl	Sl	Sl	Sl	Sl	Sl	Sl	Sl	Sl	Sl	Sl	Sl	Sl	Sl	Sn	Sl	Sl	Sl	Sl	Sl	Sl	Sl	Sl	Sl	Sl	Sn	Sl	Sl	Sl	Sl	Sl	Sl	Sl	Sl	Sl	Sl	Sl
solcap_snp_sl_11509	4	CHR04	58047708	Sl	Sl	Sl	Sl	Sl	Sl	Sl	Sl	Sl	Sl	Sl	Sl	Sl	Sl	Sl	Sl	Sl	Sl	Sl	Sl	Sl	Sl	Sl	Sn	Sl	Sl	Sl	Sl	Sl	Sl	Sl	Sl	Sl	Sl	Sn	Sl	Sl	Sl	Sl	Sl	Sl	Sl	Sl	Sl	Sl	Sl
solcap_snp_sl_36796	4	CHR04	58293925	Sl	Sl	Sl	Sl	Sl	Sl	Sl	Sl	Sl	Sl	Sl	Sl	Sl	Sl	Sl	Sl	Sl	Sl	Sl	Sl	Sl	Sl	Sl	Sn	Sl	Sl	Sl	Sl	Sl	Sl	Sl	Sl	Sl	Sl	Sn	Sl	Sl	Sl	Sl	Sl	Sl	Sl	Sl	Sl	Sl	Sl
solcap_snp_sl_22225	4	CHR04	58365385	Sl	Sl	Sl	Sl	Sl	Sl	Sl	Sl	Sl	Sl	Sl	Sl	Sl	Sl	Sl	Sl	Sl	Sl	Sl	Sl	Sl	Sl	Sl	Sn	Sl	Sl	Sl	Sl	Sl	Sl	Sl	Sl	Sl	Sl	Sn	Sl	Sl	Sl	Sl	Sl	Sl	Sl	Sl	Sl	Sl	Sl
CL017229-0321	4	CHR04	58598741	Sl	Sl	Sl	Sl	Sl	Sl	Sl	Sl	Sl	Sl	Sl	Sl	Sl	Sl	Sl	Sl	Sl	Sl	Sl	Sl	Sl	Sl	Sl	Sn	Sl	Sl	Sn	Sl	Sl	Sl	Sl	Sl	Sl	Sl	Sn	Sl	Sl	Sl	Sl	Sl	Sl	Sl	Sl	Sl	Sl	Sl
solcap_snp_sl_17921	4	CHR04	58694050	Sl	Sl	Sl	Sl	Sl	Sl	Sl	Sl	Sl	Sl	Sl	Sl	Sl	Sl	Sl	Sl	Sl	Sl	Sl	Sl	Sl	Sl	Sl	Sn	Sl	Sl	Sn	Sl	Sl	Sl	Sl	Sl	Sl	Sn	Sn	Sl	Sl	Sl	Sl	Sl	Sl	Sl	Sl	Sl	Sl	Sl
solcap_snp_sl_3480	4	CHR04	58768403	Sl	Sl	Sl	Sl	Sl	Sl	Sl	Sl	Sl	Sl	Sl	Sl	Sl	Sl	Sl	Sl	Sl	Sl	Sl	Sl	Sl	Sl	Sl	Sn	Sl	Sl	Sn	Sl	Sl	Sl	Sl	Sl	Sl	Sn	Sn	Sl	Sl	Sl	Sl	Sl	Sl	Sl	Sl	Sl	Sl	Sl
solcap_snp_sl_3481	4	CHR04	58779160	Sl	Sl	Sl	Sl	Sl	Sl	Sl	Sl	Sl	Sl	Sl	Sl	Sl	Sl	Sl	Sl	Sl	Sl	Sl	Sl	Sl	Sl	Sl	Sn	Sl	Sl	Sn	Sl	Sl	Sl	Sl	Sl	Sl	Sn	Sn	Sl	Sl	Sl	Sl	Sl	Sl	Sl	Sl	Sl	Sl	Sl
CL017841-0157	4	CHR04	58889329	Sl	Sl	Sl	Sl	Sl	Sl	Sl	Sl	Sl	Sl	Sl	Sl	Sl	Sl	Sl	Sl	Sl	Sl	Sl	Sl	Sl	Sl	Sl	Sn	Sl	Sl	Sn	Sl	Sl	Sl	Sl	Sl	Sl	Sn	Sn	Sl	Sl	Sl	Sl	Sl	Sl	Sl	Sl	Sl	Sl	Sl
solcap_snp_sl_17936	4	CHR04	58963536	Sl	Sl	Sl	Sl	Sl	Sl	Sl	Sl	Sl	Sl	Sl	Sl	Sl	Sl	Sl	Sl	Sl	Sl	Sl	Sl	Sl	Sl	Sl	Sn	Sl	Sl	Sn	Sl	Sl	Sl	Sl	Sl	Sl	Sn	Sn	Sl	Sl	Sl	Sl	Sl	Sl	Sl	Sl	Sl	Sl	Sl
solcap_snp_sl_29243	4	CHR04	59224745	Sl	Sl	Sl	Sl	Sl	Sl	Sl	Sl	Sl	Sl	Sl	Sl	Sl	Sl	Sl	Sl	Sl	Sl	Sl	Sl	Sl	Sl	Sl	Sn	Sl	Sl	Sn	Sl	Sl	Sl	Sl	Sl	Sl	Sn	Sn	Sl	Sl	Sl	Sl	Sl	Sl	Sl	Sl	Sl	Sl	Sl
solcap_snp_sl_47004	4	CHR04	59674782	Sl	Sl	Sl	Sl	Sl	Sl	Sl	Sl	Sl	Sl	Sl	Sl	Sl	Sl	Sl	Sl	Sl	Sn	Sl	Sl	Sl	Sl	Sl	Sn	Sl	Sl	Sn	Sl	Sl	Sl	Sl	Sl	Sl	Sn	Sn	Sl	Sl	Sl	Sl	Sl	Sl	Sl	Sl	Sl	Sl	Sl
SL10375_863	4	CHR04	59680758	Sl	Sl	Sl	Sl	Sl	Sl	Sl	Sl	Sl	Sl	Sl	Sl	Sl	Sl	Sl	Sl	Sl	Sn	Sl	Sl	Sl	Sl	Sl	Sn	Sl	Sl	Sn	Sl	Sl	Sl	Sl	Sl	Sl	Sn	Sn	Sl	Sl	Sl	Sl	Sl	Sl	Sl	Sl	Sl	Sl	Sl
CL009086-0314	4	CHR04	59681240	Sl	Sl	Sl	Sl	Sl	Sl	Sl	Sl	Sl	Sl	Sl	Sl	Sl	Sl	Sl	Sl	Sl	Sn	Sl	Sl	Sl	Sl	Sl	Sn	Sl	Sl	Sn	Sl	Sl	Sl	Sl	Sl	Sl	Sn	Sn	Sl	Sl	Sl	Sl	Sl	Sl	Sl	Sl	Sl	Sl	Sl
solcap_snp_sl_3723	4	CHR04	59682593	Sl	Sl	Sl	Sl	Sl	Sl	Sl	Sl	Sl	Sl	Sl	Sl	Sl	Sl	Sl	Sl	Sl	Sn	Sl	Sl	Sl	Sl	Sl	Sn	Sl	Sl	Sn	Sl	Sl	Sl	Sl	Sl	Sl	Sn	Sn	Sl	Sl	Sl	Sl	Sl	Sl	Sl	Sl	Sl	Sl	Sl
solcap_snp_sl_47019	4	CHR04	59767556	Sl	Sl	Sl	Sl	Sl	Sl	Sl	Sl	Sl	Sl	Sl	Sl	Sl	Sl	Sl	Sl	Sl	Sn	Sl	Sl	Sl	Sl	Sl	Sn	Sl	Sl	Sn	Sl	Sl	Sl	Sl	Sl	Sl	Sn	Sn	Sl	Sl	Sl	Sl	Sl	Sl	Sl	Sl	Sl	Sl	Sl
solcap_snp_sl_23559	4	CHR04	59883055	Sl	Sl	Sl	Sl	Sl	Sl	Sl	Sl	Sl	Sl	Sl	Sl	Sl	Sl	Sl	Sl	Sl	Sn	Sl	Sl	Sl	Sl	Sl	Sn	Sl	Sl	Sn	Sl	Sl	Sl	Sl	Sl	Sl	Sn	Sn	Sl	Sl	Sl	Sl	Sl	Sl	Sl	Sl	Sl	Sl	Sl
solcap_snp_sl_23560	4	CHR04	59946220	Sl	Sl	Sl	Sl	Sl	Sl	Sl	Sl	Sl	Sl	Sl	Sl	Sl	Sl	Sl	Sl	Sl	Sn	Sl	Sl	Sl	Sl	Sl	Sn	Sl	Sl	Sn	Sl	Sl	Sl	Sl	Sl	Sl	Sn	Sn	Sl	Sl	Sl	Sl	Sl	Sl	Sl	Sl	Sl	Sl	Sl
solcap_snp_sl_23561	4	CHR04	59946844	Sl	Sl	Sl	Sl	Sl	Sl	Sl	Sl	Sl	Sl	Sl	Sl	Sl	Sl	Sl	Sl	Sl	Sn	Sl	Sl	Sl	Sl	Sl	Sn	Sl	Sl	Sn	Sl	Sl	Sl	Sl	Sl	Sl	Sn	Sn	Sl	Sl	Sl	Sl	Sl	Sl	Sl	Sl	Sl	Sl	Sl
CL009046-0635	4	CHR04	59959377	Sl	Sl	Sl	Sl	Sl	Sl	Sl	Sl	Sl	Sl	Sl	Sl	Sl	Sl	Sl	Sl	Sl	Sn	Sl	Sl	Sl	Sl	Sl	Sn	Sl	Sl	Sn	Sl	Sl	Sl	Sl	Sl	Sl	Sn	Sn	Sl	Sl	Sl	Sl	Sl	Sl	Sl	Sl	Sl	Sl	Sl
solcap_snp_sl_13290	4	CHR04	59993371	Sl	Sl	Sl	Sl	Sl	Sl	Sl	Sl	Sl	Sl	Sl	Sl	Sl	Sl	Sl	Sl	Sl	Sn	Sl	Sl	Sl	Sl	Sl	Sn	Sl	Sl	Sl	Sl	Sl	Sl	Sl	Sl	Sl	Sl	Sn	Sl	Sl	Sl	Sl	Sl	Sl	Sl	Sl	Sl	Sl	Sl
solcap_snp_sl_47050	4	CHR04	60071846	Sl	Sl	Sl	Sl	Sl	Sl	Sl	Sl	Sl	Sl	Sl	Sl	Sl	Sl	Sl	Sl	Sl	Sn	Sl	Sl	Sl	Sl	Sl	Sn	Sl	Sl	Sl	Sl	Sl	Sl	Sl	Sl	Sl	Sl	Sn	Sl	Sl	Sl	Sl	Sl	Sl	Sl	Sl	Sl	Sl	Sl
CL017798-0849	4	CHR04	60205447	Sl	Sl	Sl	Sl	Sl	Sl	Sl	Sl	Sl	Sl	Sl	Sl	Sl	Sl	Sl	Sl	Sl	Sn	Sl	Sl	Sl	Sl	Sl	Sn	Sl	Sl	Sl	Sl	Sl	Sl	Sl	Sl	Sl	Sl	Sn	Sl	Sl	Sl	Sl	Sl	Sl	Sl	Sl	Sl	Sl	Sl
solcap_snp_sl_47079	4	CHR04	60257446	Sl	Sl	Sl	Sl	Sl	Sl	Sl	Sl	Sl	Sl	Sl	Sl	Sl	Sl	Sl	Sl	Sl	Sn	Sl	Sl	Sl	Sl	Sl	Sn	Sl	Sl	Sl	Sl	Sl	Sl	Sl	Sl	Sl	Sl	Sn	Sl	Sl	Sl	Sl	Sl	Sl	Sl	Sl	Sl	Sl	Sl
solcap_snp_sl_3747	4	CHR04	60540713	Sl	Sl	Sl	Sl	Sl	Sl	Sl	Sl	Sl	Sl	Sl	Sl	Sl	Sl	Sl	Sl	Sl	Sn	Sl	Sl	Sl	Sl	Sl	Sn	Sl	Sl	Sl	Sl	Sl	Sl	Sl	Sl	Sl	Sl	Sn	Sn	Sl	Sl	Sl	Sl	Sl	Sl	Sl	Sl	Sl	Sl
SGN-U594049_snp94598	4	CHR04	60551865	Sl	Sl	Sl	Sl	Sl	Sl	Sl	Sl	Sl	Sl	Sl	Sl	Sl	Sl	Sl	Sl	Sl	Sn	Sl	Sl	Sl	Sl	Sl	Sn	Sl	Sl	Sl	Sl	Sl	Sl	Sl	Sl	Sl	Sl	Sn	Sn	Sl	Sl	Sl	Sl	Sl	Sl	Sl	Sl	Sl	Sl
CL015283-0166_solcap_snp_sl_47165	4	CHR04	60552797	Sl	Sl	Sl	Sl	Sl	Sl	Sl	Sl	Sl	Sl	Sl	Sl	Sl	Sl	Sl	Sl	Sl	Sn	Sl	Sl	Sl	Sl	Sl	Sn	Sl	Sl	Sl	Sl	Sl	Sl	Sl	Sl	Sl	Sl	Sn	Sn	Sl	Sl	Sl	Sl	Sl	Sl	Sl	Sl	Sl	Sl
CL016541-0082_solcap_snp_sl_47225	4	CHR04	60818569	Sl	Sl	Sl	Sl	Sl	Sl	Sl	Sl	Sl	Sl	Sl	Sl	Sl	Sl	Sl	Sl	Sl	Sn	Sl	Sl	Sl	Sl	Sl	Sn	Sl	Sl	Sl	Sl	Sl	Sl	Sl	Sl	Sl	Sl	Sn	Sn	Sl	Sl	Sl	Sl	Sl	Sl	Sl	Sl	Sl	Sl
CL009183-0232	4	CHR04	61177867	Sl	Sl	Sl	Sl	Sl	Sl	Sl	Sl	Sl	Sl	Sl	Sl	Sl	Sl	Sl	Sl	Sl	NA	Sl	Sl	Sl	Sl	Sl	Sn	Sl	Sl	Sl	Sl	Sl	Sl	Sl	Sl	Sl	Sl	Sn	Sn	Sl	Sl	Sl	Sl	Sl	Sl	Sl	Sl	Sl	Sl
solcap_snp_sl_47385	4	CHR04	61512750	Sl	Sl	Sl	Sl	Sl	Sl	Sl	Sl	Sl	Sl	Sl	Sl	Sl	Sl	Sl	Sl	Sl	Sl	Sl	Sl	Sl	Sl	Sl	Sn	Sl	Sl	Sl	Sl	Sl	Sl	Sl	Sl	Sl	Sl	Sn	Sn	Sl	Sl	Sl	Sl	Sl	Sl	Sl	Sl	Sl	Sl
CL016896-0356_solcap_snp_sl_47413	4	CHR04	61576977	Sl	Sl	Sl	Sl	Sl	Sl	Sl	Sl	Sl	Sl	Sl	Sl	Sl	Sl	Sl	Sl	Sl	Sl	Sl	Sl	Sl	Sl	Sl	Sn	Sl	Sl	Sl	Sl	Sl	Sl	Sl	Sl	Sl	Sl	Sn	Sn	Sl	Sl	Sl	Sl	Sl	Sl	Sl	Sl	Sl	Sl
CL015472-0519	4	CHR04	61688062	Sl	Sl	Sl	Sl	Sl	Sl	Sl	Sl	Sl	Sl	Sl	Sl	Sl	Sl	Sl	Sl	Sl	Sl	Sl	Sl	Sl	Sl	Sl	Sn	Sl	Sl	Sl	Sl	Sl	Sl	Sl	Sl	Sl	Sl	Sn	Sn	Sl	Sl	Sl	Sl	Sl	Sl	Sl	Sl	Sl	Sl
CL015472-0201	4	CHR04	61688380	Sl	Sl	Sl	Sl	Sl	Sl	Sl	Sl	Sl	Sl	Sl	Sl	Sl	Sl	Sl	Sl	Sl	Sl	Sl	Sl	Sl	Sl	Sl	Sn	Sl	Sl	Sl	Sl	Sl	Sl	Sl	Sl	Sl	Sl	Sn	Sn	Sl	Sl	Sl	Sl	Sl	Sl	Sl	Sl	Sl	Sl
CL016103-0188	4	CHR04	62194008	Sl	Sl	Sl	Sl	Sl	Sl	Sl	Sl	Sl	Sl	Sl	Sl	Sl	Sl	Sl	Sl	Sl	Sl	Sl	Sl	Sl	Sl	Sl	Sn	Sl	Sl	Sl	Sl	Sl	Sl	Sl	Sl	Sl	Sl	NA	Sn	Sl	Sl	Sl	Sl	Sl	Sl	Sl	Sl	Sl	Sl
solcap_snp_sl_47590	4	CHR04	62310844	Sl	Sl	Sl	Sl	Sl	Sl	Sl	Sl	Sl	Sl	Sl	Sl	Sl	Sl	Sl	Sl	Sl	Sl	Sl	Sl	Sl	Sl	Sl	Sn	Sl	Sl	Sl	Sl	Sl	Sl	Sl	Sl	Sl	Sl	Sn	Sn	Sl	Sl	Sl	Sl	Sl	Sl	Sl	Sl	Sl	Sl
solcap_snp_sl_47615	4	CHR04	62422430	Sl	Sl	Sl	Sl	Sl	Sl	Sl	Sl	Sl	Sl	Sl	Sl	Sl	Sl	Sl	Sl	Sl	Sl	Sl	Sl	Sl	Sl	Sl	Sn	Sl	Sn	Sl	Sl	Sl	Sl	Sl	Sl	Sl	Sl	Sn	Sn	Sl	Sl	Sl	Sl	Sl	Sl	Sl	Sl	Sl	Sl
CL009139-0412	4	CHR04	62476609	Sl	Sl	Sl	Sl	Sl	Sl	Sl	Sl	Sl	Sl	Sl	Sl	Sl	Sl	Sl	Sl	Sl	Sl	Sl	Sl	Sl	Sl	Sl	Sn	Sl	Sl	Sl	Sl	Sl	Sl	Sl	Sl	Sl	Sl	Sl	Sl	Sl	Sl	Sl	Sl	Sl	Sl	Sl	Sl	Sl	Sl
solcap_snp_sl_47656	4	CHR04	62641047	Sl	Sl	Sl	Sl	Sl	Sl	Sl	Sl	Sl	Sl	Sl	Sl	Sl	Sl	Sl	Sl	Sl	Sl	Sl	Sl	Sl	Sl	Sl	Sn	Sl	Sl	Sl	Sl	Sl	Sl	Sl	Sl	Sl	Sl	Sl	Sl	Sl	Sl	Sl	Sl	Sl	Sl	Sl	Sl	Sl	Sl
solcap_snp_sl_3827	4	CHR04	62693131	Sl	Sl	Sl	Sl	Sl	Sl	Sl	Sl	Sl	Sl	Sl	Sl	Sl	Sl	Sl	Sl	Sl	Sl	Sl	Sl	Sl	Sl	Sl	Sn	Sl	Sl	Sl	Sl	Sl	Sl	Sl	Sl	Sl	Sl	Sl	Sl	Sl	Sl	Sl	Sl	Sl	Sl	Sl	Sl	Sl	Sl
solcap_snp_sl_3829	4	CHR04	62695477	Sl	Sl	Sl	Sl	Sl	Sl	Sl	Sl	Sl	Sl	Sl	Sl	Sl	Sl	Sl	Sl	Sl	Sl	Sl	Sl	Sl	Sl	Sl	Sn	Sl	Sl	Sl	Sl	Sl	Sl	Sl	Sl	Sl	Sl	Sl	Sl	Sl	Sl	Sl	Sl	Sl	Sl	Sl	Sl	Sl	Sl
solcap_snp_sl_47662	4	CHR04	62695636	Sl	Sl	Sl	Sl	Sl	Sl	Sl	Sl	Sl	Sl	Sl	Sl	Sl	Sl	Sl	Sl	Sl	Sl	Sl	Sl	Sl	Sl	Sl	Sn	Sl	Sl	Sl	Sl	Sl	Sl	Sl	Sl	Sl	Sl	Sl	Sl	Sl	Sl	Sl	Sl	Sl	Sl	Sl	Sl	Sl	Sl
solcap_snp_sl_3832	4	CHR04	62711510	Sl	Sl	Sl	Sl	Sl	Sl	Sl	Sl	Sl	Sl	Sl	Sl	Sl	Sl	Sl	Sl	Sl	Sl	Sl	Sl	Sl	Sl	Sl	Sn	Sl	Sl	Sl	Sl	Sl	Sl	Sl	Sl	Sl	Sl	Sl	Sl	Sl	Sl	Sl	Sl	Sl	Sl	Sl	Sl	Sl	Sl
solcap_snp_sl_3838	4	CHR04	62739011	Sl	Sl	Sl	Sl	Sl	Sl	Sl	Sl	Sl	Sl	Sl	Sl	Sl	Sl	Sl	Sl	Sl	Sl	Sl	Sl	Sl	Sl	Sl	Sn	Sl	Sl	Sl	Sl	Sl	Sl	Sl	Sl	Sl	Sl	Sl	Sl	Sl	Sl	Sl	Sl	Sl	Sl	Sl	Sl	Sl	Sl
solcap_snp_sl_3839	4	CHR04	62742512	Sl	Sl	Sl	Sl	Sl	Sl	Sl	Sl	Sl	Sl	Sl	Sl	Sl	Sl	Sl	Sl	Sl	Sl	Sl	Sl	Sl	Sl	Sl	Sn	Sl	Sl	Sl	Sl	Sl	Sl	Sl	Sl	Sl	Sl	Sl	Sl	Sl	Sl	Sl	Sl	Sl	Sl	Sl	Sl	Sl	Sl
solcap_snp_sl_3841	4	CHR04	62772030	Sl	Sl	Sl	Sl	Sl	Sl	Sl	Sl	Sl	Sl	Sl	Sl	Sl	Sl	Sl	Sl	Sl	Sl	Sl	Sl	Sl	Sl	Sl	Sn	Sl	Sl	Sl	Sl	Sl	Sl	Sl	Sl	Sl	Sl	Sl	Sl	Sl	Sl	Sl	Sl	Sl	Sl	Sl	Sl	Sl	Sl
solcap_snp_sl_3846	4	CHR04	62805649	Sl	Sl	Sl	Sl	Sl	Sl	Sl	Sl	Sl	Sl	Sl	Sl	Sl	Sl	Sl	Sl	Sl	Sl	Sl	Sl	Sl	Sl	Sl	Sl	Sl	Sl	Sl	Sl	Sl	Sl	Sl	Sl	Sl	Sl	Sl	Sl	Sl	Sl	Sl	Sl	Sl	Sl	Sl	Sl	Sl	Sl
solcap_snp_sl_3847	4	CHR04	62806055	Sl	Sl	Sl	Sl	Sl	Sl	Sl	Sl	Sl	Sl	Sl	Sl	Sl	Sl	Sl	Sl	Sl	Sl	Sl	Sl	Sl	Sl	Sl	Sl	Sl	Sl	Sl	Sl	Sl	Sl	Sl	Sl	Sl	Sl	Sl	Sl	Sl	Sl	Sl	Sl	Sl	Sl	Sl	Sl	Sl	Sl
solcap_snp_sl_3848	4	CHR04	62806064	Sl	Sl	Sl	Sl	Sl	Sl	Sl	Sl	Sl	Sl	Sl	Sl	Sl	Sl	Sl	Sl	Sl	Sl	Sl	Sl	Sl	Sl	Sl	Sl	Sl	Sl	Sl	Sl	Sl	Sl	Sl	Sl	Sl	Sl	Sl	Sl	Sl	Sl	Sl	Sl	Sl	Sl	Sl	Sl	Sl	Sl
solcap_snp_sl_3849	4	CHR04	62806974	Sl	Sl	Sl	Sl	Sl	Sl	Sl	Sl	Sl	Sl	Sl	Sl	Sl	Sl	Sl	Sl	Sl	Sl	Sl	Sl	Sl	Sl	Sl	Sl	Sl	Sl	Sl	Sl	Sl	Sl	Sl	Sl	Sl	Sl	Sl	Sl	Sl	Sl	Sl	Sl	Sl	Sl	Sl	Sl	Sl	Sl
solcap_snp_sl_3852	4	CHR04	62807883	Sl	Sl	Sl	Sl	Sl	Sl	Sl	Sl	Sl	Sl	Sl	Sl	Sl	Sl	Sl	Sl	Sl	Sl	Sl	Sl	Sl	Sl	Sl	Sl	Sl	Sl	Sl	Sl	Sl	Sl	Sl	Sl	Sl	Sl	Sl	Sl	Sl	Sl	Sl	Sl	Sl	Sl	Sl	Sl	Sl	Sl
solcap_snp_sl_3853	4	CHR04	62808040	Sl	Sl	Sl	Sl	Sl	Sl	Sl	Sl	Sl	Sl	Sl	Sl	Sl	Sl	Sl	Sl	Sl	Sl	Sl	Sl	Sl	Sl	Sl	Sl	Sl	Sl	Sl	Sl	Sl	Sl	Sl	Sl	Sl	Sl	Sl	Sl	Sl	Sl	Sl	Sl	Sl	Sl	Sl	Sl	Sl	Sl
solcap_snp_sl_3854	4	CHR04	62809922	Sl	Sl	Sl	Sl	Sl	Sl	Sl	Sl	Sl	Sl	Sl	Sl	Sl	Sl	Sl	Sl	Sl	Sl	Sl	Sl	Sl	Sl	Sl	Sl	Sl	Sl	Sl	Sl	Sl	Sl	Sl	Sl	Sl	Sl	Sl	Sl	Sl	Sl	Sl	Sl	Sl	Sl	Sl	Sl	Sl	Sl
solcap_snp_sl_3855	4	CHR04	62813988	Sl	Sl	Sl	Sl	Sl	Sl	Sl	Sl	Sl	Sl	Sl	Sl	Sl	Sl	Sl	Sl	Sl	Sl	Sl	Sl	Sl	Sl	Sl	Sl	Sl	Sl	Sl	Sl	Sl	Sl	Sl	Sl	Sl	Sl	Sl	Sl	Sl	Sl	Sl	Sl	Sl	Sl	Sl	Sl	Sl	Sl
solcap_snp_sl_3857	4	CHR04	62814280	Sl	Sl	Sl	Sl	Sl	Sl	Sl	Sl	Sl	Sl	Sl	Sl	Sl	Sl	Sl	Sl	Sl	Sl	Sl	Sl	Sl	Sl	Sl	Sl	Sl	Sl	Sl	Sl	Sl	Sl	Sl	Sl	Sl	Sl	Sl	Sl	Sl	Sl	Sl	Sl	Sl	Sl	Sl	Sl	Sl	Sl
solcap_snp_sl_3859	4	CHR04	62817120	Sl	Sl	Sl	Sl	Sl	Sl	Sl	Sl	Sl	Sl	Sl	Sl	Sl	Sl	Sl	Sl	Sl	Sl	Sl	Sl	Sl	Sl	Sl	Sl	Sl	Sl	Sl	Sl	Sl	Sl	Sl	Sl	Sl	Sl	Sl	Sl	Sl	Sl	Sl	Sl	Sl	Sl	Sl	Sl	Sl	Sl
solcap_snp_sl_3860	4	CHR04	62817247	Sl	Sl	Sl	Sl	Sl	Sl	Sl	Sl	Sl	Sl	Sl	Sl	Sl	Sl	Sl	Sl	Sl	Sl	Sl	Sl	Sl	Sl	Sl	Sl	Sl	Sl	Sl	Sl	Sl	Sl	Sl	Sl	Sl	Sl	Sl	Sl	Sl	Sl	Sl	Sl	Sl	Sl	Sl	Sl	Sl	Sl
solcap_snp_sl_3861	4	CHR04	62818545	Sl	Sl	Sl	Sl	Sl	Sl	Sl	Sl	Sl	Sl	Sl	Sl	Sl	Sl	Sl	Sl	Sl	Sl	Sl	Sl	Sl	Sl	Sl	Sl	Sl	Sl	Sl	Sl	Sl	Sl	Sl	Sl	Sl	Sl	Sl	Sl	Sl	Sl	Sl	Sl	Sl	Sl	Sl	Sl	Sl	Sl
solcap_snp_sl_47701	4	CHR04	62929783	Sl	Sl	Sl	Sl	Sl	Sl	Sl	Sl	Sl	Sl	Sl	Sl	Sl	Sl	Sl	Sl	Sl	Sl	Sl	Sl	Sl	Sl	Sn	Sl	Sl	Sl	Sl	Sl	Sl	Sl	Sl	Sl	Sl	Sl	Sl	Sl	Sl	Sl	Sl	Sl	Sl	Sl	Sl	Sl	Sl	Sl
solcap_snp_sl_3871	4	CHR04	62945221	Sl	Sl	Sl	Sl	Sl	Sl	Sl	Sl	Sl	Sl	Sl	Sl	Sl	Sl	Sl	Sl	Sl	Sl	Sl	Sl	Sl	Sl	Sn	Sl	Sl	Sl	Sl	Sl	Sl	Sl	Sl	Sl	Sl	Sl	Sl	Sl	Sl	Sl	Sl	Sl	Sl	Sl	Sl	Sl	Sl	Sl
solcap_snp_sl_3878	4	CHR04	62951448	Sl	Sl	Sl	Sl	Sl	Sl	Sl	Sl	Sl	Sl	Sl	Sl	Sl	Sl	Sl	Sl	Sl	Sl	Sl	Sl	Sl	Sl	Sn	Sl	Sl	Sl	Sl	Sl	Sl	Sl	Sl	Sl	Sl	Sl	Sl	Sl	Sl	Sl	Sl	Sl	Sl	Sl	Sl	Sl	Sl	Sl
solcap_snp_sl_3880	4	CHR04	62954169	Sl	Sl	Sl	Sl	Sl	Sl	Sl	Sl	Sl	Sl	Sl	Sl	Sl	Sl	Sl	Sl	Sl	Sl	Sl	Sl	Sl	Sl	Sn	Sl	Sl	Sl	Sl	Sl	Sl	Sl	Sl	Sl	Sl	Sl	Sl	Sl	Sl	Sl	Sl	Sl	Sl	Sl	Sl	Sl	Sl	Sl
solcap_snp_sl_3885	4	CHR04	62973221	Sl	Sl	Sl	Sl	Sl	Sl	Sl	Sl	Sl	Sl	Sl	Sl	Sl	Sl	Sl	Sl	Sl	Sl	Sl	Sl	Sl	Sl	Sn	Sl	Sl	Sl	Sl	Sl	Sl	Sl	Sl	Sl	Sl	Sl	Sl	Sl	Sl	Sl	Sl	Sl	Sl	Sl	Sl	Sl	Sl	Sl
solcap_snp_sl_3886	4	CHR04	62975725	Sl	Sl	Sl	Sl	Sl	Sl	Sl	Sl	Sl	Sl	Sl	Sl	Sl	Sl	Sl	Sl	Sl	Sl	Sl	Sl	Sl	Sl	Sn	Sl	Sl	Sl	Sl	Sl	Sl	Sl	Sl	Sl	Sl	Sl	Sl	Sl	Sl	Sl	Sl	Sl	Sl	Sl	Sl	Sl	Sl	Sl
solcap_snp_sl_3888	4	CHR04	62986304	Sl	Sl	Sl	Sl	Sl	Sl	Sl	Sl	Sl	Sl	Sl	Sl	Sl	Sl	Sl	Sl	Sl	Sl	Sl	Sl	Sl	Sl	Sn	Sl	Sl	Sl	Sl	Sl	Sl	Sl	Sl	Sl	Sl	Sl	Sl	Sl	Sl	Sl	Sl	Sl	Sl	Sl	Sl	Sl	Sl	Sl
solcap_snp_sl_3894	4	CHR04	62996357	Sl	Sl	Sl	Sl	Sl	Sl	Sl	Sl	Sl	Sl	Sl	Sl	Sl	Sl	Sl	Sl	Sl	Sl	Sl	Sl	Sl	Sl	Sn	Sl	Sl	Sl	Sl	Sl	Sl	Sl	Sl	Sl	Sl	Sl	Sl	Sl	Sl	Sl	Sl	Sl	Sl	Sl	Sl	Sl	Sl	Sl
solcap_snp_sl_3896	4	CHR04	62999870	Sl	Sl	Sl	Sl	Sl	Sl	Sl	Sl	Sl	Sl	Sl	Sl	Sl	Sl	Sl	Sl	Sl	Sl	Sl	Sl	Sl	Sl	Sn	Sl	Sl	Sl	Sl	Sl	Sl	Sl	Sl	Sl	Sl	Sl	Sl	Sl	Sl	Sl	Sl	Sl	Sl	Sl	Sl	Sl	Sl	Sl
solcap_snp_sl_3897	4	CHR04	63005377	Sl	Sl	Sl	Sl	Sl	Sl	Sl	Sl	Sl	Sl	Sl	Sl	Sl	Sl	Sl	Sl	Sl	Sl	Sl	Sl	Sl	Sl	Sn	Sl	Sl	Sl	Sl	Sl	Sl	Sl	Sl	Sl	Sl	Sl	Sl	Sl	Sl	Sl	Sl	Sl	Sl	Sl	Sl	Sl	Sl	Sl
solcap_snp_sl_3900	4	CHR04	63026774	Sl	Sl	Sl	Sl	Sl	Sl	Sl	Sl	Sl	Sl	Sl	Sl	Sl	Sl	Sl	Sl	Sl	Sl	Sl	Sl	Sl	Sl	Sn	Sl	Sl	Sl	Sl	Sl	Sl	Sl	Sl	Sl	Sl	Sl	Sl	Sl	Sl	Sl	Sl	Sl	Sl	Sl	Sl	Sl	Sl	Sl
solcap_snp_sl_3902	4	CHR04	63032394	Sl	Sl	Sl	Sl	Sl	Sl	Sl	Sl	Sl	Sl	Sl	Sl	Sl	Sl	Sl	Sl	Sl	Sl	Sl	Sl	Sl	Sl	Sn	Sl	Sl	Sl	Sl	Sl	Sl	Sl	Sl	Sl	Sl	Sl	Sl	Sl	Sl	Sl	Sl	Sl	Sl	Sl	Sl	Sl	Sl	Sl
solcap_snp_sl_3918	4	CHR04	63070542	Sl	Sl	Sl	Sl	Sl	Sl	Sl	Sl	Sl	Sl	Sl	Sl	Sl	Sl	Sl	Sl	Sl	Sl	Sl	Sl	Sl	Sl	Sn	Sl	Sl	Sl	Sl	Sl	Sl	Sl	Sl	Sl	Sl	Sl	Sl	Sl	Sl	Sl	Sl	Sl	Sl	Sl	Sl	Sl	Sl	Sl
solcap_snp_sl_3920	4	CHR04	63089823	Sl	Sl	Sl	Sl	Sl	Sl	Sl	Sl	Sl	Sl	Sl	Sl	Sl	Sl	Sl	Sl	Sl	Sl	Sl	Sl	Sl	Sl	Sn	Sl	Sl	Sl	Sl	Sl	Sl	Sl	Sl	Sl	Sl	Sl	Sl	Sl	Sl	Sl	Sl	Sl	Sl	Sl	Sl	Sl	Sl	Sl
SGN-U579811_snp2493	4	CHR04	63110846	Sl	Sl	Sl	Sl	Sl	Sl	Sl	Sl	Sl	Sl	Sl	Sl	Sl	Sl	Sl	Sl	Sl	Sl	Sl	Sl	Sl	Sl	Sn	Sl	Sl	Sl	Sl	Sl	Sl	Sl	Sl	Sl	Sl	Sl	Sl	Sl	Sl	Sl	Sl	Sl	Sl	Sl	Sl	Sl	Sl	Sl
solcap_snp_sl_3924	4	CHR04	63111489	Sl	Sl	Sl	Sl	Sl	Sl	Sl	Sl	Sl	Sl	Sl	Sl	Sl	Sl	Sl	Sl	Sl	Sl	Sl	Sl	Sl	Sl	Sn	Sl	Sl	Sl	Sl	Sl	Sl	Sl	Sl	Sl	Sl	Sl	Sl	Sl	Sl	Sl	Sl	Sl	Sl	Sl	Sl	Sl	Sl	Sl
CL017765-0127_solcap_snp_sl_47732	4	CHR04	63118653	Sl	Sl	Sl	Sl	Sl	Sl	Sl	Sl	Sl	Sl	Sl	Sl	Sl	Sl	Sl	Sl	Sl	Sl	Sl	Sl	Sl	Sl	Sn	Sl	Sl	Sl	Sl	Sl	Sl	Sl	Sl	Sl	Sl	Sl	Sl	Sl	Sl	Sl	Sl	Sl	Sl	Sl	Sl	Sl	Sl	Sl
solcap_snp_sl_47735	4	CHR04	63123310	Sl	Sl	Sl	Sl	Sl	Sl	Sl	Sl	Sl	Sl	Sl	Sl	Sl	Sl	Sl	Sl	Sl	Sl	Sl	Sl	Sl	Sl	Sn	Sl	Sl	Sl	Sl	Sl	Sl	Sl	Sl	Sl	Sl	Sl	Sl	Sl	Sl	Sl	Sl	Sl	Sl	Sl	Sl	Sl	Sl	Sl
solcap_snp_sl_47738	4	CHR04	63124581	Sl	Sl	Sl	Sl	Sl	Sl	Sl	Sl	Sl	Sl	Sl	Sl	Sl	Sl	Sl	Sl	Sl	Sl	Sl	Sl	Sl	Sl	Sn	Sl	Sl	Sl	Sl	Sl	Sl	Sl	Sl	Sl	Sl	Sl	Sl	Sl	Sl	Sl	Sl	Sl	Sl	Sl	Sl	Sl	Sl	Sl
solcap_snp_sl_3940	4	CHR04	63126921	Sl	Sl	Sl	Sl	Sl	Sl	Sl	Sl	Sl	Sl	Sl	Sl	Sl	Sl	Sl	Sl	Sl	Sl	Sl	Sl	Sl	Sl	Sn	Sl	Sl	Sl	Sl	Sl	Sl	Sl	Sl	Sl	Sl	Sl	Sl	Sl	Sl	Sl	Sl	Sl	Sl	Sl	Sl	Sl	Sl	Sl
solcap_snp_sl_47741	4	CHR04	63127970	Sl	Sl	Sl	Sl	Sl	Sl	Sl	Sl	Sl	Sl	Sl	Sl	Sl	Sl	Sl	Sl	Sl	Sl	Sl	Sl	Sl	Sl	Sn	Sl	Sl	Sl	Sl	Sl	Sl	Sl	Sl	Sl	Sl	Sl	Sl	Sl	Sl	Sl	Sl	Sl	Sl	Sl	Sl	Sl	Sl	Sl
solcap_snp_sl_3941	4	CHR04	63128168	Sl	Sl	Sl	Sl	Sl	Sl	Sl	Sl	Sl	Sl	Sl	Sl	Sl	Sl	Sl	Sl	Sl	Sl	Sl	Sl	Sl	Sl	Sn	Sl	Sl	Sl	Sl	Sl	Sl	Sl	Sl	Sl	Sl	Sl	Sl	Sl	Sl	Sl	Sl	Sl	Sl	Sl	Sl	Sl	Sl	Sl
solcap_snp_sl_47742	4	CHR04	63128215	Sl	Sl	Sl	Sl	Sl	Sl	Sl	Sl	Sl	Sl	Sl	Sl	Sl	Sl	Sl	Sl	Sl	Sl	Sl	Sl	Sl	Sl	Sn	Sl	Sl	Sl	Sl	Sl	Sl	Sl	Sl	Sl	Sl	Sl	Sl	Sl	Sl	Sl	Sl	Sl	Sl	Sl	Sl	Sl	Sl	Sl
solcap_snp_sl_3955	4	CHR04	63257330	Sl	Sl	Sl	Sl	Sl	Sl	Sl	Sl	Sl	Sl	Sl	Sl	Sl	Sl	Sl	Sl	Sl	Sl	Sl	Sl	Sl	Sl	Sn	Sl	Sl	Sl	Sl	Sl	Sl	Sl	Sl	Sl	Sl	Sl	Sl	Sl	Sl	Sl	Sl	Sl	Sl	Sl	Sl	Sl	Sl	Sl
solcap_snp_sl_3957	4	CHR04	63257552	Sl	Sl	Sl	Sl	Sl	Sl	Sl	Sl	Sl	Sl	Sl	Sl	Sl	Sl	Sl	Sl	Sl	Sl	Sl	Sl	Sl	Sl	Sn	Sl	Sl	Sl	Sl	Sl	Sl	Sl	Sl	Sl	Sl	Sl	Sl	Sl	Sl	Sl	Sl	Sl	Sl	Sl	Sl	Sl	Sl	Sl
solcap_snp_sl_3958	4	CHR04	63257685	Sl	Sl	Sl	Sl	Sl	Sl	Sl	Sl	Sl	Sl	Sl	Sl	Sl	Sl	Sl	Sl	Sl	Sl	Sl	Sl	Sl	Sl	Sn	Sl	Sl	Sl	Sl	Sl	Sl	Sl	Sl	Sl	Sl	Sl	Sl	Sl	Sl	Sl	Sl	Sl	Sl	Sl	Sl	Sl	Sl	Sl
solcap_snp_sl_3959	4	CHR04	63257721	Sl	Sl	Sl	Sl	Sl	Sl	Sl	Sl	Sl	Sl	Sl	Sl	Sl	Sl	Sl	Sl	Sl	Sl	Sl	Sl	Sl	Sl	Sn	Sl	Sl	Sl	Sl	Sl	Sl	Sl	Sl	Sl	Sl	Sl	Sl	Sl	Sl	Sl	Sl	Sl	Sl	Sl	Sl	Sl	Sl	Sl
solcap_snp_sl_3961	4	CHR04	63257871	Sl	Sl	Sl	Sl	Sl	Sl	Sl	Sl	Sl	Sl	Sl	Sl	Sl	Sl	Sl	Sl	Sl	Sl	Sl	Sl	Sl	Sl	Sn	Sl	Sl	Sl	Sl	Sl	Sl	Sl	Sl	Sl	Sl	Sl	Sl	Sl	Sl	Sl	Sl	Sl	Sl	Sl	Sl	Sl	Sl	Sl
solcap_snp_sl_47749	4	CHR04	63258189	Sl	Sl	Sl	Sl	Sl	Sl	Sl	Sl	Sl	Sl	Sl	Sl	Sl	Sl	Sl	Sl	Sl	Sl	Sl	Sl	Sl	Sl	Sn	Sl	Sl	Sl	Sl	Sl	Sl	Sl	Sl	Sl	Sl	Sl	Sl	Sl	Sl	Sl	Sl	Sl	Sl	Sl	Sl	Sl	Sl	Sl
solcap_snp_sl_3962	4	CHR04	63258463	Sl	Sl	Sl	Sl	Sl	Sl	Sl	Sl	Sl	Sl	Sl	Sl	Sl	Sl	Sl	Sl	Sl	Sl	Sl	Sl	Sl	Sl	Sn	Sl	Sl	Sl	Sl	Sl	Sl	Sl	Sl	Sl	Sl	Sl	Sl	Sl	Sl	Sl	Sl	Sl	Sl	Sl	Sl	Sl	Sl	Sl
SGN-U565045_snp130	4	CHR04	63259457	Sl	Sl	Sl	Sl	Sl	Sl	Sl	Sl	Sl	Sl	Sl	Sl	Sl	Sl	Sl	Sl	Sl	Sl	Sl	Sl	Sl	Sl	Sn	Sl	Sl	Sl	Sl	Sl	Sl	Sl	Sl	Sl	Sl	Sl	Sl	Sl	Sl	Sl	Sl	Sl	Sl	Sl	Sl	Sl	Sl	Sl
solcap_snp_sl_3967	4	CHR04	63261537	Sl	Sl	Sl	Sl	Sl	Sl	Sl	Sl	Sl	Sl	Sl	Sl	Sl	Sl	Sl	Sl	Sl	Sl	Sl	Sl	Sl	Sl	Sn	Sl	Sl	Sl	Sl	Sl	Sl	Sl	Sl	Sl	Sl	Sl	Sl	Sl	Sl	Sl	Sl	Sl	Sl	Sl	Sl	Sl	Sl	Sl
solcap_snp_sl_3968	4	CHR04	63261578	Sl	Sl	Sl	Sl	Sl	Sl	Sl	Sl	Sl	Sl	Sl	Sl	Sl	Sl	Sl	Sl	Sl	Sl	Sl	Sl	Sl	Sl	Sn	Sl	Sl	Sl	Sl	Sl	Sl	Sl	Sl	Sl	Sl	Sl	Sl	Sl	Sl	Sl	Sl	Sl	Sl	Sl	Sl	Sl	Sl	Sl
solcap_snp_sl_3969	4	CHR04	63261726	Sl	Sl	Sl	Sl	Sl	Sl	Sl	Sl	Sl	Sl	Sl	Sl	Sl	Sl	Sl	Sl	Sl	Sl	Sl	Sl	Sl	Sl	Sn	Sl	Sl	Sl	Sl	Sl	Sl	Sl	Sl	Sl	Sl	Sl	Sl	Sl	Sl	Sl	Sl	Sl	Sl	Sl	Sl	Sl	Sl	Sl
CL009261-0270	4	CHR04	63263450	Sl	Sl	Sl	Sl	Sl	Sl	Sl	Sl	Sl	Sl	Sl	Sl	Sl	Sl	Sl	Sl	Sl	Sl	Sl	Sl	Sl	Sl	Sn	Sl	Sl	Sl	Sl	Sl	Sl	Sl	Sl	Sl	Sl	Sl	Sl	Sl	Sl	Sl	Sl	Sl	Sl	Sl	Sl	Sl	Sl	Sl
solcap_snp_sl_47762	4	CHR04	63296395	Sl	Sl	Sl	Sl	Sl	Sl	Sl	Sl	Sl	Sl	Sl	Sl	Sl	Sl	Sl	Sl	Sl	Sl	Sl	Sl	Sl	Sl	Sn	Sl	Sl	Sl	Sl	Sl	Sl	Sl	Sl	Sl	Sl	Sl	Sl	Sl	Sl	Sl	Sl	Sl	Sl	Sl	Sl	Sl	Sl	Sl
solcap_snp_sl_47766	4	CHR04	63305041	Sl	Sl	Sl	Sl	Sl	Sl	Sl	Sl	Sl	Sl	Sl	Sl	Sl	Sl	Sl	Sl	Sl	Sl	Sl	Sl	Sl	Sl	Sn	Sl	Sl	Sl	Sl	Sl	Sl	Sl	Sl	Sl	Sl	Sl	Sl	Sl	Sl	Sl	Sl	Sl	Sl	Sl	Sl	Sl	Sl	Sl
solcap_snp_sl_3976	4	CHR04	63307828	Sl	Sl	Sl	Sl	Sl	Sl	Sl	Sl	Sl	Sl	Sl	Sl	Sl	Sl	Sl	Sl	Sl	Sl	Sl	Sl	Sl	Sl	Sn	Sl	Sl	Sl	Sl	Sl	Sl	Sl	Sl	Sl	Sl	Sl	Sl	Sl	Sl	Sl	Sl	Sl	Sl	Sl	Sl	Sl	Sl	Sl
solcap_snp_sl_3977	4	CHR04	63319259	Sl	Sl	Sl	Sl	Sl	Sl	Sl	Sl	Sl	Sl	Sl	Sl	Sl	Sl	Sl	Sl	Sl	Sl	Sl	Sl	Sl	Sl	Sn	Sl	Sl	Sl	Sl	Sl	Sl	Sl	Sl	Sl	Sl	Sl	Sl	Sl	Sl	Sl	Sl	Sl	Sl	Sl	Sl	Sl	Sl	Sl
solcap_snp_sl_3980	4	CHR04	63319534	Sl	Sl	Sl	Sl	Sl	Sl	Sl	Sl	Sl	Sl	Sl	Sl	Sl	Sl	Sl	Sl	Sl	Sl	Sl	Sl	Sl	Sl	Sn	Sl	Sl	Sl	Sl	Sl	Sl	Sl	Sl	Sl	Sl	Sl	Sl	Sl	Sl	Sl	Sl	Sl	Sl	Sl	Sl	Sl	Sl	Sl
CL005964-0702	4	CHR04	63358468	Sl	Sl	Sl	Sl	Sl	Sl	Sl	Sl	Sl	Sl	Sl	Sl	Sl	Sl	Sl	Sl	Sl	Sl	Sl	Sl	Sl	Sl	Sn	Sl	Sl	Sl	Sl	Sl	Sl	Sl	Sl	Sl	Sl	Sl	Sl	Sl	Sl	Sl	Sl	Sl	Sl	Sl	Sl	Sl	Sl	Sl
solcap_snp_sl_4000	4	CHR04	63366088	Sl	Sl	Sl	Sl	Sl	Sl	Sl	Sl	Sl	Sl	Sl	Sl	Sl	Sl	Sl	Sl	Sl	Sl	Sl	Sl	Sl	Sl	Sn	Sl	Sl	Sl	Sl	Sl	Sl	Sl	Sl	Sl	Sl	Sl	Sl	Sl	Sl	Sl	Sl	Sl	Sl	Sl	Sl	Sl	Sl	Sl
solcap_snp_sl_4002	4	CHR04	63378173	Sl	Sl	Sl	Sl	Sl	Sl	Sl	Sl	Sl	Sl	Sl	Sl	Sl	Sl	Sl	Sl	Sl	Sl	Sl	Sl	Sl	Sl	Sn	Sl	Sl	Sl	Sl	Sl	Sl	Sl	Sl	Sl	Sl	Sl	Sl	Sl	Sl	Sl	Sl	Sl	Sl	Sl	Sl	Sl	Sl	Sl
solcap_snp_sl_4004	4	CHR04	63390326	Sl	Sl	Sl	Sl	Sl	Sl	Sl	Sl	Sl	Sl	Sl	Sl	Sl	Sl	Sl	Sl	Sl	Sl	Sl	Sl	Sl	Sl	Sn	Sl	Sl	Sl	Sl	Sl	Sl	Sl	Sl	Sl	Sl	Sl	Sl	Sl	Sl	Sl	Sl	Sl	Sl	Sl	Sl	Sl	Sl	Sl
solcap_snp_sl_47780	4	CHR04	63390686	Sl	Sl	Sl	Sl	Sl	Sl	Sl	Sl	Sl	Sl	Sl	Sl	Sl	Sl	Sl	Sl	Sl	Sl	Sl	Sl	Sl	Sl	Sn	Sl	Sl	Sl	Sl	Sl	Sl	Sl	Sl	Sl	Sl	Sl	Sl	Sl	Sl	Sl	Sl	Sl	Sl	Sl	Sl	Sl	Sl	Sl
SL10184_638	4	CHR04	63393121	Sl	Sl	Sl	Sl	Sl	Sl	Sl	Sl	Sl	Sl	Sl	Sl	Sl	Sl	Sl	Sl	Sl	Sl	Sl	Sl	Sl	Sl	Sn	Sl	Sl	Sl	Sl	Sl	Sl	Sl	Sl	Sl	Sl	Sl	Sl	Sl	Sl	Sl	Sl	Sl	Sl	Sl	Sl	Sl	Sl	Sl
solcap_snp_sl_4011	4	CHR04	63421632	Sl	Sl	Sl	Sl	Sl	Sl	Sl	Sl	Sl	Sl	Sl	Sl	Sl	Sl	Sl	Sl	Sl	Sl	Sl	Sl	Sl	Sl	Sn	Sl	Sl	Sl	Sl	Sl	Sl	Sl	Sl	Sl	Sl	Sl	Sl	Sl	Sl	Sl	Sl	Sl	Sl	Sl	Sl	Sl	Sl	Sl
solcap_snp_sl_4024	4	CHR04	63452659	Sl	Sl	Sl	Sl	Sl	Sl	Sl	Sl	Sl	Sl	Sl	Sl	Sl	Sl	Sl	Sl	Sl	Sl	Sl	Sl	Sl	Sl	Sn	Sl	Sl	Sl	Sl	Sl	Sl	Sl	Sl	Sl	Sl	Sl	Sl	Sl	Sl	Sl	Sl	Sl	Sl	Sl	Sl	Sl	Sl	Sl
solcap_snp_sl_4025	4	CHR04	63452852	Sl	Sl	Sl	Sl	Sl	Sl	Sl	Sl	Sl	Sl	Sl	Sl	Sl	Sl	Sl	Sl	Sl	Sl	Sl	Sl	Sl	Sl	Sn	Sl	Sl	Sl	Sl	Sl	Sl	Sl	Sl	Sl	Sl	Sl	Sl	Sl	Sl	Sl	Sl	Sl	Sl	Sl	Sl	Sl	Sl	Sl
solcap_snp_sl_4026	4	CHR04	63453139	Sl	Sl	Sl	Sl	Sl	Sl	Sl	Sl	Sl	Sl	Sl	Sl	Sl	Sl	Sl	Sl	Sl	Sl	Sl	Sl	Sl	Sl	Sn	Sl	Sl	Sl	Sl	Sl	Sl	Sl	Sl	Sl	Sl	Sl	Sl	Sl	Sl	Sl	Sl	Sl	Sl	Sl	Sl	Sl	Sl	Sl
solcap_snp_sl_4027	4	CHR04	63453206	Sl	Sl	Sl	Sl	Sl	Sl	Sl	Sl	Sl	Sl	Sl	Sl	Sl	Sl	Sl	Sl	Sl	Sl	Sl	Sl	Sl	Sl	Sn	Sl	Sl	Sl	Sl	Sl	Sl	Sl	Sl	Sl	Sl	Sl	Sl	Sl	Sl	Sl	Sl	Sl	Sl	Sl	Sl	Sl	Sl	Sl
solcap_snp_sl_4028	4	CHR04	63453879	Sl	Sl	Sl	Sl	Sl	Sl	Sl	Sl	Sl	Sl	Sl	Sl	Sl	Sl	Sl	Sl	Sl	Sl	Sl	Sl	Sl	Sl	Sn	Sl	Sl	Sl	Sl	Sl	Sl	Sl	Sl	Sl	Sl	Sl	Sl	Sl	Sl	Sl	Sl	Sl	Sl	Sl	Sl	Sl	Sl	Sl
solcap_snp_sl_29326	4	CHR04	63478301	Sl	Sl	Sl	Sl	Sl	Sl	Sl	Sl	Sl	Sl	Sl	Sl	Sl	Sl	Sl	Sl	Sl	Sl	Sl	Sl	Sl	Sl	Sn	Sl	Sl	Sl	Sl	Sl	Sl	Sl	Sl	Sl	Sl	Sl	Sl	Sl	Sl	Sl	Sl	Sl	Sl	Sl	Sl	Sl	Sl	Sl
solcap_snp_sl_4032	4	CHR04	63499512	Sl	Sl	Sl	Sl	Sl	Sl	Sl	Sl	Sl	Sl	Sl	Sl	Sl	Sl	Sl	Sl	Sl	Sl	Sl	Sl	Sl	Sl	Sn	Sl	Sl	Sl	Sl	Sl	Sl	Sl	Sl	Sl	Sl	Sl	Sl	Sl	Sl	Sl	Sl	Sl	Sl	Sl	Sl	Sl	Sl	Sl
solcap_snp_sl_4034	4	CHR04	63500407	Sl	Sl	Sl	Sl	Sl	Sl	Sl	Sl	Sl	Sl	Sl	Sl	Sl	Sl	Sl	Sl	Sl	Sl	Sl	Sl	Sl	Sl	Sn	Sl	Sl	Sl	Sl	Sl	Sl	Sl	Sl	Sl	Sl	Sl	Sl	Sl	Sl	Sl	Sl	Sl	Sl	Sl	Sl	Sl	Sl	Sl
solcap_snp_sl_4036	4	CHR04	63512146	Sl	Sl	Sl	Sl	Sl	Sl	Sl	Sl	Sl	Sl	Sl	Sl	Sl	Sl	Sl	Sl	Sl	Sl	Sl	Sl	Sl	Sl	Sn	Sl	Sl	Sl	Sl	Sl	Sl	Sl	Sl	Sl	Sl	Sl	Sl	Sl	Sl	Sl	Sl	Sl	Sl	Sl	Sl	Sl	Sl	Sl
2189_1_103_b	4	CHR04	63512207	Sl	Sl	Sl	Sl	Sl	Sl	Sl	Sl	Sl	Sl	Sl	Sl	Sl	Sl	Sl	Sl	Sl	Sl	Sl	Sl	Sl	Sl	Sn	Sl	Sl	Sl	Sl	Sl	Sl	Sl	Sl	Sl	Sl	Sl	Sl	Sl	Sl	Sl	Sl	Sl	Sl	Sl	Sl	Sl	Sl	Sl
solcap_snp_sl_4038	4	CHR04	63513534	Sl	Sl	Sl	Sl	Sl	Sl	Sl	Sl	Sl	Sl	Sl	Sl	Sl	Sl	Sl	Sl	Sl	Sl	Sl	Sl	Sl	Sl	Sn	Sl	Sl	Sl	Sl	Sl	Sl	Sl	Sl	Sl	Sl	Sl	Sl	Sl	Sl	Sl	Sl	Sl	Sl	Sl	Sl	Sl	Sl	Sl
solcap_snp_sl_4041	4	CHR04	63523104	Sl	Sl	Sl	Sl	Sl	Sl	Sl	Sl	Sl	Sl	Sl	Sl	Sl	Sl	Sl	Sl	Sl	Sl	Sl	Sl	Sl	Sl	Sn	Sl	Sl	Sl	Sl	Sl	Sl	Sl	Sl	Sl	Sl	Sl	Sl	Sl	Sl	Sl	Sl	Sl	Sl	Sl	Sl	Sl	Sl	Sl
solcap_snp_sl_4042	4	CHR04	63526845	Sl	Sl	Sl	Sl	Sl	Sl	Sl	Sl	Sl	Sl	Sl	Sl	Sl	Sl	Sl	Sl	Sl	Sl	Sl	Sl	Sl	Sl	Sn	Sl	Sl	Sl	Sl	Sl	Sl	Sl	Sl	Sl	Sl	Sl	Sl	Sl	Sl	Sl	Sl	Sl	Sl	Sl	Sl	Sl	Sl	Sl
CL015421-0322	4	CHR04	63538058	Sl	Sl	Sl	Sl	Sl	Sl	Sl	Sl	Sl	Sl	Sl	Sl	Sl	Sl	Sl	Sl	Sl	Sl	Sl	Sl	Sl	Sl	Sn	Sl	Sl	Sl	Sl	Sl	Sl	Sl	Sl	Sl	Sl	Sl	Sl	Sl	Sl	Sl	Sl	Sl	Sl	Sl	Sl	Sl	Sl	Sl
solcap_snp_sl_4055	4	CHR04	63577509	Sl	Sl	Sl	Sl	Sl	Sl	Sl	Sl	Sl	Sl	Sl	Sl	Sl	Sl	Sl	Sl	Sl	Sl	Sl	Sl	Sl	Sl	Sn	Sl	Sl	Sl	Sl	Sl	Sl	Sl	Sl	Sl	Sl	Sl	Sl	Sl	Sl	Sl	Sl	Sl	Sl	Sl	Sl	Sl	Sl	Sl
solcap_snp_sl_4059	4	CHR04	63618531	Sl	Sl	Sl	Sl	Sl	Sl	Sl	Sl	Sl	Sl	Sl	Sl	Sl	Sl	Sl	Sl	Sl	Sl	Sl	Sl	Sl	Sl	Sn	Sl	Sl	Sl	Sl	Sl	Sl	Sl	Sl	Sl	Sl	Sl	Sl	Sl	Sl	Sl	Sl	Sl	Sl	Sl	Sl	Sl	Sl	Sl
solcap_snp_sl_4060	4	CHR04	63629473	Sl	Sl	Sl	Sl	Sl	Sl	Sl	Sl	Sl	Sl	Sl	Sl	Sl	Sl	Sl	Sl	Sl	Sl	Sl	Sl	Sl	Sl	Sn	Sl	Sl	Sl	Sl	Sl	Sl	Sl	Sl	Sl	Sl	Sl	Sl	Sl	Sl	Sl	Sl	Sl	Sl	Sl	Sl	Sl	Sl	Sl
solcap_snp_sl_4068	4	CHR04	63656895	Sl	Sl	Sl	Sl	Sl	Sl	Sl	Sl	Sl	Sl	Sl	Sl	Sl	Sl	Sl	Sl	Sl	Sl	Sl	Sl	NA	Sl	Sn	Sl	Sl	Sl	Sl	Sl	Sl	Sl	Sl	Sl	Sl	Sl	Sl	Sl	Sl	Sl	Sl	Sl	Sl	Sl	Sl	Sl	Sl	Sl
solcap_snp_sl_47818	4	CHR04	63657704	Sl	Sl	Sl	Sl	Sl	Sl	Sl	Sl	Sl	Sl	Sl	Sl	Sl	Sl	Sl	Sl	Sl	Sl	Sl	Sl	Sl	Sl	Sn	Sl	Sl	Sl	Sl	Sl	Sl	Sl	Sl	Sl	Sl	Sl	Sl	Sl	Sl	Sl	Sl	Sl	Sl	Sl	Sl	Sl	Sl	Sl
solcap_snp_sl_47819	4	CHR04	63657717	Sl	Sl	Sl	Sl	Sl	Sl	Sl	Sl	Sl	Sl	Sl	Sl	Sl	Sl	Sl	Sl	Sl	Sl	Sl	Sl	Sl	Sl	Sn	Sl	Sl	Sl	Sl	Sl	Sl	Sl	Sl	Sl	Sl	Sl	Sl	Sl	Sl	Sl	Sl	Sl	Sl	Sl	Sl	Sl	Sl	Sl
solcap_snp_sl_4072	4	CHR04	63662482	Sl	Sl	Sl	Sl	Sl	Sl	Sl	Sl	Sl	Sl	Sl	Sl	Sl	Sl	Sl	Sl	Sl	Sl	Sl	Sl	Sl	Sl	Sn	Sl	Sl	Sl	Sl	Sl	Sl	Sl	Sl	Sl	Sl	Sl	Sl	Sl	Sl	Sl	Sl	Sl	Sl	Sl	Sl	Sl	Sl	Sl
solcap_snp_sl_4075	4	CHR04	63665925	Sl	Sl	Sl	Sl	Sl	Sl	Sl	Sl	Sl	Sl	Sl	Sl	Sl	Sl	Sl	Sl	Sl	Sl	Sl	Sl	Sl	Sl	Sn	Sl	Sl	Sl	Sl	Sl	Sl	Sl	Sl	Sl	Sl	Sl	Sl	Sl	Sl	Sl	Sl	Sl	Sl	Sl	Sl	Sl	Sl	Sl
solcap_snp_sl_4076	4	CHR04	63665947	Sl	Sl	Sl	Sl	Sl	Sl	Sl	Sl	Sl	Sl	Sl	Sl	Sl	Sl	Sl	Sl	Sl	Sl	Sl	Sl	Sl	Sl	Sn	Sl	Sl	Sl	Sl	Sl	Sl	Sl	Sl	Sl	Sl	Sl	Sl	Sl	Sl	Sl	Sl	Sl	Sl	Sl	Sl	Sl	Sl	Sl
CL009271-0329	4	CHR04	63672498	Sl	Sl	Sl	Sl	Sl	Sl	Sl	Sl	Sl	Sl	Sl	Sl	Sl	Sl	Sl	Sl	Sl	Sl	Sl	Sl	Sl	Sl	Sn	Sl	Sl	Sl	Sl	Sl	Sl	Sl	Sl	Sl	Sl	Sl	Sl	Sl	Sl	Sl	Sl	Sl	Sl	Sl	Sl	Sl	Sl	Sl
solcap_snp_sl_4093	4	CHR04	63714354	Sl	Sl	Sl	Sl	Sl	Sl	Sl	Sl	Sl	Sl	Sl	Sl	Sl	Sl	Sl	Sl	Sl	Sl	Sl	Sl	Sl	Sl	Sn	Sl	Sl	Sl	Sl	Sl	Sl	Sl	Sl	Sl	Sl	Sl	Sl	Sl	Sl	Sl	Sl	Sl	Sl	Sl	Sl	Sl	Sl	Sl
solcap_snp_sl_4094	4	CHR04	63715895	Sl	Sl	Sl	Sl	Sl	Sl	Sl	Sl	Sl	Sl	Sl	Sl	Sl	Sl	Sl	Sl	Sl	Sl	Sl	Sl	Sl	Sl	Sn	Sl	Sl	Sl	Sl	Sl	Sl	Sl	Sl	Sl	Sl	Sl	Sl	Sl	Sl	Sl	Sl	Sl	Sl	Sl	Sl	Sl	Sl	Sl
solcap_snp_sl_4095	4	CHR04	63717033	Sl	Sl	Sl	Sl	Sl	Sl	Sl	Sl	Sl	Sl	Sl	Sl	Sl	Sl	Sl	Sl	Sl	Sl	Sl	Sl	Sl	Sl	Sn	Sl	Sl	Sl	Sl	Sl	Sl	Sl	Sl	Sl	Sl	Sl	Sl	Sl	Sl	Sl	Sl	Sl	Sl	Sl	Sl	Sl	Sl	Sl
solcap_snp_sl_47842	4	CHR04	63746076	Sl	Sl	Sl	Sl	Sl	Sl	Sl	Sl	Sl	Sl	Sl	Sl	Sl	Sl	Sl	Sl	Sl	Sl	Sl	Sl	Sl	Sl	Sn	Sl	Sl	Sl	Sl	Sl	Sl	Sl	Sl	Sl	Sl	Sl	Sl	Sl	Sl	Sl	Sl	Sl	Sl	Sl	Sl	Sl	Sl	Sl
solcap_snp_sl_4096	4	CHR04	63746341	Sl	Sl	Sl	Sl	Sl	Sl	Sl	Sl	Sl	Sl	Sl	Sl	Sl	Sl	Sl	Sl	Sl	Sl	Sl	Sl	Sl	Sl	Sn	Sl	Sl	Sl	Sl	Sl	Sl	Sl	Sl	Sl	Sl	Sl	Sl	Sl	Sl	Sl	Sl	Sl	Sl	Sl	Sl	Sl	Sl	Sl
solcap_snp_sl_4100	4	CHR04	63757977	Sl	Sl	Sl	Sl	Sl	Sl	Sl	Sl	Sl	Sl	Sl	Sl	Sl	Sl	Sl	Sl	Sl	Sl	Sl	Sl	Sl	Sl	Sn	Sl	Sl	Sl	Sl	Sl	Sl	Sl	Sl	Sl	Sl	Sl	Sl	Sl	Sl	Sl	Sl	Sl	Sl	Sl	Sl	Sl	Sl	Sl
solcap_snp_sl_47843	4	CHR04	63760016	Sl	Sl	Sl	Sl	Sl	Sl	Sl	Sl	Sl	Sl	Sl	Sl	Sl	Sl	Sl	Sl	Sl	Sl	Sl	Sl	Sl	Sl	Sn	Sl	Sl	Sl	Sl	Sl	Sl	Sl	Sl	Sl	Sl	Sl	Sl	Sl	Sl	Sl	Sl	Sl	Sl	Sl	Sl	Sl	Sl	Sl
solcap_snp_sl_4106	4	CHR04	63799201	Sl	Sl	Sl	Sl	Sl	Sl	Sl	Sl	Sl	Sl	Sl	Sl	Sl	Sl	Sl	Sl	Sl	Sl	Sl	Sl	Sl	Sl	Sn	Sl	Sl	Sl	Sl	Sl	Sl	Sl	Sl	Sl	Sl	Sl	Sl	Sl	Sl	Sl	Sl	Sl	Sl	Sl	Sl	Sl	Sl	Sl
solcap_snp_sl_4112	4	CHR04	63813127	Sl	Sl	Sl	Sl	Sl	Sl	Sl	Sl	Sl	Sl	Sl	Sl	Sl	Sl	Sl	Sl	Sl	Sl	Sl	Sl	Sl	Sl	Sn	Sl	Sl	Sl	Sl	Sl	Sl	Sl	Sl	Sl	Sl	Sl	Sl	Sl	Sl	Sl	Sl	Sl	Sl	Sl	Sl	Sl	Sl	Sl
solcap_snp_sl_4113	4	CHR04	63813771	Sl	Sl	Sl	Sl	Sl	Sl	Sl	Sl	Sl	Sl	Sl	Sl	Sl	Sl	Sl	Sl	Sl	Sl	Sl	Sl	Sl	Sl	Sn	Sl	Sl	Sl	Sl	Sl	Sl	Sl	Sl	Sl	Sl	Sl	Sl	Sl	Sl	Sl	Sl	Sl	Sl	Sl	Sl	Sl	Sl	Sl
solcap_snp_sl_4116	4	CHR04	63822540	Sl	Sl	Sl	Sl	Sl	Sl	Sl	Sl	Sl	Sl	Sl	Sl	Sl	Sl	Sl	Sl	Sl	Sl	Sl	Sl	Sl	Sl	Sn	Sl	Sl	Sl	Sl	Sl	Sl	Sl	Sl	Sl	Sl	Sl	Sl	Sl	Sl	Sl	Sl	Sl	Sl	Sl	Sl	Sl	Sl	Sl
solcap_snp_sl_4125	4	CHR04	63864281	Sl	Sl	Sl	Sl	Sl	Sl	Sl	Sl	Sl	Sl	Sl	Sl	Sl	Sl	Sl	Sl	Sl	Sl	Sl	Sl	Sl	Sl	Sn	Sl	Sl	Sl	Sl	Sl	Sl	Sl	Sl	Sl	Sl	Sl	Sl	Sl	Sl	Sl	Sl	Sl	Sl	Sl	Sl	Sl	Sl	Sl
solcap_snp_sl_4126	4	CHR04	63866254	Sl	Sl	Sl	Sl	Sl	Sl	Sl	Sl	Sl	Sl	Sl	Sl	Sl	Sl	Sl	Sl	Sl	Sl	Sl	Sl	Sl	Sl	Sn	Sl	Sl	Sl	Sl	Sl	Sl	Sl	Sl	Sl	Sl	Sl	Sl	Sl	Sl	Sl	Sl	Sl	Sl	Sl	Sl	Sl	Sl	Sl
solcap_snp_sl_4133	4	CHR04	63881652	Sl	Sl	Sl	Sl	Sl	Sl	Sl	Sl	Sl	Sl	Sl	Sl	Sl	Sl	Sl	Sl	Sl	Sl	Sl	Sl	Sl	Sl	Sn	Sl	Sl	Sl	Sl	Sl	Sl	Sl	Sl	Sl	Sl	Sl	Sl	Sl	Sl	Sl	Sl	Sl	Sl	Sl	Sl	Sl	Sl	Sl
solcap_snp_sl_4134	4	CHR04	63883854	Sl	Sl	Sl	Sl	Sl	Sl	Sl	Sl	Sl	Sl	Sl	Sl	Sl	Sl	Sl	Sl	Sl	Sl	Sl	Sl	Sl	Sl	Sn	Sl	Sl	Sl	Sl	Sl	Sl	Sl	Sl	Sl	Sl	Sl	Sl	Sl	Sl	Sl	Sl	Sl	Sl	Sl	Sl	Sl	Sl	Sl
solcap_snp_sl_4135	4	CHR04	63884335	Sl	Sl	Sl	Sl	Sl	Sl	Sl	Sl	Sl	Sl	Sl	Sl	Sl	Sl	Sl	Sl	Sl	Sl	Sl	Sl	Sl	Sl	Sn	Sl	Sl	Sl	Sl	Sl	Sl	Sl	Sl	Sl	Sl	Sl	Sl	Sl	Sl	Sl	Sl	Sl	Sl	Sl	Sl	Sl	Sl	Sl
solcap_snp_sl_4139	4	CHR04	63891980	Sl	Sl	Sl	Sl	Sl	Sl	Sl	Sl	Sl	Sl	Sl	Sl	Sl	Sl	Sl	Sl	Sl	Sl	Sl	Sl	Sl	Sl	Sn	Sl	Sl	Sl	Sl	Sl	Sl	Sl	Sl	Sl	Sl	Sl	Sl	Sl	Sl	Sl	Sl	Sl	Sl	Sl	Sl	Sl	Sl	Sl
solcap_snp_sl_4140	4	CHR04	63892378	Sl	Sl	Sl	Sl	Sl	Sl	Sl	Sl	Sl	Sl	Sl	Sl	Sl	Sl	Sl	Sl	Sl	Sl	Sl	Sl	Sl	Sl	Sn	Sl	Sl	Sl	Sl	Sl	Sl	Sl	Sl	Sl	Sl	Sl	Sl	Sl	Sl	Sl	Sl	Sl	Sl	Sl	Sl	Sl	Sl	Sl
solcap_snp_sl_23603	4	CHR04	63892907	Sl	Sl	Sl	Sl	Sl	Sl	Sl	Sl	Sl	Sl	Sl	Sl	Sl	Sl	Sl	Sl	Sl	Sl	Sl	Sl	Sl	Sl	Sn	Sl	Sl	Sl	Sl	Sl	Sl	Sl	Sl	Sl	Sl	Sl	Sl	Sl	Sl	Sl	Sl	Sl	Sl	Sl	Sl	Sl	Sl	Sl
solcap_snp_sl_4144	4	CHR04	63903618	Sl	Sl	Sl	Sl	Sl	Sl	Sl	Sl	Sl	Sl	Sl	Sl	Sl	Sl	Sl	Sl	Sl	Sl	Sl	Sl	Sl	Sl	Sn	Sl	Sl	Sl	Sl	Sl	Sl	Sl	Sl	Sl	Sl	Sl	Sl	Sl	Sl	Sl	Sl	Sl	Sl	Sl	Sl	Sl	Sl	Sl
solcap_snp_sl_4149	4	CHR04	63918085	Sl	Sl	Sl	Sl	Sl	Sl	Sl	Sl	Sl	Sl	Sl	Sl	Sl	Sl	Sl	Sl	Sl	Sl	Sl	Sl	Sl	Sl	Sn	Sl	Sl	Sl	Sl	Sl	Sl	Sl	Sl	Sl	Sl	Sl	Sl	Sl	Sl	Sl	Sl	Sl	Sl	Sl	Sl	Sl	Sl	Sl
solcap_snp_sl_4152	4	CHR04	63921288	Sl	Sl	Sl	Sl	Sl	Sl	Sl	Sl	Sl	Sl	Sl	Sl	Sl	Sl	Sl	Sl	Sl	Sl	Sl	Sl	Sl	Sl	Sn	Sl	Sl	Sl	Sl	Sl	Sl	Sl	Sl	Sl	Sl	Sl	Sl	Sl	Sl	Sl	Sl	Sl	Sl	Sl	Sl	Sl	Sl	Sl
solcap_snp_sl_4164	4	CHR04	63964649	Sl	Sl	Sl	Sl	Sl	Sl	Sl	Sl	Sl	Sl	Sl	Sl	Sl	Sl	Sl	Sl	Sl	Sl	Sl	Sl	Sl	Sl	Sn	Sl	Sl	Sl	Sl	Sl	Sl	Sl	Sl	Sl	Sl	Sl	Sl	Sl	Sl	Sl	Sl	Sl	Sl	Sl	Sl	Sl	Sl	Sl
solcap_snp_sl_4173	4	CHR04	64025708	Sl	Sl	Sl	Sl	Sl	Sl	Sl	Sl	Sl	Sl	Sl	Sl	Sl	Sl	Sl	Sl	Sl	Sl	Sl	Sl	Sl	Sl	Sn	Sl	Sl	Sl	Sl	Sl	Sl	Sl	Sl	Sl	Sl	Sl	Sl	Sl	Sl	Sl	Sl	Sl	Sl	Sl	Sl	Sl	Sl	Sl
solcap_snp_sl_23608	4	CHR04	64040139	Sl	Sl	Sl	Sl	Sl	Sl	Sl	Sl	Sl	Sl	Sl	Sl	Sl	Sl	Sl	Sl	Sl	Sl	Sl	Sl	Sl	Sl	Sn	Sl	Sl	Sl	Sl	Sl	Sl	Sl	Sl	Sl	Sl	Sl	Sl	Sl	Sl	Sl	Sl	Sl	Sl	Sl	Sl	Sl	Sl	Sl
CL015995-0443	5	CHR05	2874	Sl	Sn	Sl	Sn	Sn	Sn	Sl	Sn	Sl	Sl	Sl	Sl	Sl	Sl	Sn	Sl	Sl	Sl	Sl	Sl	Sl	Sl	Sl	Sl	Sl	Sn	Sl	Sl	Sl	Sl	Sl	Sl	Sl	Sl	Sl	Sl	Sl	Sl	Sl	Sn	Sl	Sl	Sl	Sl	Sl	Sl
solcap_snp_sl_69219	5	CHR05	108012	Sl	Sn	Sl	Sn	Sn	Sn	Sl	Sn	Sl	Sl	Sl	Sl	Sl	Sl	Sn	Sl	Sl	Sl	Sl	Sl	Sl	Sl	Sl	Sl	Sl	Sn	Sl	Sl	Sl	Sl	Sl	Sl	Sl	Sl	Sl	Sl	Sl	Sl	Sl	Sn	Sl	Sl	Sl	Sl	Sl	Sl
CL015678-0316	5	CHR05	110078	Sl	Sn	Sl	Sn	Sn	Sn	Sl	Sn	Sl	Sl	Sl	Sl	Sl	Sl	Sn	Sl	Sl	Sl	Sl	Sl	Sl	Sl	Sl	Sl	Sl	Sn	Sl	Sl	Sl	Sl	Sl	Sl	Sl	Sl	Sl	Sl	Sl	Sl	Sl	Sn	Sl	Sl	Sl	Sl	Sl	Sl
CL015499-0120	5	CHR05	345515	Sl	Sn	Sl	Sn	Sn	Sn	Sl	Sl	Sl	Sl	Sl	Sl	Sl	Sl	Sn	Sl	Sl	Sl	Sl	Sl	Sl	Sl	Sl	Sl	Sl	Sn	Sl	Sl	Sl	Sl	Sl	Sl	Sl	Sl	Sl	Sl	Sl	Sl	Sl	Sn	Sl	Sl	Sl	Sl	Sl	Sl
solcap_snp_sl_69165	5	CHR05	345868	Sl	Sn	Sl	Sn	Sn	Sn	Sl	Sl	Sl	Sl	Sl	Sl	Sl	Sl	Sn	Sl	Sl	Sl	Sl	Sl	Sl	Sl	Sl	Sl	Sl	Sn	Sl	Sl	Sl	Sl	Sl	Sl	Sl	Sl	Sl	Sl	Sl	Sl	Sl	Sn	Sl	Sl	Sl	Sl	Sl	Sl
solcap_snp_sl_69104	5	CHR05	558180	Sl	Sn	Sl	Sn	Sn	Sn	Sl	Sl	Sl	Sl	Sl	Sl	Sl	Sl	Sl	Sl	Sl	Sl	Sl	Sl	Sl	Sl	Sl	Sl	Sl	Sn	Sl	Sn	Sn	Sl	Sl	Sl	Sl	Sl	Sl	Sl	Sl	Sl	Sl	Sn	Sl	Sl	Sl	Sl	Sl	Sl
solcap_snp_sl_69081	5	CHR05	626924	Sl	Sn	Sl	Sn	Sn	Sn	Sl	Sl	Sl	Sl	Sl	Sl	Sl	Sl	Sl	Sl	Sl	Sl	Sl	Sl	Sl	Sl	Sl	Sl	Sl	Sn	Sl	Sn	Sn	Sl	Sl	Sl	Sl	Sl	Sl	Sl	Sl	Sl	Sl	Sn	Sl	Sl	Sl	Sl	Sl	Sl
solcap_snp_sl_69075	5	CHR05	712311	Sl	Sn	Sl	Sn	Sn	Sn	Sl	Sl	Sl	Sl	Sl	Sl	Sl	Sl	Sl	Sl	Sl	Sl	Sl	Sl	Sl	Sl	Sl	Sl	Sl	Sn	Sl	Sn	Sn	Sl	Sl	Sl	Sl	Sl	Sl	Sl	Sl	Sl	Sl	Sn	Sl	Sl	Sl	Sl	Sl	Sl
solcap_snp_sl_15887	5	CHR05	721808	Sl	Sn	Sl	Sn	Sn	Sn	Sl	Sl	Sl	Sl	Sl	Sl	Sl	Sl	Sl	Sl	Sl	Sl	Sl	Sl	Sl	Sl	Sl	Sl	Sl	Sn	Sl	Sn	Sn	Sl	Sl	Sl	Sl	Sl	Sl	Sl	Sl	Sl	Sl	Sn	Sl	Sl	Sl	Sl	Sl	Sl
solcap_snp_sl_15885	5	CHR05	722306	Sl	Sn	Sl	Sn	Sn	Sn	Sl	Sl	Sl	Sl	Sl	Sl	Sl	Sl	Sl	Sl	Sl	Sl	Sl	Sl	Sl	Sl	Sl	Sl	Sl	Sn	Sl	Sn	Sn	Sl	Sl	Sl	Sl	Sl	Sl	Sl	Sl	Sl	Sl	Sn	Sl	Sl	Sl	Sl	Sl	Sl
solcap_snp_sl_69073	5	CHR05	730038	Sl	Sn	Sl	Sn	Sn	Sn	Sl	Sl	Sl	Sl	Sl	Sl	Sl	Sl	Sl	Sl	Sl	Sl	Sl	Sl	Sl	Sl	Sl	Sl	Sl	Sn	Sl	Sn	Sn	Sl	Sl	Sl	Sl	Sl	Sl	Sl	Sl	Sl	Sl	Sn	Sl	Sl	Sl	Sl	Sl	Sl
solcap_snp_sl_15875	5	CHR05	736089	Sl	Sn	Sl	Sn	Sn	Sn	Sl	Sl	Sl	Sl	Sl	Sl	Sl	Sl	Sl	Sl	Sl	Sl	Sl	Sl	Sl	Sl	Sl	Sl	Sl	Sn	Sl	Sn	Sn	Sl	Sl	Sl	Sl	Sl	Sl	Sl	Sl	Sl	Sl	Sn	Sl	Sl	Sl	Sl	Sl	Sl
solcap_snp_sl_69059	5	CHR05	819237	Sl	Sn	Sl	Sn	Sn	Sn	Sl	Sl	Sl	Sl	Sl	Sl	Sl	Sl	Sl	Sl	Sl	Sl	Sl	Sl	Sl	Sl	Sl	Sl	Sl	Sl/Sn	Sl	Sn	Sn	Sl	Sl	Sl	Sl	Sl	Sl	Sl	Sl	Sl	Sl	Sn	Sl	Sl	Sl	Sl	Sl	Sl
SGN-U577019_snp211_solcap_snp_sl_52680	5	CHR05	1110118	Sl	Sn	Sl	Sn	Sn	Sn	Sl	Sl	Sl	Sl	Sl	Sl	Sl	Sl	Sl	Sl	Sl	Sl	Sl	Sl	Sl	Sl	Sl	Sl	Sl	Sl/Sn	Sl	Sn	Sn	Sl	Sl	Sl	Sl	Sl	Sl	Sl	Sl	Sl	Sl	Sn	Sl	Sl	Sl	Sl	Sl	Sl
SGN-U565001_snp1586_solcap_snp_sl_52697	5	CHR05	1156799	Sl	Sn	Sl	Sn	Sn	Sn	Sl	Sl	Sl	Sl	Sl	Sl	Sl	Sl	Sl	Sl	Sl	Sl	Sl	Sl	Sl	Sl	Sl	Sl	Sl	Sl/Sn	Sl	Sn	Sn	Sl	Sl	Sl	Sl	Sl	Sl	Sl	Sl	Sl	Sl	Sn	Sl	Sl	Sl	Sl	Sl	Sl
solcap_snp_sl_52699	5	CHR05	1184835	Sl	Sn	Sl	Sn	Sn	Sn	Sl	Sl	Sl	Sl	Sl	Sl	Sl	Sl	Sl	Sl	Sl	Sl	Sl	Sl	Sl	Sl	Sl	Sl	Sl	Sl/Sn	Sl	Sn	Sn	Sl	Sl	Sl	Sl	Sl	Sl	Sl	Sl	Sl	Sl	Sn	Sl	Sl	Sl	Sl	Sl	Sl
SGN-U567719_snp239_solcap_snp_sl_52710	5	CHR05	1211190	Sl	Sn	Sl	Sn	Sn	Sn	Sl	Sl	Sl	Sl	Sl	Sl	Sl	Sl	Sl	Sl	Sl	Sl	Sl	Sl	Sl	Sl	Sl	Sl	Sl	Sl/Sn	Sl	Sn	Sn	Sl	Sl	Sl	Sl	Sl	Sl	Sl	Sl	Sl	Sl	Sn	Sl	Sl	Sl	Sl	Sl	Sl
SGN-U583136_snp1228_solcap_snp_sl_52714	5	CHR05	1311252	Sl	Sn	Sl	Sn	Sn	Sn	Sl	Sl	Sl	Sl	Sl	Sl	Sl	Sl	Sl	Sl	Sl	Sl	Sl	Sl	Sl	Sl	Sl	Sl	Sl	Sl/Sn	Sl	Sn	Sn	Sl	Sl	Sl	Sl	Sl	Sl	Sl	Sl	Sl	Sl	Sn	Sl	Sl	Sl	Sl	Sl	Sl
solcap_snp_sl_52731	5	CHR05	1417247	Sl	Sn	Sl	Sn	Sn	Sn	Sl	Sl	Sl	Sl	Sl	Sl	Sl	Sl	Sl	Sl	Sl	Sl	Sl	Sl	Sl	Sl	Sl	Sl	Sl	Sl/Sn	Sl	Sn	Sn	Sl	Sl	Sl	Sl	Sl	Sl	Sl	Sl	Sl	Sl	Sn	Sl	Sl	Sl	Sl	Sl	Sl
solcap_snp_sl_52783	5	CHR05	1654990	Sl	Sn	Sl	Sn	Sn	Sl	Sl	Sl	Sl	Sl	Sl	Sl	Sl	Sl	Sl	Sl	Sl	Sl	Sl	Sl	Sl	Sl	Sl	Sl	Sl	Sl/Sn	Sl	Sn	Sn	Sl	Sl	Sl	Sl	Sl	Sl	Sl	Sl	Sl	Sl	Sn	Sl	Sl	Sl	Sl	Sl	Sl
solcap_snp_sl_52785	5	CHR05	1664103	Sl	Sn	Sl	Sn	Sn	Sl	Sl	Sl	Sl	Sl	Sl	Sl	Sl	Sl	Sl	Sl	Sl	Sl	Sl	Sl	Sl	Sl	Sl	Sl	Sl	Sl/Sn	Sl	Sn	Sn	Sl	Sl	Sl	Sl	Sl	Sl	Sl	Sl	Sl	Sl	Sn	Sl	Sl	Sl	Sl	Sl	Sl
solcap_snp_sl_52811	5	CHR05	1799238	Sl	Sn	Sl	Sn	Sn	Sl	Sl	Sl	Sl	Sl	Sl	Sl	Sl	Sl	Sl	Sl	Sl	Sl	Sl	Sn	Sl	Sl	Sl	Sl	Sl	Sl/Sn	Sl	Sn	Sn	Sl	Sl	Sl	Sl	Sl	Sl	Sl	Sl	Sl	Sl	Sn	Sl	Sl	Sl	Sl	Sl	Sl
solcap_snp_sl_19102	5	CHR05	1860363	Sl	Sn	Sl	Sl	Sn	Sl	Sl	Sl	Sl	Sl	Sl	Sl	Sl	Sl	Sl	Sl	Sl	Sl	Sl	Sn	Sl	Sl	Sl	Sl	Sl	Sl/Sn	Sl	Sn	Sn	Sl	Sl	Sl	Sl	Sl	Sl	Sl	Sl	Sl	Sl	Sn	Sl	Sl	Sl	Sl	Sl	Sl
solcap_snp_sl_49234	5	CHR05	2069395	Sl	Sn	Sl	Sl	Sn	Sl	Sl	Sl	Sl	Sl	Sl	Sl	Sl	Sl	Sn	Sl	Sl	Sl	Sl	Sn	Sl	Sl	Sl	Sl	Sl	Sl/Sn	Sl	Sl	Sn	Sl	Sl	Sl	Sl	Sl	Sl	Sl	Sl	Sl	Sl	Sl	Sl	Sl	Sl	Sl	Sl	Sl
solcap_snp_sl_49230	5	CHR05	2129637	Sl	Sn	Sl	Sl	Sn	Sl	Sl	Sl	Sl	Sl	Sl	Sl	Sl	Sl	Sn	Sl	Sl	Sl	Sl	Sn	Sl	Sl	Sl	Sl	Sl	Sl/Sn	Sl	Sl	Sn	Sl	Sl	Sl	Sl	Sl	Sl	Sl	Sl	Sl	Sl	Sl	Sl	Sl	Sl	Sl	Sl	Sl
SGN-U604757_snp25016	5	CHR05	2142156	Sl	Sn	Sl	Sl	Sl	Sl	Sl	Sl	Sl	Sl	Sl	Sl	Sl	Sl	Sn	Sl	Sl	Sl	Sl	Sn	Sl	Sl	Sl	Sl	Sl	Sl/Sn	Sl	Sl	Sn	Sl	Sl	Sl	Sl	Sl	Sl	Sl	Sl	Sl	Sl	Sl	Sl	Sl	Sl	Sl	Sl	Sl
SGN-U604757_snp24792	5	CHR05	2142380	Sl	Sn	Sl	Sl	Sl	Sl	Sl	Sl	Sl	Sl	Sl	Sl	Sl	Sl	Sn	Sl	Sl	Sl	Sl	Sn	Sl	Sl	Sl	Sl	Sl	Sl/Sn	Sl	Sl	Sn	Sl	Sl	Sl	Sl	Sl	Sl	Sl	Sl	Sl	Sl	Sl	Sl	Sl	Sl	Sl	Sl	Sl
solcap_snp_sl_49216	5	CHR05	2151740	Sl	Sn	Sl	Sl	Sl	Sl	Sl	Sl	Sl	Sl	Sl	Sl	Sl	Sl	Sn	Sl	Sl	Sl	Sl	Sn	Sl	Sl	Sl	Sl	Sl	Sl/Sn	Sl	Sl	Sn	Sl	Sl	Sl	Sl	Sl	Sl	Sl	Sl	Sl	Sl	Sl	Sl	Sl	Sl	Sl	Sl	Sl
solcap_snp_sl_49215	5	CHR05	2152107	Sl	Sn	Sl	Sl	Sl	Sl	Sl	Sl	Sl	Sl	Sl	Sl	Sl	Sl	Sn	Sl	Sl	Sl	Sl	Sn	Sl	Sl	Sl	Sl	Sl	Sl/Sn	Sl	Sl	Sn	Sl	Sl	Sl	Sl	Sl	Sl	Sl	Sl	Sl	Sl	Sl	Sl	Sl	Sl	Sl	Sl	Sl
solcap_snp_sl_49212	5	CHR05	2152594	Sl	Sn	Sl	Sl	Sl	Sl	Sl	Sl	Sl	Sl	Sl	Sl	Sl	Sl	Sn	Sl	Sl	Sl	Sl	Sn	Sl	Sl	Sl	Sl	Sl	Sl/Sn	Sl	Sl	Sn	Sl	Sl	Sl	Sl	Sl	Sl	Sl	Sl	Sl	Sl	Sl	Sl	Sl	Sl	Sl	Sl	Sl
SGN-U566039_snp997	5	CHR05	2231292	Sl	NA	Sl	Sl	Sl	Sl	Sl	Sl	Sl	Sl	Sl	Sl	Sl	Sl	Sn	Sl	Sl	Sl	Sl	Sn	Sl	Sl	Sl	Sl	Sl	Sl/Sn	Sl	Sl	Sn	Sl	Sl	Sl	Sl	Sl	Sl	Sl	Sl	Sl	Sl	Sl	Sl	Sl	Sl	Sl	Sl	Sl
solcap_snp_sl_49084	5	CHR05	2662318	Sl	Sl	Sl	Sl	Sl	Sl	Sl	Sl	Sl	Sl	Sl	Sl	Sl	Sl	Sl	Sl	Sl	Sl	Sl	Sn	Sl	Sl	Sl	Sl	Sl	Sl/Sn	Sl	Sl	Sn	Sl	Sl	Sl	Sl	Sl	Sl	Sl	Sl	Sl	Sl	Sl	Sl	Sl	Sl	Sl	Sl	Sl
solcap_snp_sl_49009	5	CHR05	3012808	Sl	Sl	Sl	Sl	Sl	Sl	Sl	Sl	Sl	Sl	Sl	Sl	Sl	Sl	Sl	Sl	Sl	Sl	Sl	Sn	Sl	Sl	Sl	Sl	Sl	Sl/Sn	Sl	Sl	Sl	Sl	Sl	Sl	Sl	Sl	Sl	Sl	Sl	Sl	Sl	Sl	Sl	Sl	Sl	Sl	Sl	Sl
solcap_snp_sl_48962	5	CHR05	3216962	Sl	Sl	Sl	Sl	Sl	Sl	Sl	Sl	Sl	Sl	Sl	Sl	Sl	Sl	Sl	Sl	Sl	Sl	Sl	Sn	Sl	Sl	Sl	Sl	Sl	Sl/Sn	Sl	Sl	Sl	Sl	Sl	Sl	Sl	Sl	Sl	Sl	Sl/Sn	Sl	Sl	Sl	Sl	Sl	Sl	Sl	Sl	Sl
CL017464-0100	5	CHR05	3416161	Sl	Sl	Sl	Sl	Sl	Sl	Sl	Sl	Sl	Sl	Sl	Sl	Sl	Sl	Sl	Sl	Sl	Sl	Sl	Sn	Sl	Sl	Sl	Sl	Sl	Sl/Sn	Sl	Sl	Sl	Sl	Sl	Sl	Sl	Sl	Sl	Sl	Sl/Sn	Sl	Sl	Sl	Sl	Sl	Sl	Sl	Sl	Sl
solcap_snp_sl_23832	5	CHR05	3437023	Sl	Sl	Sl	Sl	Sl	Sl	Sl	Sl	Sl	Sl	Sl	Sl	Sl	Sl	Sl	Sl	Sl	Sl	Sl	Sn	Sl	Sl	Sl	Sl	Sl	Sl/Sn	Sl	Sl	Sl	Sl	Sl	Sl	Sl	Sl	Sl	Sl	Sl/Sn	Sl	Sl	Sl	Sl	Sl	Sl	Sl	Sl	Sl
CL016098-0151	5	CHR05	3443328	Sl	Sl	Sl	Sl	Sl	Sl	Sl	Sl	Sl	Sl	Sl	Sl	Sl	Sl	Sl	Sl	Sl	Sl	Sl	Sn	Sl	Sl	Sl	Sl	Sl	Sl/Sn	Sl	Sl	Sl	Sl	Sl	Sl	Sl	Sl	Sl	Sl	Sl/Sn	Sl	Sl	Sl	Sl	Sl	Sl	Sl	Sl	Sl
solcap_snp_sl_23829	5	CHR05	3454708	Sl	Sl	Sl	Sl	Sl	Sl	Sl	Sl	Sl	Sl	Sl	Sl	Sl	Sl	Sl	Sl	Sl	Sl	Sl	Sn	Sl	Sl	Sl	Sl	Sl	Sl/Sn	Sl	Sl	Sl	Sl	Sl	Sl	Sl	Sl	Sl	Sl	Sl/Sn	Sl	Sl	Sl	Sl	Sl	Sl	Sl	Sl	Sl
solcap_snp_sl_23827	5	CHR05	3454880	Sl	Sl	Sl	Sl	Sl	Sl	Sl	Sl	Sl	Sl	Sl	Sl	Sl	Sl	Sl	Sl	Sl	Sl	Sl	Sn	Sl	Sl	Sl	Sl	Sl	Sl/Sn	Sl	Sl	Sl	Sl	Sl	Sl	Sl	Sl	Sl	Sl	Sl/Sn	Sl	Sl	Sl	Sl	Sl	Sl	Sl	Sl	Sl
solcap_snp_sl_23820	5	CHR05	3492180	Sl	Sl	Sl	Sl	Sl	Sl	Sl	Sl	Sl	Sl	Sl	Sl	Sl	Sl	Sl	Sl	Sl	Sl	Sl	Sn	Sl	Sl	Sl	Sl	Sl	Sl/Sn	Sl	Sl	Sl	Sl	Sl	Sl	Sl	Sl	Sl	Sl	Sl/Sn	Sl	Sl	Sl	Sl	Sl	Sl	Sl	Sl	Sl
solcap_snp_sl_23813	5	CHR05	3495839	Sl	Sl	Sl	Sl	Sl	Sl	Sl	Sl	Sl	Sl	Sl	Sl	Sl	Sl	Sl	Sl	Sl	Sl	Sl	Sn	Sl	Sl	Sl	Sl	Sl	Sl/Sn	Sl	Sl	Sl	Sl	Sl	Sl	Sl	Sl	Sl	Sl	Sl/Sn	Sl	Sl	Sl	Sl	Sl	Sl	Sl	Sl	Sl
solcap_snp_sl_48922	5	CHR05	3498205	Sl	Sl	Sl	Sl	Sl	Sl	Sl	Sl	Sl	Sl	Sl	Sl	Sl	Sl	Sl	Sl	Sl	Sl	Sl	Sn	Sl	Sl	Sl	Sl	Sl	Sl/Sn	Sl	Sl	Sl	Sl	Sl	Sl	Sl	Sl	Sl	Sl	Sl/Sn	Sl	Sl	Sl	Sl	Sl	Sl	Sl	Sl	Sl
solcap_snp_sl_23812	5	CHR05	3502317	Sl	Sl	Sl	Sl	Sl	Sl	Sl	Sl	Sl	Sl	Sl	Sl	Sl	Sl	Sl	Sl	Sl	Sl	Sl	Sn	Sl	Sl	Sl	Sl	Sl	Sl/Sn	Sl	Sl	Sl	Sl	Sl	Sl	Sl	Sl	Sl	Sl	Sl/Sn	Sl	Sl	Sl	Sl	Sl	Sl	Sl	Sl	Sl
solcap_snp_sl_23806	5	CHR05	3580157	Sl	Sl	Sl	Sl	Sl	Sl	Sl	Sl	Sl	Sl	Sl	Sl	Sl	Sl	Sl	Sl	Sl	Sl	Sl	Sl	Sl	Sl	Sl	Sl	Sl	Sl/Sn	Sl	Sl	Sl	Sl	Sl	Sl	Sl	Sl	Sl	Sl	Sl/Sn	Sl	Sl	Sl	Sl	Sl	Sl	Sl	Sl	Sl
solcap_snp_sl_23803	5	CHR05	3585739	Sl	Sl	Sl	Sl	Sl	Sl	Sl	Sl	Sl	Sl	Sl	Sl	Sl	Sl	Sl	Sl	Sl	Sl	Sl	Sl	Sl	Sl	Sl	Sl	Sl	Sl/Sn	Sl	Sl	Sl	Sl	Sl	Sl	Sl	Sl	Sl	Sl	Sl/Sn	Sl	Sl	Sl	Sl	Sl	Sl	Sl	Sl	Sl
solcap_snp_sl_23801	5	CHR05	3585919	Sl	Sl	Sl	Sl	Sl	Sl	Sl	Sl	Sl	Sl	Sl	Sl	Sl	Sl	Sl	Sl	Sl	Sl	Sl	Sl	Sl	Sl	Sl	Sl	Sl	Sl/Sn	Sl	Sl	Sl	Sl	Sl	Sl	Sl	Sl	Sl	Sl	Sl/Sn	Sl	Sl	Sl	Sl	Sl	Sl	Sl	Sl	Sl
solcap_snp_sl_23800	5	CHR05	3586122	Sl	Sl	Sl	Sl	Sl	Sl	Sl	Sl	Sl	Sl	Sl	Sl	Sl	Sl	Sl	Sl	Sl	Sl	Sl	Sl	Sl	Sl	Sl	Sl	Sl	Sl/Sn	Sl	Sl	Sl	Sl	Sl	Sl	Sl	Sl	Sl	Sl	Sl/Sn	Sl	Sl	Sl	Sl	Sl	Sl	Sl	Sl	Sl
solcap_snp_sl_23797	5	CHR05	3621606	Sl	Sl	Sl	Sl	Sl	Sl	Sl	Sl	Sl	Sl	Sl	Sl	Sl	Sl	Sl	Sl	Sl	Sl	Sl	Sl	Sl	Sl	Sl	Sl	Sl	Sl/Sn	Sl	Sl	Sl	Sl	Sl	Sl	Sl	Sl	Sl	Sl	Sl/Sn	Sl	Sl	Sl	Sl	Sl	Sl	Sl	Sl	Sl
solcap_snp_sl_48917	5	CHR05	3622452	Sl	Sl	Sl	Sl	Sl	Sl	Sl	Sl	Sl	Sl	Sl	Sl	Sl	Sl	Sl	Sl	Sl	Sl	Sl	Sl	Sl	Sl	Sl	Sl	Sl	Sl/Sn	Sl	Sl	Sl	Sl	Sl	Sl	Sl	Sl	Sl	Sl	Sl/Sn	Sl	Sl	Sl	Sl	Sl	Sl	Sl	Sl	Sl
solcap_snp_sl_23795	5	CHR05	3637431	Sl	Sl	Sl	Sl	Sl	Sl	Sl	Sl	Sl	Sl	Sl	Sl	Sl	Sl	Sl	Sl	Sl	Sl	Sl	Sl	Sl	Sl	Sl	Sl	Sl	Sl/Sn	Sl	Sl	Sl	Sl	Sl	Sl	Sl	Sl	Sl	Sl	Sl/Sn	Sl	Sl	Sl	Sl	Sl	Sl	Sl	Sl	Sl
solcap_snp_sl_23793	5	CHR05	3662801	Sl	Sl	Sl	Sl	Sl	Sl	Sl	Sl	Sl	Sl	Sl	Sl	Sl	Sl	Sl	Sl	Sl	Sl	Sl	Sl	Sl	Sl	Sl	Sl	Sl	Sl/Sn	Sl	Sl	Sl	Sl	Sl	Sl	Sl	Sl	Sl	Sl	Sl/Sn	Sl	Sl	Sl	Sl	Sl	Sl	Sl	Sl	Sl
solcap_snp_sl_23790	5	CHR05	3668723	Sl	Sl	Sl	Sl	Sl	Sl	Sl	Sl	Sl	Sl	Sl	Sl	Sl	Sl	Sl	Sl	Sl	Sl	Sl	Sl	Sl	Sl	Sl	Sl	Sl	Sl/Sn	Sl	Sl	Sl	Sl	Sl	Sl	Sl	Sl	Sl	Sl	Sl/Sn	Sl	Sl	Sl	Sl	Sl	Sl	Sl	Sl	Sl
solcap_snp_sl_23787	5	CHR05	3670958	Sl	Sl	Sl	Sl	Sl	Sl	Sl	Sl	Sl	Sl	Sl	Sl	Sl	Sl	Sl	Sl	Sl	Sl	Sl	Sl	Sl	Sl	Sl	Sl	Sl	Sl/Sn	Sl	Sl	Sl	Sl	Sl	Sl	Sl	Sl	Sl	Sl	Sl/Sn	Sl	Sl	Sl	Sl	Sl	Sl	Sl	Sl	Sl
solcap_snp_sl_23785	5	CHR05	3671919	Sl	Sl	Sl	Sl	Sl	Sl	Sl	Sl	Sl	Sl	Sl	Sl	Sl	Sl	Sl	Sl	Sl	Sl	Sl	Sl	Sl	Sl	Sl	Sl	Sl	Sl/Sn	Sl	Sl	Sl	Sl	Sl	Sl	Sl	Sl	Sl	Sl	Sl/Sn	Sl	Sl	Sl	Sl	Sl	Sl	Sl	Sl	Sl
solcap_snp_sl_23782	5	CHR05	3737172	Sl	Sl	Sl	Sl	Sl	Sl	Sl	Sl	Sl	Sl	Sl	Sl	Sl	Sl	Sl	Sl	Sl	Sl	Sl	Sl	Sl	Sl	Sl	Sl	Sl	Sl/Sn	Sl	Sl	Sl	Sl	Sl	Sl	Sl	Sl	Sl	Sl	Sl/Sn	Sl	Sl	Sl	Sl	Sl	Sl	Sl	Sl	Sl
solcap_snp_sl_23778	5	CHR05	3748666	Sl	Sl	Sl	Sl	Sl	Sl	Sl	Sl	Sl	Sl	Sl	Sl	Sl	Sl	Sl	Sl	Sl	Sl	Sl	Sl	Sl	Sl	Sl	Sl	Sl	Sl/Sn	Sl	Sl	Sl	Sl	Sl	Sl	Sl	Sl	Sl	Sl	Sl/Sn	Sl	Sl	Sl	Sl	Sl	Sl	Sl	Sl	Sl
solcap_snp_sl_23776	5	CHR05	3748975	Sl	Sl	Sl	Sl	Sl	Sl	Sl	Sl	Sl	Sl	Sl	Sl	Sl	Sl	Sl	Sl	Sl	Sl	Sl	Sl	Sl	Sl	Sl	Sl	Sl	Sl/Sn	Sl	Sl	Sl	Sl	Sl	Sl	Sl	Sl	Sl	Sl	Sl/Sn	Sl	Sl	Sl	Sl	Sl	Sl	Sl	Sl	Sl
solcap_snp_sl_23775	5	CHR05	3749112	Sl	Sl	Sl	Sl	Sl	Sl	Sl	Sl	Sl	Sl	Sl	Sl	Sl	Sl	Sl	Sl	Sl	Sl	Sl	Sl	Sl	Sl	Sl	Sl	Sl	Sl/Sn	Sl	Sl	Sl	Sl	Sl	Sl	Sl	Sl	Sl	Sl	Sl/Sn	Sl	Sl	Sl	Sl	Sl	Sl	Sl	Sl	Sl
solcap_snp_sl_18272	5	CHR05	3753886	Sl	Sl	Sl	Sl	Sl	Sl	Sl	Sl	Sl	Sl	Sl	Sl	Sl	Sl	Sl	Sl	Sl	Sl	Sl	Sl	Sl	Sl	Sl	Sl	Sl	Sl/Sn	Sl	Sl	Sl	Sl	Sl	Sl	Sl	Sl	Sl	Sl	Sl/Sn	Sl	Sl	Sl	Sl	Sl	Sl	Sl	Sl	Sl
solcap_snp_sl_48914	5	CHR05	3754727	Sl	Sl	Sl	Sl	Sl	Sl	Sl	Sl	Sl	Sl	Sl	Sl	Sl	Sl	Sl	Sl	Sl	Sl	Sl	Sl	Sl	Sl	Sl	Sl	Sl	Sl/Sn	Sl	Sl	Sl	Sl	Sl	Sl	Sl	Sl	Sl	Sl	Sl/Sn	Sl	Sl	Sl	Sl	Sl	Sl	Sl	Sl	Sl
solcap_snp_sl_23773	5	CHR05	3756195	Sl	Sl	Sl	Sl	Sl	Sl	Sl	Sl	Sl	Sl	Sl	Sl	Sl	Sl	Sl	Sl	Sl	Sl	Sl	Sl	Sl	Sl	Sl	Sl	Sl	Sl/Sn	Sl	Sl	Sl	Sl	Sl	Sl	Sl	Sl	Sl	Sl	Sl/Sn	Sl	Sl	Sl	Sl	Sl	Sl	Sl	Sl	Sl
solcap_snp_sl_23772	5	CHR05	3756382	Sl	Sl	Sl	Sl	Sl	Sl	Sl	Sl	Sl	Sl	Sl	Sl	Sl	Sl	Sl	Sl	Sl	Sl	Sl	Sl	Sl	Sl	Sl	Sl	Sl	Sl/Sn	Sl	Sl	Sl	Sl	Sl	Sl	Sl	Sl	Sl	Sl	Sl/Sn	Sl	Sl	Sl	Sl	Sl	Sl	Sl	Sl	Sl
solcap_snp_sl_48912	5	CHR05	3757225	Sl	Sl	Sl	Sl	Sl	Sl	Sl	Sl	Sl	Sl	Sl	Sl	Sl	Sl	Sl	Sl	Sl	Sl	Sl	Sl	Sl	Sl	Sl	Sl	Sl	Sl/Sn	Sl	Sl	Sl	Sl	Sl	Sl	Sl	Sl	Sl	Sl	Sl/Sn	Sl	Sl	Sl	Sl	Sl	Sl	Sl	Sl	Sl
solcap_snp_sl_48911	5	CHR05	3757720	Sl	Sl	Sl	Sl	Sl	Sl	Sl	Sl	Sl	Sl	Sl	Sl	Sl	Sl	Sl	Sl	Sl	Sl	Sl	Sl	Sl	Sl	Sl	Sl	Sl	Sl/Sn	Sl	Sl	Sl	Sl	Sl	Sl	Sl	Sl	Sl	Sl	Sl/Sn	Sl	Sl	Sl	Sl	Sl	Sl	Sl	Sl	Sl
solcap_snp_sl_23769	5	CHR05	3758034	Sl	Sl	Sl	Sl	Sl	Sl	Sl	Sl	Sl	Sl	Sl	Sl	Sl	Sl	Sl	Sl	Sl	Sl	Sl	Sl	Sl	Sl	Sl	Sl	Sl	Sl/Sn	Sl	Sl	Sl	Sl	Sl	Sl	Sl	Sl	Sl	Sl	Sl/Sn	Sl	Sl	Sl	Sl	Sl	Sl	Sl	Sl	Sl
solcap_snp_sl_48909	5	CHR05	3762736	Sl	Sl	Sl	Sl	Sl	Sl	Sl	Sl	Sl	Sl	Sl	Sl	Sl	Sl	Sl	Sl	Sl	Sl	Sl	Sl	Sl	Sl	Sl	Sl	Sl	Sl/Sn	Sl	Sl	Sl	Sl	Sl	Sl	Sl	Sl	Sl	Sl	Sl/Sn	Sl	Sl	Sl	Sl	Sl	Sl	Sl	Sl	Sl
solcap_snp_sl_23765	5	CHR05	3764168	Sl	Sl	Sl	Sl	Sl	Sl	Sl	Sl	Sl	Sl	Sl	Sl	Sl	Sl	Sl	Sl	Sl	Sl	Sl	Sl	Sl	Sl	Sl	Sl	Sl	Sl/Sn	Sl	Sl	Sl	Sl	Sl	Sl	Sl	Sl	Sl	Sl	Sl/Sn	Sl	Sl	Sl	Sl	Sl	Sl	Sl	Sl	Sl
solcap_snp_sl_23756	5	CHR05	3822445	Sl	Sl	Sl	Sl	Sl	Sl	Sl	Sl	Sl	Sl	Sl	Sl	Sl	Sl	Sl	Sl	Sl	Sl	Sl	Sl	Sl	Sl	Sl	Sl	Sl	Sl/Sn	Sl	Sl	Sl	Sl	Sl	Sl	Sl	Sl	Sl	Sl	Sl/Sn	Sl	Sl	Sl	Sl	Sl	Sl	Sl	Sl	Sl
solcap_snp_sl_23755	5	CHR05	3822459	Sl	Sl	Sl	Sl	Sl	Sl	Sl	Sl	Sl	Sl	Sl	Sl	Sl	Sl	Sl	Sl	Sl	Sl	Sl	Sl	Sl	Sl	Sl	Sl	Sl	Sl/Sn	Sl	Sl	Sl	Sl	Sl	Sl	Sl	Sl	Sl	Sl	Sl/Sn	Sl	Sl	Sl	Sl	Sl	Sl	Sl	Sl	Sl
CL017677-0317	5	CHR05	3822652	Sl	Sl	Sl	Sl	Sl	Sl	Sl	Sl	Sl	Sl	Sl	Sl	Sl	Sl	Sl	Sl	Sl	Sl	Sl	Sl	Sl	Sl	Sl	Sl	Sl	Sl/Sn	Sl	Sl	Sl	Sl	Sl	Sl	Sl	Sl	Sl	Sl	Sl/Sn	Sl	Sl	Sl	Sl	Sl	Sl	Sl	Sl	Sl
solcap_snp_sl_23749	5	CHR05	3824056	Sl	Sl	Sl	Sl	Sl	Sl	Sl	Sl	Sl	Sl	Sl	Sl	Sl	Sl	Sl	Sl	Sl	Sl	Sl	Sl	Sl	Sl	Sl	Sl	Sl	Sl/Sn	Sl	Sl	Sl	Sl	Sl	Sl	Sl	Sl	Sl	Sl	Sl/Sn	Sl	Sl	Sl	Sl	Sl	Sl	Sl	Sl	Sl
solcap_snp_sl_13482	5	CHR05	3824406	Sl	Sl	Sl	Sl	Sl	Sl	Sl	Sl	Sl	Sl	Sl	Sl	Sl	Sl	Sl	Sl	Sl	Sl	Sl	Sl	Sl	Sl	Sl	Sl	Sl	Sl/Sn	Sl	Sl	Sl	Sl	Sl	Sl	Sl	Sl	Sl	Sl	Sl/Sn	Sl	Sl	Sl	Sl	Sl	Sl	Sl	Sl	Sl
solcap_snp_sl_23746	5	CHR05	3866448	Sl	Sl	Sl	Sl	Sl	Sl	Sl	Sl	Sl	Sl	Sl	Sl	Sl	Sl	Sl	Sl	Sl	Sl	Sl	Sl	Sl	Sl	Sl	Sl	Sl	Sl/Sn	Sl	Sl	Sl	Sl	Sl	Sl	Sl	Sl	Sl	Sl	Sl/Sn	Sl	Sl	Sl	Sl	Sl	Sl	Sl	Sl	Sl
solcap_snp_sl_48904	5	CHR05	3869669	Sl	Sl	Sl	Sl	Sl	Sl	Sl	Sl	Sl	Sl	Sl	Sl	Sl	Sl	Sl	Sl	Sl	Sl	Sl	Sl	Sl	Sl	Sl	Sl	Sl	Sl/Sn	Sl	Sl	Sl	Sl	Sl	Sl	Sl	Sl	Sl	Sl	Sl/Sn	Sl	Sl	Sl	Sl	Sl	Sl	Sl	Sl	Sl
solcap_snp_sl_23743	5	CHR05	3876875	Sl	Sl	Sl	Sl	Sl	Sl	Sl	Sl	Sl	Sl	Sl	Sl	Sl	Sl	Sl	Sl	Sl	Sl	Sl	Sl	Sl	Sl	Sl	Sl	Sl	Sl/Sn	Sl	Sl	Sl	Sl	Sl	Sl	Sl	Sl	Sl	Sl	Sl/Sn	Sl	Sl	Sl	Sl	Sl	Sl	Sl	Sl	Sl
solcap_snp_sl_23742	5	CHR05	3877193	Sl	Sl	Sl	Sl	Sl	Sl	Sl	Sl	Sl	Sl	Sl	Sl	Sl	Sl	Sl	Sl	Sl	Sl	Sl	Sl	Sl	Sl	Sl	Sl	Sl	Sl/Sn	Sl	Sl	Sl	Sl	Sl	Sl	Sl	Sl	Sl	Sl	Sl/Sn	Sl	Sl	Sl	Sl	Sl	Sl	Sl	Sl	Sl
solcap_snp_sl_23741	5	CHR05	3877262	Sl	Sl	Sl	Sl	Sl	Sl	Sl	Sl	Sl	Sl	Sl	Sl	Sl	Sl	Sl	Sl	Sl	Sl	Sl	Sl	Sl	Sl	Sl	Sl	Sl	Sl/Sn	Sl	Sl	Sl	Sl	Sl	Sl	Sl	Sl	Sl	Sl	Sl/Sn	Sl	Sl	Sl	Sl	Sl	Sl	Sl	Sl	Sl
solcap_snp_sl_13481	5	CHR05	3898119	Sl	Sl	Sl	Sl	Sl	Sl	Sl	Sl	Sl	Sl	Sl	Sl	Sl	Sl	Sl	Sl	Sl	Sl	Sl	Sl	Sl	Sl	Sl	Sl	Sl	Sl/Sn	Sl	Sl	Sl	Sl	Sl	Sl	Sl	Sl	Sl	Sl	Sl/Sn	Sl	Sl	Sl	Sl	Sl	Sl	Sl	Sl	Sl
solcap_snp_sl_23736	5	CHR05	3947680	Sl	Sl	Sl	Sl	Sl	Sl	Sl	Sl	Sl	Sl	Sl	Sl	Sl	Sl	Sl	Sl	Sl	Sl	Sl	Sl	Sl	Sl	Sl	Sl	Sl	Sl/Sn	Sl	Sl	Sl	Sl	Sl	Sl	Sl	Sl	Sl	Sl	Sl/Sn	Sl	Sl	Sl	Sl	Sl	Sl	Sl	Sl	Sl
solcap_snp_sl_48900	5	CHR05	3948419	Sl	Sl	Sl	Sl	Sl	Sl	Sl	Sl	Sl	Sl	Sl	Sl	Sl	Sl	Sl	Sl	Sl	Sl	Sl	Sl	Sl	Sl	Sl	Sl	Sl	Sl/Sn	Sl	Sl	Sl	Sl	Sl	Sl	Sl	Sl	Sl	Sl	Sl/Sn	Sl	Sl	Sl	Sl	Sl	Sl	Sl	Sl	Sl
solcap_snp_sl_23735	5	CHR05	3956666	Sl	Sl	Sl	Sl	Sl	Sl	Sl	Sl	Sl	Sl	Sl	Sl	Sl	Sl	Sl	Sl	Sl	Sl	Sl	Sl	Sl	Sl	Sl	Sl	Sl	Sl	Sl	Sl	Sl	Sl	Sl	Sl	Sl	Sl	Sl	Sl	Sl/Sn	Sl	Sl	Sl	Sl	Sl	Sl	Sl	Sl	Sl
solcap_snp_sl_23734	5	CHR05	3980854	Sl	Sl	Sl	Sl	Sl	Sl	Sl	Sl	Sl	Sl	Sl	Sl	Sl	Sl	Sl	Sl	Sl	Sl	Sl	Sl	Sl	Sl	Sl	Sl	Sl	Sl	Sl	Sl	Sl	Sl	Sl	Sl	Sl	Sl	Sl	Sl	Sl/Sn	Sl	Sl	Sl	Sl	Sl	Sl	Sl	Sl	Sl
solcap_snp_sl_23726	5	CHR05	4035842	Sl	Sl	Sl	Sl	Sl	Sl	Sl	Sl	Sl	Sl	Sl	Sl	Sl	Sl	Sl	Sl	Sl	Sl	Sl	Sl	Sl	Sl	Sl	Sl	Sl	Sl	Sl	Sl	Sl	Sl	Sl	Sl	Sl	Sl	Sl	Sl	Sl/Sn	Sl	Sl	Sl	Sl	Sl	Sl	Sl	Sl	Sl
solcap_snp_sl_23721	5	CHR05	4058965	Sl	Sl	Sl	Sl	Sl	Sl	Sl	Sl	Sl	Sl	Sl	Sl	Sl	Sl	Sl	Sl	Sl	Sl	Sl	Sl	Sl	Sl	Sl	Sl	Sl	Sl	Sl	Sl	Sl	Sl	Sl	Sl	Sl	Sl	Sl	Sl	Sl/Sn	Sl	Sl	Sl	Sl	Sl	Sl	Sl	Sl	Sl
solcap_snp_sl_23717	5	CHR05	4066414	Sl	Sl	Sl	Sl	Sl	Sl	Sl	Sl	Sl	Sl	Sl	Sl	Sl	Sl	Sl	Sl	Sl	Sl	Sl	Sl	Sl	Sl	Sl	Sl	Sl	Sl	Sl	Sl	Sl	Sl	Sl	Sl	Sl	Sl	Sl	Sl	Sl/Sn	Sl	Sl	Sl	Sl	Sl	Sl	Sl	Sl	Sl
solcap_snp_sl_23712	5	CHR05	4131423	Sl	Sl	Sl	Sl	Sl	Sl	Sl	Sl	Sl	Sl	Sl	Sl	Sl	Sl	Sl	Sl	Sl	Sl	Sl	Sl	Sl	Sl	Sl	Sl	Sl	Sl	Sl	Sl	Sl	Sl	Sl	Sl	Sl	Sl	Sl	Sl	Sl/Sn	Sl	Sl	Sl	Sl	Sl	Sl	Sl	Sl	Sl
solcap_snp_sl_48888	5	CHR05	4146539	Sl	Sl	Sl	Sl	Sl	Sl	Sl	Sl	Sl	Sl	Sl	Sl	Sl	Sl	Sl	Sl	Sl	Sl	Sl	Sl	Sl	Sl	Sl	Sl	Sl	Sl	Sl	Sl	Sl	Sl	Sl	Sl	Sl	Sl	Sl	Sl	Sl/Sn	Sl	Sl	Sl	Sl	Sl	Sl	Sl	Sl	Sl
solcap_snp_sl_23711	5	CHR05	4148995	Sl	Sl	Sl	Sl	Sl	Sl	Sl	Sl	Sl	Sl	Sl	Sl	Sl	Sl	Sl	Sl	Sl	Sl	Sl	Sl	Sl	Sl	Sl	Sl	Sl	Sl	Sl	Sl	Sl	Sl	Sl	Sl	Sl	Sl	Sl	Sl	Sl/Sn	Sl	Sl	Sl	Sl	Sl	Sl	Sl	Sl	Sl
solcap_snp_sl_23709	5	CHR05	4150027	Sl	Sl	Sl	Sl	Sl	Sl	Sl	Sl	Sl	Sl	Sl	Sl	Sl	Sl	Sl	Sl	Sl	Sl	Sl	Sl	Sl	Sl	Sl	Sl	Sl	Sl	Sl	Sl	Sl	Sl	Sl	Sl	Sl	Sl	Sl	Sl	Sl/Sn	Sl	Sl	Sl	Sl	Sl	Sl	Sl	Sl	Sl
solcap_snp_sl_23707	5	CHR05	4152494	Sl	Sl	Sl	Sl	Sl	Sl	Sl	Sl	Sl	Sl	Sl	Sl	Sl	Sl	Sl	Sl	Sl	Sl	Sl	Sl	Sl	Sl	Sl	Sl	Sl	Sl	Sl	Sl	Sl	Sl	Sl	Sl	Sl	Sl	Sl	Sl	Sl/Sn	Sl	Sl	Sl	Sl	Sl	Sl	Sl	Sl	Sl
solcap_snp_sl_23702	5	CHR05	4157945	Sl	Sl	Sl	Sl	Sl	Sl	Sl	Sl	Sl	Sl	Sl	Sl	Sl	Sl	Sl	Sl	Sl	Sl	Sl	Sl	Sl	Sl	Sl	Sl	Sl	Sl	Sl	Sl	Sl	Sl	Sl	Sl	Sl	Sl	Sl	Sl	Sl/Sn	Sl	Sl	Sl	Sl	Sl	Sl	Sl	Sl	Sl
solcap_snp_sl_23700	5	CHR05	4159189	Sl	Sl	Sl	Sl	Sl	Sl	Sl	Sl	Sl	Sl	Sl	Sl	Sl	Sl	Sl	Sl	Sl	Sl	Sl	Sl	Sl	Sl	Sl	Sl	Sl	Sl	Sl	Sl	Sl	Sl	Sl	Sl	Sl	Sl	Sl	Sl	Sl/Sn	Sl	Sl	Sl	Sl	Sl	Sl	Sl	Sl	Sl
solcap_snp_sl_23695	5	CHR05	4164928	Sl	Sl	Sl	Sl	Sl	Sl	Sl	Sl	Sl	Sl	Sl	Sl	Sl	Sl	Sl	Sl	Sl	Sl	Sl	Sl	Sl	Sl	Sl	Sl	Sl	Sl	Sl	Sl	Sl	Sl	Sl	Sl	Sl	Sl	Sl	Sl	Sl/Sn	Sl	Sl	Sl	Sl	Sl	Sl	Sl	Sl	Sl
solcap_snp_sl_23690	5	CHR05	4177776	Sl	Sl	Sl	Sl	Sl	Sl	Sl	Sl	Sl	Sl	Sl	Sl	Sl	Sl	Sl	Sl	Sl	Sl	Sl	Sl	Sl	Sl	Sl	Sl	Sl	Sl	Sl	Sl	Sl	Sl	Sl	Sl	Sl	Sl	Sl	Sl	Sl/Sn	Sl	Sl	Sl	Sl	Sl	Sl	Sl	Sl	Sl
solcap_snp_sl_23687	5	CHR05	4215009	Sl	Sl	Sl	Sl	Sl	Sl	Sl	Sl	Sl	Sl	Sl	Sl	Sl	Sl	Sl	Sl	Sl	Sl	Sl	Sl	Sl	Sl	Sl	Sl	Sl	Sl	Sl	Sl	Sn	Sl	Sl	Sl	Sl	Sn	Sl	Sl	Sl/Sn	Sl	Sl	Sl	Sl	Sl	Sl	Sl	Sl	Sl
solcap_snp_sl_29477	5	CHR05	4244941	Sl	Sl	Sl	Sl	Sl	Sl	Sl	Sl	Sl	Sl	Sl	Sl	Sl	Sl	Sl	Sl	Sl	Sl	Sl	Sl	Sl	Sl	Sl	Sl	Sl	Sl	Sl	Sl	Sn	Sl	Sl	Sl	Sl	Sn	Sl	Sl	Sl/Sn	Sl	Sl	Sl	Sl	Sl	Sl	Sl	Sl	Sl
SGN-U566706_snp619_solcap_snp_sl_48880	5	CHR05	4278034	Sl	Sl	Sl	Sl	Sl	Sl	Sl	Sl	Sl	Sl	Sl	Sl	Sl	Sl	Sl	Sl	Sl	Sl	Sl	Sl	Sl	Sl	Sl	Sl	Sl	Sl	Sl	Sl	Sn	Sl	Sl	Sl	Sl	Sn	Sl	Sl	Sl/Sn	Sl	Sl	Sl	Sl	Sl	Sl	Sl	Sl	Sl
solcap_snp_sl_48843	5	CHR05	4498179	Sl	Sl	Sl	Sl	Sl	Sl	Sl	Sl	Sl	Sl	Sl	Sl	Sl	Sl	Sl	Sl	Sl	Sl	Sl	Sl	Sl	Sl	Sl	Sl	Sl	Sl	Sl	Sl	Sn	Sl	Sl	Sl	Sl	Sn	Sl	Sl	Sl/Sn	Sl	Sl	Sl	Sl	Sl	Sl	Sl	Sl	Sl
solcap_snp_sl_48839	5	CHR05	4706450	Sl	Sl	Sl	Sl	Sl	Sl	Sl	Sl	Sl	Sl	Sl	Sl	Sl	Sl	Sl	Sl	Sl	Sl	Sl	Sl	Sl	Sl	Sl	Sl	Sl	Sl	Sl	Sl	Sn	Sl	Sl	Sl	Sl	Sn	Sl	Sl	Sl	Sl	Sl	Sl	Sl	Sl	Sl	Sl	Sl	Sl
solcap_snp_sl_50687	5	CHR05	5062538	Sl	Sl	Sl	Sl	Sl	Sl	Sl	Sl	Sl	Sl	Sl	Sl	Sl	Sl	Sl	Sl	Sl	Sl	Sl	Sl	Sl	Sl	Sl	Sl	Sl	Sl	Sl	Sl	Sn	Sl	Sl	Sl	Sl	Sn	Sl	Sl	Sl	Sl	Sl	Sl	Sl	Sl	Sl	Sl	Sl	Sl
solcap_snp_sl_50718	5	CHR05	5308583	Sl	Sl	Sl	Sl	Sl	Sl	Sl	Sl	Sl	Sl	Sl	Sl	Sl	Sl	Sl	Sl	Sl	Sl	Sl	Sl	Sl	Sl	Sl	Sl	Sl	Sl	Sl	Sl	Sn	Sl	Sl	Sl	Sl	Sn	Sl	Sl	Sl	Sl	Sl	Sl	Sl	Sl	Sl	Sl	Sl	Sl
solcap_snp_sl_50722	5	CHR05	5309739	Sl	Sl	Sl	Sl	Sl	Sl	Sl	Sl	Sl	Sl	Sl	Sl	Sl	Sl	Sl	Sl	Sl	Sl	Sl	Sl	Sl	Sl	Sl	Sl	Sl	Sl	Sl	Sl	Sn	Sl	Sl	Sl	Sl	Sn	Sl	Sl	Sl	Sl	Sl	Sl	Sl	Sl	Sl	Sl	Sl	Sl
CL017651-0163	5	CHR05	5313402	Sl	Sl	Sl	Sl	Sl	Sl	Sl	Sl	Sl	Sl	Sl	Sl	Sl	Sl	Sl	Sl	Sl	Sl	Sl	Sl	Sl	Sl	Sl	Sl	Sl	Sl	Sl	Sl	Sn	Sl	Sl	Sl	Sl	Sn	Sl	Sl	Sl	Sl	Sl	Sl	Sl	Sl	Sl	Sl	Sl	Sl
solcap_snp_sl_50746	5	CHR05	5495303	Sl	Sl	Sl	Sl	Sl	Sl	Sl	Sl	Sl	Sl	Sl	Sl	Sl	Sl	Sl	Sl	Sl	Sl	Sl	Sl	Sl	Sl	Sl	Sl	Sl	Sl	Sl	Sl	Sn	Sl	Sl	Sl	Sl	Sn	Sl	Sl	Sl	Sl	Sl	Sl	Sl	Sl	Sl	Sl	Sl	Sl
solcap_snp_sl_50775	5	CHR05	5695536	Sl	Sl	Sl	Sl	Sl	Sl	Sl	Sl	Sl	Sl	Sl	Sl	Sl	Sl	Sl	Sl	Sl	Sl	Sl	Sl	Sl	Sl	Sl	Sl	Sl	Sl	Sl	Sl	Sn	Sl	Sl	Sl	Sl	Sn	Sl	Sl	Sl	Sl	Sl	Sl	Sl	Sl	Sl	Sl	Sl	Sl
solcap_snp_sl_23974	5	CHR05	5744976	Sl	Sl	Sl	Sl	Sl	Sl	Sl	Sl	Sl	Sl	Sl	Sl	Sl	Sl	Sl	Sl	Sl	Sl	Sl	Sl	Sl	Sl	Sl	Sl	Sl	Sl	Sl	Sl	Sn	Sl	Sl	Sl	Sl	Sn	Sl	Sl	Sl	Sl	Sl	Sl	Sl	Sl	Sl	Sl	Sl	Sl
solcap_snp_sl_23975	5	CHR05	5744977	Sl	Sl	Sl	Sl	Sl	Sl	Sl	Sl	Sl	Sl	Sl	Sl	Sl	Sl	Sl	Sl	Sl	Sl	Sl	Sl	Sl	Sl	Sl	Sl	Sl	Sl	Sl	Sl	Sn	Sl	Sl	Sl	Sl	Sn	Sl	Sl	Sl	Sl	Sl	Sl	Sl	Sl	Sl	Sl	Sl	Sl
solcap_snp_sl_50783	5	CHR05	5763507	Sl	Sl	Sl	Sl	Sl	Sl	Sl	Sl	Sl	Sl	Sl	Sl	Sl	Sl	Sl	Sl	Sl	Sl	Sl	Sl	Sl	Sl	Sl	Sl	Sl	Sl	Sl	Sl	Sn	Sl	Sl	Sl	Sl	Sn	Sl	Sl	Sl	Sl	Sl	Sl	Sl	Sl	Sl	Sl	Sl	Sl
solcap_snp_sl_50804	5	CHR05	5827205	Sl	Sl	Sl	Sl	Sl	Sl	Sl	Sl	Sl	Sl	Sl	Sl	Sl	Sl	Sl	Sl	Sl	Sl	Sl	Sl	Sl	Sl	Sl	Sl	Sl	Sl	Sl	Sl	Sn	Sl	Sl	Sl	Sl	Sn	Sl	Sl	Sl	Sl	Sl	Sl	Sl	Sl	Sl	Sl	Sl	Sl
solcap_snp_sl_50819	5	CHR05	5887816	Sl	Sl	Sl	Sl	Sl	Sl	Sl	Sl	Sl	Sl	Sl	Sl	Sl	Sl	Sl	Sl	Sl	Sl	Sl	Sl	Sl	Sl	Sl	Sl	Sl	Sl	Sl	Sl	Sn	Sl	Sl	Sl	Sl	Sl	Sl	Sl	Sl	Sl	Sl	Sl	Sl	Sl	Sl	Sl	Sl	Sl
CL017209-0588	5	CHR05	5940022	Sl	Sl	Sl	Sl	Sl	Sl	Sl	Sl	Sl	Sl	Sl	Sl	Sl	Sl	Sl	Sl	Sl	Sl	Sl	Sl	Sl	Sl	Sl	Sl	Sl	Sl	Sl	Sl	Sn	Sl	Sl	Sl	Sl	Sl	Sl	Sl	Sl	Sl	Sl	Sl	Sl	Sl	Sl	Sl	Sl	Sl
solcap_snp_sl_5050	5	CHR05	5963878	Sl	Sl	Sl	Sl	Sl	Sl	Sl	Sl	Sl	Sl	Sl	Sl	Sl	Sl	Sl	Sl	Sl	Sl	Sl	Sl	Sl	Sl	Sl	Sl	Sl	Sl	Sl	Sl	Sn	Sl	Sl	Sl	Sl	Sl	Sl	Sl	Sl	Sl	Sl	Sl	Sl	Sl	Sl	Sl	Sl	Sl
Le013904_140	5	CHR05	5974553	Sl	Sl	Sl	Sl	Sl	Sl	Sl	Sl	Sl	Sl	Sl	Sl	Sl	Sl	Sl	Sl	Sl	Sl	Sl	Sl	Sl	Sl	Sl	Sl	Sl	Sl	Sl	Sl	Sn	Sl	Sl	Sl	Sl	Sl	Sl	Sl	Sl	Sl	Sl	Sl	Sl	Sl	Sl	Sl	Sl	Sl
solcap_snp_sl_5053	5	CHR05	5997798	Sl	Sl	Sl	Sl	Sl	Sl	Sl	Sl	Sl	Sl	Sl	Sl	Sl	Sl	Sl	Sl	Sl	Sl	Sl	Sl	Sl	Sl	Sl	Sl	Sl	Sl	Sl	Sl	Sn	Sl	Sl	Sl	Sl	Sl	Sl	Sl	Sl	Sl	Sl	Sl	Sl	Sl	Sl	Sl	Sl	Sl
solcap_snp_sl_5054	5	CHR05	5998236	Sl	Sl	Sl	Sl	Sl	Sl	Sl	Sl	Sl	Sl	Sl	Sl	Sl	Sl	Sl	Sl	Sl	Sl	Sl	Sl	Sl	Sl	Sl	Sl	Sl	Sl	Sl	Sl	Sn	Sl	Sl	Sl	Sl	Sl	Sl	Sl	Sl	Sl	Sl	Sl	Sl	Sl	Sl	Sl	Sl	Sl
solcap_snp_sl_5055	5	CHR05	5998241	Sl	Sl	Sl	Sl	Sl	Sl	Sl	Sl	Sl	Sl	Sl	Sl	Sl	Sl	Sl	Sl	Sl	Sl	Sl	Sl	Sl	Sl	Sl	Sl	Sl	Sl	Sl	Sl	Sn	Sl	Sl	Sl	Sl	Sl	Sl	Sl	Sl	Sl	Sl	Sl	Sl	Sl	Sl	Sl	Sl	Sl
solcap_snp_sl_50844	5	CHR05	6034341	Sl	Sl	Sl	Sl	Sl	Sl	Sl	Sl	Sl	Sl	Sl	Sl	Sl	Sl	Sl	Sl	Sl	Sl	Sl	Sl	Sl	Sl	Sl	Sl	Sl	Sl	Sl	Sl	Sn	Sl	Sl	Sl	Sl	Sl	Sl	Sl	Sl	Sl	Sl	Sl	Sl	Sl	Sl	Sl	Sl	Sl
C2_At1g14000_530_b	5	CHR05	6166742	Sl	Sl	Sl	Sl	Sl	Sl	Sl	Sl	Sl	Sl	Sl	Sl	Sl	Sl	Sl	Sl	Sl	Sl	Sl	Sl	Sl	Sl	Sl	Sl	Sl	Sl	Sl	Sl	Sn	Sl	Sl	Sl	Sl	Sl	Sl	Sl	Sl	Sl	Sl	Sl	Sl	Sl	Sl	Sl	Sl	Sl
C2_At1g14000_606_b	5	CHR05	6166818	Sl	Sl	Sl	Sl	Sl	Sl	Sl	Sl	Sl	Sl	Sl	Sl	Sl	Sl	Sl	Sl	Sl	Sl	Sl	Sl	Sl	Sl	Sl	Sl	Sl	Sl	Sl	Sl	Sn	Sl	Sl	Sl	Sl	Sl	Sl	Sl	Sl	Sl	Sl	Sl	Sl	Sl	Sl	Sl	Sl	Sl
C2_At1g14000_657_b	5	CHR05	6166869	Sl	Sl	Sl	Sl	Sl	Sl	Sl	Sl	Sl	Sl	Sl	Sl	Sl	Sl	Sl	Sl	Sl	Sl	Sl	Sl	Sl	Sl	Sl	Sl	Sl	Sl	Sl	Sl	Sn	Sl	Sl	Sl	Sl	Sl	Sl	Sl	Sl	Sl	Sl	Sl	Sl	Sl	Sl	Sl	Sl	Sl
CL017150-0184_solcap_snp_sl_50870	5	CHR05	6245292	Sl	Sl	Sl	Sl	Sl	Sl	Sl	Sl	Sl	Sl	Sl	Sl	Sl	Sl	Sl	Sl	Sl	Sl	Sl	Sl	Sl	Sl	Sl	Sl	Sl	Sl	Sl	Sl	Sn	Sl	Sl	Sl	Sl	Sl	Sl	Sl	Sl	Sl	Sl	Sl	Sl	Sl	Sl	Sl	Sl	Sl
solcap_snp_sl_50895	5	CHR05	6384002	Sl	Sl	Sl	Sl	Sl	Sl	Sl	Sl	Sl	Sl	Sl	Sl	Sl	Sl	Sl	Sl	Sl	Sl	Sl	Sl	Sl	Sl	Sl	Sl	Sl	Sl	Sl	Sl	Sn	Sl	Sl	Sl	Sl	Sl	Sl	Sl	Sl	Sl	Sl	Sl	Sl	Sl	Sl	Sl	Sl	Sl
solcap_snp_sl_50896	5	CHR05	6384391	Sl	Sl	Sl	Sl	Sl	Sl	Sl	Sl	Sl	Sl	Sl	Sl	Sl	Sl	Sl	Sl	Sl	Sl	Sl	Sl	Sl	Sl	Sl	Sl	Sl	Sl	Sl	Sl	Sn	Sl	Sl	Sl	Sl	Sl	Sl	Sl	Sl	Sl	Sl	Sl	Sl	Sl	Sl	Sl	Sl	Sl
solcap_snp_sl_50898	5	CHR05	6385090	Sl	Sl	Sl	Sl	Sl	Sl	Sl	Sl	Sl	Sl	Sl	Sl	Sl	Sl	Sl	Sl	Sl	Sl	Sl	Sl	Sl	Sl	Sl	Sl	Sl	Sl	Sl	Sl	Sn	Sl	Sl	Sl	Sl	Sl	Sl	Sl	Sl	Sl	Sl	Sl	Sl	Sl	Sl	Sl	Sl	Sl
solcap_snp_sl_50902	5	CHR05	6387800	Sl	Sl	Sl	Sl	Sl	Sl	Sl	Sl	Sl	Sl	Sl	Sl	Sl	Sl	Sl	Sl	Sl	Sl	Sl	Sl	Sl	Sl	Sl	Sl	Sl	Sl	Sl	Sl	Sn	Sl	Sl	Sl	Sl	Sl	Sl	Sl	Sl	Sl	Sl	Sl	Sl	Sl	Sl	Sl	Sl	Sl
solcap_snp_sl_50925	5	CHR05	6571837	Sl	Sl	Sl	Sl	Sl	Sl	Sl	Sl	Sl	Sl	Sl	Sl	Sl	Sl	Sl	Sl	Sl	Sl	Sl	Sl	Sl	Sl	Sl	Sl	Sl	Sl	Sl	Sl	Sn	Sl	Sl	Sl	Sl	Sl	Sl	Sl	Sl	Sl	Sl	Sl	Sl	Sl	Sl	Sl	Sl	Sl
solcap_snp_sl_50940	5	CHR05	6930022	Sl	Sl	Sl	Sl	Sl	Sl	Sl	Sl	Sl	Sl	Sl	Sl	Sl	Sl	Sl	Sl	Sl	Sl	Sl	Sl	Sl	Sl	Sl	Sl	Sl	Sl	Sl	Sl	Sn	Sl	Sl	Sl	Sl	Sl	Sl	Sl	Sl	Sl	Sl	Sl	Sl	Sl	Sl	Sl	Sl	Sl
SGN-U573807_snp385	5	CHR05	7352686	Sl	Sl	Sl	Sl	Sl	Sl	Sl	Sl	Sl	Sl	Sl	Sl	Sl	Sl	Sl	Sl	Sl	Sl	Sl	Sl	Sl	Sl	Sl	Sl	Sl	Sl	Sl	Sl	Sn	Sl	Sl	Sl	Sl	Sl	Sl	Sl	Sl	Sl	Sl	Sl	Sl	Sl	Sl	Sl	Sl	Sl
solcap_snp_sl_50974	5	CHR05	7352767	Sl	Sl	Sl	Sl	Sl	Sl	Sl	Sl	Sl	Sl	Sl	Sl	Sl	Sl	Sl	Sl	Sl	Sl	Sl	Sl	Sl	Sl	Sl	Sl	Sl	Sl	Sl	Sl	Sn	Sl	Sl	Sl	Sl	Sl	Sl	Sl	Sl	Sl	Sl	Sl	Sl	Sl	Sl	Sl	Sl	Sl
solcap_snp_sl_51007	5	CHR05	7616644	Sl	Sl	Sl	Sl	Sl	Sl	Sl	Sl	Sl	Sl	Sl	Sl	Sl	Sl	Sl	Sl	Sl	Sl	Sl	Sl	Sl	Sl	Sl	Sl	Sl	Sl	Sl	Sl	Sn	Sl	Sl	Sl	Sl	Sl	Sl	Sl	Sl	Sl	Sl	Sl	Sl	Sl	Sl	Sl	Sl	Sl
solcap_snp_sl_13798	5	CHR05	8156643	Sl	Sl	Sl	Sl	Sl	Sl	Sl	Sl	Sl	Sl	Sl	Sl	Sl	Sl	Sl	Sl	Sl	Sl	Sl	Sl	Sl	Sl	Sl	Sl	Sl	Sl	Sl	Sl	Sl	Sl	Sl	Sl	Sl	Sl	Sl	Sl	Sl	Sl	Sl	Sl	Sl	Sl	Sl	Sl	Sl	Sn
solcap_snp_sl_51121	5	CHR05	10038017	Sl	Sl	Sl	Sl	Sl	Sl	Sl	Sl	Sl	Sl	Sl	Sl	Sl	Sl	Sl	Sl	Sl	Sl	Sl	Sl	Sl	Sl	Sl	Sl	Sl	Sl	Sl	Sl	Sl	Sl	Sl	Sl	Sl	Sl	Sl	Sl	Sl	Sl	Sl	Sl	Sl	Sl	Sl	Sl	Sl	Sn
solcap_snp_sl_51134	5	CHR05	10589160	Sl	Sl	Sl	Sl	Sl	Sl	Sl	Sl	Sl	Sl	Sl	Sl	Sl	Sl	Sl	Sl	Sl	Sl	Sl	Sl	Sl	Sl	Sl	Sl	Sl	Sl	Sl	Sl	Sl	Sl	Sl	Sl	Sl	Sl	Sl	Sl	Sl	Sl	Sl	Sl	Sl	Sl	Sl	Sl	Sl	Sn
solcap_snp_sl_51142	5	CHR05	10702328	Sl	Sl	Sl	Sl	Sl	Sl	Sl	Sl	Sl	Sl	Sl	Sl	Sl	Sl	Sl	Sl	Sl	Sl	Sl	Sl	Sl	Sl	Sl	Sl	Sl	Sl	Sl	Sl	Sl	Sl	Sl	Sl	Sl	Sl	Sl	Sl	Sl	Sl	Sl	Sl	Sl	Sl	Sl	Sl	Sl	Sn
CL017400-0465	5	CHR05	11756200	Sl	Sl	Sl	Sl	Sl	Sl	Sl	Sl	Sl	Sl	Sl	Sl	Sl	Sl	Sl	Sl	Sl	Sl	Sl	Sl	Sl	Sl	Sl	Sl	Sl	Sl	Sl	Sl	Sl	Sl	Sl	Sl	Sl	Sl	Sl	Sl	Sl	Sl	Sl	Sl	Sl	Sl	Sl	Sl	Sl	Sn
CL017430-0420	5	CHR05	12618380	Sl	Sl	Sl	Sl	Sl	Sl	Sl	Sl	Sl	Sl	Sl	Sl	Sl	Sl	Sl	Sl	Sl	Sl	Sl	Sl	Sl	Sl	Sl	Sl	Sl	Sl	Sl	Sl	Sl	Sl	Sl	Sl	Sl	Sl	Sl	Sl	Sl	Sl	Sl	Sl	Sl	Sl	Sl	Sl	Sl	Sn
solcap_snp_sl_51230	5	CHR05	16037654	Sl	Sl	Sl	Sl	Sl	Sl	Sl	Sl	Sl	Sl	Sl	Sl	Sl	Sl	Sl	Sl	Sl	Sl	Sl	Sl	Sl	Sl	Sl	Sl	Sl	Sl	Sl	Sl	Sl	Sl	Sl	Sl	Sl	Sl	Sl	Sl	Sl	Sl	Sl	Sl	Sl	Sl	Sl	Sl	Sl	Sn
SL10526_469	5	CHR05	18738567	Sl	Sl	Sl	Sl	Sl	Sl	Sl	Sl	Sl	Sl	Sl	Sl	Sl	Sl	Sl	Sl	Sl	Sl	Sl	Sl	Sl	Sl	Sl	Sl	Sl	Sl	Sl	Sl	Sl	Sl	Sl	Sl	Sl	Sl	Sl	Sl	Sl	Sl	Sl	Sl	Sl	Sl	Sl	Sl	Sl	Sn
CL015639-0197	5	CHR05	20267369	Sl	Sl	Sl	Sl	Sl	Sl	Sl	Sl	Sl	Sl	Sl	Sl	Sl	Sl	Sl	Sl	Sl	Sl	Sl	Sl	Sl	Sl	Sl	Sl	Sl	Sl	Sl	Sl	Sl	Sl	Sl	Sl	Sl	Sl	Sl	Sl	Sl	Sl	Sl	Sl	Sl	Sl	Sl	Sl	Sl	Sn
solcap_snp_sl_51607	5	CHR05	20269897	Sl	Sl	Sl	Sl	Sl	Sl	Sl	Sl	Sl	Sl	Sl	Sl	Sl	Sl	Sl	Sl	Sl	Sl	Sl	Sl	Sl	Sl	Sl	Sl	Sl	Sl	Sl	Sl	Sl	Sl	Sl	Sl	Sl	Sl	Sl	Sl	Sl	Sl	Sl	Sl	Sl	Sl	Sl	Sl	Sl	Sn
solcap_snp_sl_51573	5	CHR05	22403843	Sl	Sl	Sl	Sl	Sl	Sl	Sl	Sl	Sl	Sl	Sl	Sl	Sl	Sl	Sl	Sl	Sl	Sl	Sl	Sl	Sl	Sl	Sl	Sl	Sl	Sl	Sl	Sl	Sl	Sl	Sl	Sl	Sl	Sl	Sl	Sl	Sl	Sl	Sl	Sl	Sl	Sl	Sl	Sl	Sl	Sn
solcap_snp_sl_51543	5	CHR05	23877155	Sl	Sl	Sl	Sl	Sl	Sl	Sl	Sl	Sl	Sl	Sl	Sl	Sl	Sl	Sl	Sl	Sl	Sl	Sl	Sl	Sl	Sl	Sl	Sl	Sl	Sl	Sl	Sl	Sl	Sl	Sl	Sl	Sl	Sl	Sl	Sl	Sl	Sl	Sl	Sl	Sl	Sl	Sl	Sl	Sl	Sn
solcap_snp_sl_51281	5	CHR05	26349722	Sl	Sl	Sl	Sl	Sl	Sl	Sl	Sl	Sl	Sl	Sl	Sl	Sl	Sl	Sl	Sl	Sl	Sl	Sl	Sl	Sl	Sl	Sl	Sl	Sl	Sl	Sl	Sl	Sl	Sl	Sl	Sl	Sl	Sl	Sl	Sl	Sl	Sl	Sl	Sl	Sl	Sl	Sl	Sl	Sl	Sn
solcap_snp_sl_52243	5	CHR05	29173590	Sl	Sl	Sl	Sl	Sl	Sl	Sl	Sl	Sl	Sl	Sl	Sl	Sl	Sl	Sl	Sl	Sl	Sl	Sl	Sl	Sl	Sl	Sl	Sl	Sl	Sl	Sl	Sl	Sl	Sl	Sl	Sl	Sl	Sl	Sl	Sl	Sl	Sl	Sl	Sl	Sl	Sl	Sl	Sl	Sl	Sn
solcap_snp_sl_52257	5	CHR05	30168427	Sl	Sl	Sl	Sl	Sl	Sl	Sl	Sl	Sl	Sl	Sl	Sl	Sl	Sl	Sl	Sl	Sl	Sl	Sl	Sl	Sl	Sl	Sl	Sl	Sl	Sl	Sl	Sl	Sl	Sl	Sl	Sl	Sl	Sl	Sl	Sl	Sl	Sl	Sl	Sl	Sl	Sl	Sl	Sl	Sl	Sn
solcap_snp_sl_52271	5	CHR05	30902964	Sl	Sl	Sl	Sl	Sl	Sl	Sl	Sl	Sl	Sl	Sl	Sl	Sl	Sl	Sl	Sl	Sl	Sl	Sl	Sl	Sl	Sl	Sl	Sl	Sl	Sl	Sl	Sl	Sl	Sl	Sl	Sl	Sl	Sl	Sl	Sl	Sl	Sl	Sl	Sl	Sl	Sl	Sl	Sl	Sl	Sn
solcap_snp_sl_55294	5	CHR05	32951300	Sl	Sl	Sl	Sl	Sl	Sl	Sl	Sl	Sl	Sl	Sl	Sl	Sl	Sl	Sl	Sl	Sl	Sl	Sl	Sl	Sl	Sl	Sl	Sl	Sl	Sl	Sl	Sl	Sl	Sl	Sl	Sl	Sl	Sl	Sl	Sl	Sl	Sl	Sl	Sl	Sl	Sl	Sl	Sl	Sl	Sn
solcap_snp_sl_55297	5	CHR05	33081090	Sl	Sl	Sl	Sl	Sl	Sl	Sl	Sl	Sl	Sl	Sl	Sl	Sl	Sl	Sl	Sl	Sl	Sl	Sl	Sl	Sl	Sl	Sl	Sl	Sl	Sl	Sl	Sl	Sl	Sl	Sl	Sl	Sl	Sl	Sl	Sl	Sl	Sl	Sl	Sl	Sl	Sl	Sl	Sl	Sl	Sn
solcap_snp_sl_55302	5	CHR05	35397812	Sl	Sl	Sl	Sl	Sl	Sl	Sl	Sl	Sl	Sl	Sl	Sl	Sl	Sl	Sl	Sl	Sl	Sl	Sl	Sl	Sl	Sl	Sl	Sl	Sl	Sl	Sl	Sl	Sl	Sl	Sl	Sl	Sl	Sl	Sl	Sl	Sl	Sl	Sl	Sl	Sl	Sl	Sl	Sl	Sl	Sn
solcap_snp_sl_55317	5	CHR05	37516084	Sl	Sl	Sl	Sl	Sl	Sl	Sl	Sl	Sl	Sl	Sl	Sl	Sl	Sl	Sl	Sl	Sl	Sl	Sl	Sl	Sl	Sl	Sl	Sl	Sl	Sl	Sl	Sl	Sl	Sl	Sl	Sl	Sl	Sl	Sl	Sl	Sl	Sl	Sl	Sl	Sl	Sl	Sl	Sl	Sl	Sn
solcap_snp_sl_55326	5	CHR05	39724174	Sl	Sl	Sl	Sl	Sl	Sl	Sl	Sl	Sl	Sl	Sl	Sl	Sl	Sl	Sl	Sl	Sl	Sl	Sl	Sl	Sl	Sl	Sl	Sl	Sl	Sl	Sl	Sl	Sl	Sl	Sl	Sl	Sl	Sl	Sl	Sl	Sl	Sl	Sl	Sl	Sl	Sl	Sl	Sl	Sl	Sn
solcap_snp_sl_55328	5	CHR05	40171552	Sl	Sl	Sl	Sl	Sl	Sl	Sl	Sl	Sl	Sl	Sl	Sl	Sl	Sl	Sl	Sl	Sl	Sl	Sl	Sl	Sl	Sl	Sl	Sl	Sl	Sl	Sl	Sl	Sl	Sl	Sl	Sl	Sl	Sl	Sl	Sl	Sl	Sl	Sl	Sl	Sl	Sl	Sl	Sl	Sl	Sn
solcap_snp_sl_55342	5	CHR05	41213789	Sl	Sl	Sl	Sl	Sl	Sl	Sl	Sl	Sl	Sl	Sl	Sl	Sl	Sl	Sl	Sl	Sl	Sl	Sl	Sl	Sl	Sl	Sl	Sl	Sl	Sl	Sl	Sl	Sl	Sl	Sl	Sl	Sl	Sl	Sl	Sl	Sl	Sl	Sl	Sl	Sl	Sl	Sl	Sl	Sl	Sn
solcap_snp_sl_55344	5	CHR05	41382354	Sl	Sl	Sl	Sl	Sl	Sl	Sl	Sl	Sl	Sl	Sl	Sl	Sl	Sl	Sl	Sl	Sl	Sl	Sl	Sl	Sl	Sl	Sl	Sl	Sl	Sl	Sl	Sl	Sl	Sl	Sl	Sl	Sl	Sl	Sl	Sl	Sl	Sl	Sl	Sl	Sl	Sl	Sl	Sl	Sl	Sn
solcap_snp_sl_69381	5	CHR05	54236461	Sl	Sl	Sl	Sl	Sl	Sl	Sl	Sl	Sl	Sl	Sl	Sl	Sl	Sl	Sl	Sl	Sl	Sl	Sl	Sl	Sl	Sl	Sl	Sl	Sl	Sl	Sl	Sl	Sl	Sl	Sl	Sl	Sl	Sl	Sl	Sl	Sl	Sl	Sl	Sl	Sl	Sl	Sl	Sl	Sl	Sn
solcap_snp_sl_56076	5	CHR05	56209912	Sl	Sl	Sl	Sl	Sl	Sl	Sl	Sl	Sl	Sl	Sl	Sl	Sl	Sl	Sl	Sl	Sl	Sl	Sl	Sl	Sl	Sl	Sl	Sl	Sl	Sl	Sl	Sl	Sl	Sl	Sl	Sl	Sl	Sl	Sl	Sl	Sl	Sl	Sl	Sl	Sl	Sl	Sl	Sl	Sl	Sn
CL017527-0194	5	CHR05	57623047	Sl	Sl	Sl	Sl	Sl	Sl	Sl	Sl	Sl	Sl	Sl	Sl	Sl	Sl	Sl	Sl	Sl	Sl	Sl	Sl	Sl	Sl	Sl	Sl	Sl	Sl	Sl	Sl	Sl	Sl	Sl	Sl	Sl	Sl	Sl	Sl	Sl	Sl	Sl	Sl	Sl	Sl	Sl	Sl	Sl	Sn
solcap_snp_sl_51446	5	CHR05	58047312	Sl	Sl	Sl	Sl	Sl	Sl	Sl	Sl	Sl	Sl	Sl	Sl	Sl	Sl	Sl	Sl	Sl	Sl	Sl	Sl	Sl	Sl	Sl	Sl	Sl	Sl	Sl	Sl	Sl	Sl	Sl	Sl	Sl	Sl	Sl	Sl	Sl	Sl	Sl	Sl	Sl	Sl	Sl	Sl	Sl	Sn
solcap_snp_sl_51459	5	CHR05	58239538	Sl	Sl	Sl	Sl	Sl	Sl	Sl	Sl	Sl	Sl	Sl	Sl	Sl	Sl	Sl	Sl	Sl	Sl	Sl	Sl	Sl	Sl	Sl	Sl	Sl	Sl	Sl	Sl	Sl	Sl	Sl	Sl	Sl	Sl	Sl	Sl	Sl	Sl	Sl	Sl	Sl	Sl	Sl	Sl	Sl	Sn
solcap_snp_sl_51461	5	CHR05	58318068	Sl	Sl	Sl	Sl	Sl	Sl	Sl	Sl	Sl	Sl	Sl	Sl	Sl	Sl	Sl	Sl	Sl	Sl	Sl	Sl	Sl	Sl	Sl	Sl	Sl	Sl	Sl	Sl	Sl	Sl	Sl	Sl	Sl	Sl	Sl	Sl	Sl	Sl	Sl	Sl	Sl	Sl	Sl	Sl	Sl	Sn
CL009279-0240	5	CHR05	58322199	Sl	Sl	Sl	Sl	Sl	Sl	Sl	Sl	Sl	Sl	Sl	Sl	Sl	Sl	Sl	Sl	Sl	Sl	Sl	Sl	Sl	Sl	Sl	Sl	Sl	Sl	Sl	Sl	Sl	Sl	Sl	Sl	Sl	Sl	Sl	Sl	Sl	Sl	Sl	Sl	Sl	Sl	Sl	Sl	Sl	Sn
solcap_snp_sl_41311	5	CHR05	58486640	Sl	Sl	Sl	Sl	Sl	Sl	Sl	Sl	Sl	Sl	Sl	Sl	Sl	Sl	Sl	Sl	Sl	Sl	Sl	Sl	Sl	Sl	Sl	Sl	Sl	Sl	Sl	Sl	Sl	Sl	Sl	Sl	Sl	Sl	Sl	Sl	Sl	Sl	Sl	Sl	Sl	Sl	Sl	Sl	Sl	Sn
SL10963_93	5	CHR05	58553947	Sl	Sl	Sl	Sl	Sl	Sl	Sl	Sl	Sl	Sl	Sl	Sl	Sl	Sl	Sl	Sl	Sl	Sl	Sl	Sl	Sl	Sl	Sl	Sl	Sl	Sl	Sl	Sl	Sl	Sl	Sl	Sl	Sl	Sl	Sl	Sl	Sl	Sl	Sl	Sl	Sl	Sl	Sl	Sl	Sl	Sn
solcap_snp_sl_22559	5	CHR05	58767056	Sl	Sl	Sl	Sl	Sl	Sl	Sl	Sl	Sl	Sl	Sl	Sl	Sl	Sl	Sl	Sl	Sl	Sl	Sl	Sl	Sl	Sl	Sl	Sl	Sl	Sl	Sl	Sl	Sl	Sl	Sl	Sl	Sl	Sl	Sl	Sl	Sl	Sl	Sl	Sl	Sl	Sl	Sl	Sl	Sl	Sn
solcap_snp_sl_37113	5	CHR05	58951316	Sl	Sl	Sl	Sl	Sl	Sl	Sl	Sl	Sl	Sl	Sl	Sl	Sl	Sl	Sl	Sl	Sl	Sl	Sl	Sl	Sl	Sl	Sl	Sl	Sl	Sl	Sl	Sl	Sl	Sl	Sl	Sl	Sl	Sl	Sl	Sl	Sl	Sl	Sl	Sl	Sl	Sl	Sl	Sl	Sl	Sn
solcap_snp_sl_37115	5	CHR05	58957966	Sl	Sl	Sl	Sl	Sl	Sl	Sl	Sl	Sl	Sl	Sl	Sl	Sl	Sl	Sl	Sl	Sl	Sl	Sl	Sl	Sl	Sl	Sl	Sl	Sl	Sl	Sl	Sl	Sl	Sl	Sl	Sl	Sl	Sl	Sl	Sl	Sl	Sl	Sl	Sl	Sl	Sl	Sl	Sl	Sl	Sn
solcap_snp_sl_22563	5	CHR05	58971279	Sl	Sl	Sl	Sl	Sl	Sl	Sl	Sl	Sl	Sl	Sl	Sl	Sl	Sl	Sl	Sl	Sl	Sl	Sl	Sl	Sl	Sl	Sl	Sl	Sl	Sl	Sl	Sl	Sl	Sl	Sl	Sl	Sl	Sl	Sl	Sl	Sl	Sl	Sl	Sl	Sl	Sl	Sl	Sl	Sl	Sn
solcap_snp_sl_37120	5	CHR05	58972757	Sl	Sl	Sl	Sl	Sl	Sl	Sl	Sl	Sl	Sl	Sl	Sl	Sl	Sl	Sl	Sl	Sl	Sl	Sl	Sl	Sl	Sl	Sl	Sl	Sl	Sl	Sl	Sl	Sl	Sl	Sl	Sl	Sl	Sl	Sl	Sl	Sl	Sl	Sl	Sl	Sl	Sl	Sl	Sl	Sl	Sn
solcap_snp_sl_37122	5	CHR05	58972870	Sl	Sl	Sl	Sl	Sl	Sl	Sl	Sl	Sl	Sl	Sl	Sl	Sl	Sl	Sl	Sl	Sl	Sl	Sl	Sl	Sl	Sl	Sl	Sl	Sl	Sl	Sl	Sl	Sl	Sl	Sl	Sl	Sl	Sl	Sl	Sl	Sl	Sl	Sl	Sl	Sl	Sl	Sl	Sl	Sl	Sn
solcap_snp_sl_37123	5	CHR05	59037225	Sl	Sl	Sl	Sl	Sl	Sl	Sl	Sl	Sl	Sl	Sl	Sl	Sl	Sl	Sl	Sl	Sl	Sl	Sl	Sl	Sl	Sl	Sl	Sl	Sl	Sl	Sl	Sl	Sl	Sl	Sl	Sl	Sl	Sl	Sl	Sl	Sl	Sl	Sl	Sl	Sl	Sl	Sl	Sl	Sl	Sn
solcap_snp_sl_22569	5	CHR05	59070512	Sl	Sl	Sl	Sl	Sl	Sl	Sl	Sl	Sl	Sl	Sl	Sl	Sl	Sl	Sl	Sl	Sl	Sl	Sl	Sl	Sl	Sl	Sl	Sl	Sl	Sl	Sl	Sl	Sl	Sl	Sl	Sl	Sl	Sl	Sl	Sl	Sl	Sl	Sl	Sl	Sl	Sl	Sl	Sl	Sl	Sn
solcap_snp_sl_37125	5	CHR05	59070536	Sl	Sl	Sl	Sl	Sl	Sl	Sl	Sl	Sl	Sl	Sl	Sl	Sl	Sl	Sl	Sl	Sl	Sl	Sl	Sl	Sl	Sl	Sl	Sl	Sl	Sl	Sl	Sl	Sl	Sl	Sl	Sl	Sl	Sl	Sl	Sl	Sl	Sl	Sl	Sl	Sl	Sl	Sl	Sl	Sl	Sn
solcap_snp_sl_22570	5	CHR05	59070620	Sl	Sl	Sl	Sl	Sl	Sl	Sl	Sl	Sl	Sl	Sl	Sl	Sl	Sl	Sl	Sl	Sl	Sl	Sl	Sl	Sl	Sl	Sl	Sl	Sl	Sl	Sl	Sl	Sl	Sl	Sl	Sl	Sl	Sl	Sl	Sl	Sl	Sl	Sl	Sl	Sl	Sl	Sl	Sl	Sl	Sn
solcap_snp_sl_22572	5	CHR05	59235022	Sl	Sl	Sl	Sl	Sl	Sl	Sl	Sl	Sl	Sl	Sl	Sl	Sl	Sl	Sl	Sl	Sl	Sl	Sl	Sl	Sl	Sl	Sl	Sl	Sl	Sl	Sl	Sl	Sl	Sl	Sl	Sl	Sl	Sl	Sl	Sl	Sl	Sl	Sl	Sl	Sl	Sl	Sl	Sl	Sl	Sn
solcap_snp_sl_22574	5	CHR05	59242211	Sl	Sl	Sl	Sl	Sl	Sl	Sl	Sl	Sl	Sl	Sl	Sl	Sl	Sl	Sl	Sl	Sl	Sl	Sl	Sl	Sl	Sl	Sl	Sl	Sl	Sl	Sl	Sl	Sl	Sl	Sl	Sl	Sl	Sl	Sl	Sl	Sl	Sl	Sl	Sl	Sl	Sl	Sl	Sl	Sl	Sn
solcap_snp_sl_23	5	CHR05	59429177	Sl	Sl	Sl	Sl	Sl	Sl	Sl	Sl	Sl	Sl	Sl	Sl	Sl	Sl	Sl	Sl	Sl	Sl	Sl	Sl	Sl	Sl	Sl	Sl	Sl	Sl	Sl	Sl	Sl	Sl	Sl	Sl	Sl	Sl	Sl	Sl	Sl	Sl	Sl	Sl	Sl	Sl	Sl	Sl	Sl	Sn
CL017077-0623	5	CHR05	59888541	Sl	Sl	Sl	Sl	Sl	Sl	Sl	Sl	Sl	Sl	Sl	Sl	Sl	Sl	Sl	Sl	Sl	Sl	Sl	Sl	Sl	Sl	Sl	Sl	Sl	Sl	Sl	Sl	Sl	Sl	Sl	Sl	Sl	Sl	Sl	Sl	Sl	Sl	Sl	Sl	Sl	Sl	Sl	Sl	Sl	Sn
solcap_snp_sl_37167	5	CHR05	59912011	Sl	Sl	Sl	Sl	Sl	Sl	Sl	Sl	Sl	Sl	Sl	Sl	Sl	Sl	Sl	Sl	Sl	Sl	Sl	Sl	Sl	Sl	Sl	Sl	Sl	Sl	Sl	Sl	Sl	Sl	Sl	Sl	Sl	Sl	Sl	Sl	Sl	Sl	Sl	Sl	Sl	Sl	Sl	Sl	Sl	Sn
solcap_snp_sl_16139	5	CHR05	59953319	Sl	Sl	Sl	Sl	Sl	Sl	Sl	Sl	Sl	Sl	Sl	Sl	Sl	Sl	Sl	Sl	Sl	Sl	Sl	Sl	Sl	Sl	Sl	Sl	Sl	Sl	Sl	Sl	Sl	Sl	Sl	Sl	Sl	Sl	Sl	Sl	Sl	Sl	Sl	Sl	Sl	Sl	Sl	Sl	Sl	Sn
solcap_snp_sl_27	5	CHR05	59983494	Sl	Sl	Sl	Sl	Sl	Sl	Sl	Sl	Sl	Sl	Sl	Sl	Sl	Sl	Sl	Sl	Sl	Sl	Sl	Sl	Sl	Sl	Sl	Sl	Sl	Sl	Sl	Sl	Sl	Sl	Sl	Sl	Sl	Sl	Sl	Sl	Sl	Sl	Sl	Sl	Sl	Sl	Sl	Sl	Sl	Sn
solcap_snp_sl_28	5	CHR05	59984843	Sl	Sl	Sl	Sl	Sl	Sl	Sl	Sl	Sl	Sl	Sl	Sl	Sl	Sl	Sl	Sl	Sl	Sl	Sl	Sl	Sl	Sl	Sl	Sl	Sl	Sl	Sl	Sl	Sl	Sl	Sl	Sl	Sl	Sl	Sl	Sl	Sl	Sl	Sl	Sl	Sl	Sl	Sl	Sl	Sl	Sn
solcap_snp_sl_30	5	CHR05	60020189	Sl	Sl	Sl	Sl	Sl	Sl	Sl	Sl	Sl	Sl	Sl	Sl	Sl	Sl	Sl	Sl	Sl	Sl	Sl	Sl	Sl	Sl	Sl	Sl	Sl	Sl	Sl	Sl	Sl	Sl	Sl	Sl	Sl	Sl	Sl	Sl	Sl	Sl	Sl	Sl	Sl	Sl	Sl	Sl	Sl	Sn
solcap_snp_sl_12181	5	CHR05	60197887	Sl	Sl	Sl	Sl	Sl	Sl	Sl	Sl	Sl	Sl	Sl	Sl	Sl	Sl	Sl	Sl	Sl	Sl	Sl	Sl	Sl	Sl	Sl	Sl	Sl	Sl	Sl	Sl	Sl	Sl	Sl	Sl	Sl	Sl	Sl	Sl	Sl	Sl	Sl	Sl	Sl	Sl	Sl	Sl	Sl	Sn
solcap_snp_sl_34	5	CHR05	60209958	Sl	Sl	Sl	Sl	Sl	Sl	Sl	Sl	Sl	Sl	Sl	Sl	Sl	Sl	Sl	Sl	Sl	Sl	Sl	Sl	Sl	Sl	Sl	Sl	Sl	Sl	Sl	Sl	Sl	Sl	Sl	Sl	Sl	Sl	Sl	Sl	Sl	Sl	Sl	Sl	Sl	Sl	Sl	Sl	Sl	Sn
solcap_snp_sl_35	5	CHR05	60213729	Sl	Sl	Sl	Sl	Sl	Sl	Sl	Sl	Sl	Sl	Sl	Sl	Sl	Sl	Sl	Sl	Sl	Sl	Sl	Sl	Sl	Sl	Sl	Sl	Sl	Sl	Sl	Sl	Sl	Sl	Sl	Sl	Sl	Sl	Sl	Sl	Sl	Sl	Sl	Sl	Sl	Sl	Sl	Sl	Sl	Sn
Le011867_92	5	CHR05	60224889	Sl	Sl	Sl	Sl	Sl	Sl	Sl	Sl	Sl	Sl	Sl	Sl	Sl	Sl	Sl	Sl	Sl	Sl	Sl	Sl	Sl	Sl	Sl	Sl	Sl	Sl	Sl	Sl	Sl	Sl	Sl	Sl	Sl	Sl	Sl	Sl	Sl	Sl	Sl	Sl	Sl	Sl	Sl	Sl	Sl	Sn
solcap_snp_sl_25838	5	CHR05	60279903	Sl	Sl	Sl	Sl	Sl	Sl	Sl	Sl	Sl	Sl	Sl	Sl	Sl	Sl	Sl	Sl	Sl	Sl	Sl	Sl	Sl	Sl	Sl	Sl	Sl	Sl	Sl	Sl	Sl	Sl	Sl	Sl	Sl	Sl	Sl	Sl	Sl	Sl	Sl	Sl	Sl	Sl	Sl	Sl	Sl	Sn
solcap_snp_sl_43	5	CHR05	60306627	Sl	Sl	Sl	Sl	Sl	Sl	Sl	Sl	Sl	Sl	Sl	Sl	Sl	Sl	Sl	Sl	Sl	Sl	Sl	Sl	Sl	Sl	Sl	Sl	Sl	Sl	Sl	Sl	Sl	Sl	Sl	Sl	Sl	Sl	Sl	Sl	Sl	Sl	Sl	Sl	Sl	Sl	Sl	Sl	Sl	Sn
solcap_snp_sl_45	5	CHR05	60307956	Sl	Sl	Sl	Sl	Sl	Sl	Sl	Sl	Sl	Sl	Sl	Sl	Sl	Sl	Sl	Sl	Sl	Sl	Sl	Sl	Sl	Sl	Sl	Sl	Sl	Sl	Sl	Sl	Sl	Sl	Sl	Sl	Sl	Sl	Sl	Sl	Sl	Sl	Sl	Sl	Sl	Sl	Sl	Sl	Sl	Sn
solcap_snp_sl_49	5	CHR05	60319342	Sl	Sl	Sl	Sl	Sl	Sl	Sl	Sl	Sl	Sl	Sl	Sl	Sl	Sl	Sl	Sl	Sl	Sl	Sl	Sl	Sl	Sl	Sl	Sl	Sl	Sl	Sl	Sl	Sl	Sl	Sl	Sl	Sl	Sl	Sl	Sl	Sl	Sl	Sl	Sl	Sl	Sl	Sl	Sl	Sl	Sn
solcap_snp_sl_51	5	CHR05	60328777	Sl	Sl	Sl	Sl	Sl	Sl	Sl	Sl	Sl	Sl	Sl	Sl	Sl	Sl	Sl	Sl	Sl	Sl	Sl	Sl	Sl	Sl	Sl	Sl	Sl	Sl	Sl	Sl	Sl	Sl	Sl	Sl	Sl	Sl	Sl	Sl	Sl	Sl	Sl	Sl	Sl	Sl	Sl	Sl	Sl	Sn
solcap_snp_sl_52	5	CHR05	60328916	Sl	Sl	Sl	Sl	Sl	Sl	Sl	Sl	Sl	Sl	Sl	Sl	Sl	Sl	Sl	Sl	Sl	Sl	Sl	Sl	Sl	Sl	Sl	Sl	Sl	Sl	Sl	Sl	Sl	Sl	Sl	Sl	Sl	Sl	Sl	Sl	Sl	Sl	Sl	Sl	Sl	Sl	Sl	Sl	Sl	Sn
solcap_snp_sl_54	5	CHR05	60329046	Sl	Sl	Sl	Sl	Sl	Sl	Sl	Sl	Sl	Sl	Sl	Sl	Sl	Sl	Sl	Sl	Sl	Sl	Sl	Sl	Sl	Sl	Sl	Sl	Sl	Sl	Sl	Sl	Sl	Sl	Sl	Sl	Sl	Sl	Sl	Sl	Sl	Sl	Sl	Sl	Sl	Sl	Sl	Sl	Sl	Sn
solcap_snp_sl_59	5	CHR05	60338860	Sl	Sl	Sl	Sl	Sl	Sl	Sl	Sl	Sl	Sl	Sl	Sl	Sl	Sl	Sl	Sl	Sl	Sl	Sl	Sl	Sl	Sl	Sl	Sl	Sl	Sl	Sl	Sl	Sl	Sl	Sl	Sl	Sl	Sl	Sl	Sl	Sl	Sl	Sl	Sl	Sl	Sl	Sl	Sl	Sl	Sn
solcap_snp_sl_25841	5	CHR05	60343888	Sl	Sl	Sl	Sl	Sl	Sl	Sl	Sl	Sl	Sl	Sl	Sl	Sl	Sl	Sl	Sl	Sl	Sl	Sl	Sl	Sl	Sl	Sl	Sl	Sl	Sl	Sl	Sl	Sl	Sl	Sl	Sl	Sl	Sl	Sl	Sl	Sl	Sl	Sl	Sl	Sl	Sl	Sl	Sl	Sl	Sn
solcap_snp_sl_37180	5	CHR05	60422198	Sl	Sl	Sl	Sl	Sl	Sl	Sl	Sl	Sl	Sl	Sl	Sl	Sl	Sl	Sl	Sl	Sl	Sl	Sl	Sl	Sl	Sl	Sl	Sl/Sn	Sl	Sl	Sl	Sl	Sl	Sl	Sl	Sl	Sl	Sl	Sl	Sl	Sl	Sl	Sl	Sl	Sl	Sl	Sl	Sl	Sl	Sn
solcap_snp_sl_22585	5	CHR05	60639488	Sl	Sl	Sl	Sl	Sl	Sl	Sl	Sl	Sl	Sl	Sl	Sl	Sl	Sl	Sl	Sl	Sl	Sl	Sl	Sl	Sl	Sl	Sl	Sl/Sn	Sl	Sl	Sl	Sl	Sl	Sl	Sl	Sl	Sl	Sl	Sl	Sl	Sl	Sl	Sl	Sl	Sl	Sl	Sl	Sl	Sl	Sn
solcap_snp_sl_22586	5	CHR05	60640844	Sl	Sl	Sl	Sl	Sl	Sl	Sl	Sl	Sl	Sl	Sl	Sl	Sl	Sl	Sl	Sl	Sl	Sl	Sl	Sl	Sl	Sl	Sl	Sl/Sn	Sl	Sl	Sl	Sl	Sl	Sl	Sl	Sl	Sl	Sl	Sl	Sl	Sl	Sl	Sl	Sl	Sl	Sl	Sl	Sl	Sl	Sn
solcap_snp_sl_22588	5	CHR05	60641111	Sl	Sl	Sl	Sl	Sl	Sl	Sl	Sl	Sl	Sl	Sl	Sl	Sl	Sl	Sl	Sl	Sl	Sl	Sl	Sl	Sl	Sl	Sl	Sl/Sn	Sl	Sl	Sl	Sl	Sl	Sl	Sl	Sl	Sl	Sl	Sl	Sl	Sl	Sl	Sl	Sl	Sl	Sl	Sl	Sl	Sl	Sn
solcap_snp_sl_22595	5	CHR05	60646618	Sl	Sl	Sl	Sl	Sl	Sl	Sl	Sl	Sl	Sl	Sl	Sl	Sl	Sl	Sl	Sl	Sl	Sl	Sl	Sl	Sl	Sl	Sl	Sl/Sn	Sl	Sl	Sl	Sl	Sl	Sl	Sl	Sl	Sl	Sl	Sl	Sl	Sl	Sl	Sl	Sl	Sl	Sl	Sl	Sl	Sl	Sn
solcap_snp_sl_22596	5	CHR05	60667568	Sl	Sl	Sl	Sl	Sl	Sl	Sl	Sl	Sl	Sl	Sl	Sl	Sl	Sl	Sl	Sl	Sl	Sl	Sl	Sl	Sl	Sl	Sl	Sl/Sn	Sl	Sl	Sl	Sl	Sl	Sl	Sl	Sl	Sl	Sl	Sl	Sl	Sl	Sl	Sl	Sl	Sl	Sl	Sl	Sl	Sl	Sn
solcap_snp_sl_22599	5	CHR05	60668122	Sl	Sl	Sl	Sl	Sl	Sl	Sl	Sl	Sl	Sl	Sl	Sl	Sl	Sl	Sl	Sl	Sl	Sl	Sl	Sl	Sl	Sl	Sl	Sl/Sn	Sl	Sl	Sl	Sl	Sl	Sl	Sl	Sl	Sl	Sl	Sl	Sl	Sl	Sl	Sl	Sl	Sl	Sl	Sl	Sl	Sl	Sn
solcap_snp_sl_22600	5	CHR05	60668145	Sl	Sl	Sl	Sl	Sl	Sl	Sl	Sl	Sl	Sl	Sl	Sl	Sl	Sl	Sl	Sl	Sl	Sl	Sl	Sl	Sl	Sl	Sl	Sl/Sn	Sl	Sl	Sl	Sl	Sl	Sl	Sl	Sl	Sl	Sl	Sl	Sl	Sl	Sl	Sl	Sl	Sl	Sl	Sl	Sl	Sl	Sn
solcap_snp_sl_22601	5	CHR05	60668237	Sl	Sl	Sl	Sl	Sl	Sl	Sl	Sl	Sl	Sl	Sl	Sl	Sl	Sl	Sl	Sl	Sl	Sl	Sl	Sl	Sl	Sl	Sl	Sl/Sn	Sl	Sl	Sl	Sl	Sl	Sl	Sl	Sl	Sl	Sl	Sl	Sl	Sl	Sl	Sl	Sl	Sl	Sl	Sl	Sl	Sl	Sn
solcap_snp_sl_37186	5	CHR05	60717373	Sl	Sl	Sl	Sl	Sl	Sl	Sl	Sl	Sl	Sl	Sl	Sl	Sl	Sl	Sl	Sl	Sl	Sl	Sl	Sl	Sl	Sl	Sl	Sl/Sn	Sl	Sl	Sl	Sl	Sl	Sl	Sl	Sl	Sl	Sl	Sl	Sl	Sl	Sl	Sl	Sl	Sl	Sl	Sl	Sl	Sl	Sn
solcap_snp_sl_37187	5	CHR05	60717719	Sl	Sl	Sl	Sl	Sl	Sl	Sl	Sl	Sl	Sl	Sl	Sl	Sl	Sl	Sl	Sl	Sl	Sl	Sl	Sl	Sl	Sl	Sl	Sl/Sn	Sl	Sl	Sl	Sl	Sl	Sl	Sl	Sl	Sl	Sl	Sl	Sl	Sl	Sl	Sl	Sl	Sl	Sl	Sl	Sl	Sl	Sn
solcap_snp_sl_22604	5	CHR05	60723158	Sl	Sl	Sl	Sl	Sl	Sl	Sl	Sl	Sl	Sl	Sl	Sl	Sl	Sl	Sl	Sl	Sl	Sl	Sl	Sl	Sl	Sl	Sl	Sl/Sn	Sl	Sl	Sl	Sl	Sl	Sl	Sl	Sl	Sl	Sl	Sl	Sl	Sl	Sl	Sl	Sl	Sl	Sl	Sl	Sl	Sl	Sn
solcap_snp_sl_22605	5	CHR05	60727823	Sl	Sl	Sl	Sl	Sl	Sl	Sl	Sl	Sl	Sl	Sl	Sl	Sl	Sl	Sl	Sl	Sl	Sl	Sl	Sl	Sl	Sl	Sl	Sl/Sn	Sl	Sl	Sl	Sl	Sl	Sl	Sl	Sl	Sl	Sl	Sl	Sl	Sl	Sl	Sl	Sl	Sl	Sl	Sl	Sl	Sl	Sn
solcap_snp_sl_22606	5	CHR05	60754267	Sl	Sl	Sl	Sl	Sl	Sl	Sl	Sl	Sl	Sl	Sl	Sl	Sl	Sl	Sl	Sl	Sl	Sl	Sl	Sl	Sl	Sl	Sl	Sl/Sn	Sl	Sl	Sl	Sl	Sl	Sl	Sl	Sl	Sl	Sl	Sl	Sl	Sl	Sl	Sl	Sl	Sl	Sl	Sl	Sl	Sl	Sn
solcap_snp_sl_22609	5	CHR05	60779745	Sl	Sl	Sl	Sl	Sl	Sl	Sl	Sl	Sl	Sl	Sl	Sl	Sl	Sl	Sl	Sl	Sl	Sl	Sl	Sl	Sl	Sl	Sl	Sl/Sn	Sl	Sl	Sl	Sl	Sl	Sl	Sl	Sl	Sl	Sl	Sl	Sl	Sl	Sl	Sl	Sl	Sl	Sl	Sl	Sl	Sl	Sn
solcap_snp_sl_22621	5	CHR05	61016247	Sl	Sl	Sl	Sl	Sl	Sl	Sl	Sl	Sl	Sl	Sl	Sl	Sl	Sl	Sl	Sl	Sl	Sl	Sl	Sl	Sl	Sl	Sl	Sl/Sn	Sl	Sl	Sl	Sl	Sl	Sl	Sl	Sl	Sl	Sl	Sl	Sl	Sl	Sl	Sl	Sl	Sl	Sl	Sl	Sl	Sl	Sn
solcap_snp_sl_37197	5	CHR05	61019825	Sl	Sl	Sl	Sl	Sl	Sl	Sl	Sl	Sl	Sl	Sl	Sl	Sl	Sl	Sl	Sl	Sl	Sl	Sl	Sl	Sl	Sl	Sl	Sl/Sn	Sl	Sl	Sl	Sl	Sl	Sl	Sl	Sl	Sl	Sl	Sl	Sl	Sl	Sl	Sl	Sl	Sl	Sl	Sl	Sl	Sl	Sn
solcap_snp_sl_22622	5	CHR05	61031718	Sl	Sl	Sl	Sl	Sl	Sl	Sl	Sl	Sl	Sl	Sl	Sl	Sl	Sl	Sl	Sl	Sl	Sl	Sl	Sl	Sl	Sl	Sl	Sl/Sn	Sl	Sl	Sl	Sl	Sl	Sl	Sl	Sl	Sl	Sl	Sl	Sl	Sl	Sl	Sl	Sl	Sl	Sl	Sl	Sl	Sl	Sn
solcap_snp_sl_37198	5	CHR05	61034540	Sl	Sl	Sl	Sl	Sl	Sl	Sl	Sl	Sl	Sl	Sl	Sl	Sl	Sl	Sl	Sl	Sl	Sl	Sl	Sl	Sl	Sl	Sl	Sl/Sn	Sl	Sl	Sl	Sl	Sl	Sl	Sl	Sl	Sl	Sl	Sl	Sl	Sl	Sl	Sl	Sl	Sl	Sl	Sl	Sl	Sl	Sn
solcap_snp_sl_37200	5	CHR05	61040201	Sl	Sl	Sl	Sl	Sl	Sl	Sl	Sl	Sl	Sl	Sl	Sl	Sl	Sl	Sl	Sl	Sl	Sl	Sl	Sl	Sl	Sl	Sl	Sl/Sn	Sl	Sl	Sl	Sl	Sl	Sl	Sl	Sl	Sl	Sl	Sl	Sl	Sl	Sl	Sl	Sl	Sl	Sl	Sl	Sl	Sl	Sn
solcap_snp_sl_37207	5	CHR05	61159924	Sl	Sl	Sl	Sl	Sl	Sl	Sl	Sl	Sl	Sl	Sl	Sl	Sl	Sl	Sl	Sl	Sl	Sl	Sl	Sl	Sl	Sl	Sl	Sl/Sn	Sl	Sl	Sl	Sl	Sl	Sl	Sl	Sl	Sl	Sl	Sl	Sl	Sl	Sl	Sl	Sl	Sl	Sl	Sl	Sl	Sl	Sl
solcap_snp_sl_37209	5	CHR05	61181080	Sl	Sl	Sl	Sl	Sl	Sl	Sl	Sl	Sl	Sl	Sl	Sl	Sl	Sl	Sl	Sl	Sl	Sl	Sl	Sl	Sl	Sl	Sl	Sl/Sn	Sl	Sl	Sl	Sl	Sl	Sl	Sl	Sl	Sl	Sl	Sl	Sl	Sl	Sl	Sl	Sl	Sl	Sl	Sl	Sl	Sl	Sl
solcap_snp_sl_37265	5	CHR05	61607594	Sl	Sl	Sl	Sl	Sl	Sl	Sl	Sl	Sl	Sl	Sl	Sl	Sl	Sl	Sl	Sl	Sl	Sl	Sl	Sl	Sl	Sl	Sl	Sl/Sn	Sl	Sl	Sl	Sl	Sl	Sl	Sl	Sl	Sl	Sl	Sl	Sl	Sl	Sl	Sl	Sl	Sl	Sl	Sl	Sl	Sl	Sl/Sn
SGN-U576433_snp130498_solcap_snp_sl_37266	5	CHR05	61613755	Sl	Sl	Sl	Sl	Sl	Sl	Sl	Sl	Sl	Sl	Sl	Sl	Sl	Sl	Sl	Sl	Sl	Sl	Sl	Sl	Sl	Sl	Sl	Sl/Sn	Sl	Sl	Sl	Sl	Sl	Sl	Sl	Sl	Sl	Sl	Sl	Sl	Sl	Sl	Sl	Sl	Sl	Sl	Sl	Sl	Sl	Sl/Sn
solcap_snp_sl_12205	5	CHR05	61614202	Sl	Sl	Sl	Sl	Sl	Sl	Sl	Sl	Sl	Sl	Sl	Sl	Sl	Sl	Sl	Sl	Sl	Sl	Sl	Sl	Sl	Sl	Sl	Sl/Sn	Sl	Sl	Sl	Sl	Sl	Sl	Sl	Sl	Sl	Sl	Sl	Sl	Sl	Sl	Sl	Sl	Sl	Sl	Sl	Sl	Sl	Sl/Sn
CL015628-0177	5	CHR05	61615877	Sl	Sl	Sl	Sl	Sl	Sl	Sl	Sl	Sl	Sl	Sl	Sl	Sl	Sl	Sl	Sl	Sl	Sl	Sl	Sl	Sl	Sl	Sl	Sl/Sn	Sl	Sl	Sl	Sl	Sl	Sl	Sl	Sl	Sl	Sl	Sl	Sl	Sl	Sl	Sl	Sl	Sl	Sl	Sl	Sl	Sl	Sl/Sn
solcap_snp_sl_22629	5	CHR05	61615915	Sl	Sl	Sl	Sl	Sl	Sl	Sl	Sl	Sl	Sl	Sl	Sl	Sl	Sl	Sl	Sl	Sl	Sl	Sl	Sl	Sl	Sl	Sl	Sl/Sn	Sl	Sl	Sl	Sl	Sl	Sl	Sl	Sl	Sl	Sl	Sl	Sl	Sl	Sl	Sl	Sl	Sl	Sl	Sl	Sl	Sl	Sl/Sn
solcap_snp_sl_12208	5	CHR05	61618423	Sl	Sl	Sl	Sl	Sl	Sl	Sl	Sl	Sl	Sl	Sl	Sl	Sl	Sl	Sl	Sl	Sl	Sl	Sl	Sl	Sl	Sl	Sl	Sl/Sn	Sl	Sl	Sl	Sl	Sl	Sl	Sl	Sl	Sl	Sl	Sl	Sl	Sl	Sl	Sl	Sl	Sl	Sl	Sl	Sl	Sl	Sl/Sn
U221402_454_b	5	CHR05	61671313	Sl	Sl	Sl	Sl	Sl	Sl	Sl	Sl	Sl	Sl	Sl	Sl	Sl	Sl	Sl	Sl	Sl	Sl	Sl	Sl	Sl	Sl	Sl	Sl/Sn	Sl	Sl	Sl	Sl	Sl	Sl	Sl	Sl	Sl	Sl	Sl	Sl	Sl	Sl	Sl	Sl	Sl	Sl	Sl	Sl	Sl	Sl/Sn
U221402_480_b	5	CHR05	61671339	Sl	Sl	Sl	Sl	Sl	Sl	Sl	Sl	Sl	Sl	Sl	Sl	Sl	Sl	Sl	Sl	Sl	Sl	Sl	Sl	Sl	Sl	Sl	Sl/Sn	Sl	Sl	Sl	Sl	Sl	Sl	Sl	Sl	Sl	Sl	Sl	Sl	Sl	Sl	Sl	Sl	Sl	Sl	Sl	Sl	Sl	Sl/Sn
solcap_snp_sl_12212	5	CHR05	61674069	Sl	Sl	Sl	Sl	Sl	Sl	Sl	Sl	Sl	Sl	Sl	Sl	Sl	Sl	Sl	Sl	Sl	Sl	Sl	Sl	Sl	Sl	Sl	Sl/Sn	Sl	Sl	Sl	Sl	Sl	Sl	Sl	Sl	Sl	Sl	Sl	Sl	Sl	Sl	Sl	Sl	Sl	Sl	Sl	Sl	Sl	Sl/Sn
solcap_snp_sl_12213	5	CHR05	61680264	Sl	Sl	Sl	Sl	Sl	Sl	Sl	Sl	Sl	Sl	Sl	Sl	Sl	Sl	Sl	Sl	Sl	Sl	Sl	Sl	Sl	Sl	Sl	Sl/Sn	Sl	Sl	Sl	Sl	Sl	Sl	Sl	Sl	Sl	Sl	Sl	Sl	Sl	Sl	Sl	Sl	Sl	Sl	Sl	Sl	Sl	Sl/Sn
solcap_snp_sl_104	5	CHR05	61782578	Sl	Sl	Sl	Sl	Sl	Sl	Sl	Sl	Sl	Sl	Sl	Sl	Sl	Sl	Sl	Sl	Sl	Sl	Sl	Sl	Sl	Sl	Sl	Sl/Sn	Sl	Sl	Sl	Sl	Sl	Sl	Sl	Sl	Sl	Sl	Sl	Sl	Sl	Sl	Sl	Sl	Sl	Sl	Sl	Sl	Sl	Sl/Sn
solcap_snp_sl_105	5	CHR05	61782871	Sl	Sl	Sl	Sl	Sl	Sl	Sl	Sl	Sl	Sl	Sl	Sl	Sl	Sl	Sl	Sl	Sl	Sl	Sl	Sl	Sl	Sl	Sl	Sl/Sn	Sl	Sl	Sl	Sl	Sl	Sl	Sl	Sl	Sl	Sl	Sl	Sl	Sl	Sl	Sl	Sl	Sl	Sl	Sl	Sl	Sl	Sl/Sn
solcap_snp_sl_25859	5	CHR05	61885346	Sl	Sl	Sl	Sl	Sl	Sl	Sl	Sl	Sl	Sl	Sl	Sl	Sl	Sl	Sl	Sl	Sl	Sl	Sl	Sl	Sl	Sl	Sl	Sl/Sn	Sl	Sl	Sl	Sl	Sl	Sl	Sl	Sl	Sl	Sl	Sl	Sl	Sl	Sl	Sl	Sl	Sl	Sl	Sl	Sl	Sl	Sl/Sn
solcap_snp_sl_16174	5	CHR05	61894565	Sl	Sl	Sl	Sl	Sl	Sl	Sl	Sl	Sl	Sl	Sl	Sl	Sl	Sl	Sl	Sl	Sl	Sl	Sl	Sl	Sl	Sl	Sl	Sl/Sn	Sl	Sl	Sl	Sl	Sl	Sl	Sl	Sl	Sl	Sl	Sl	Sl	Sl	Sl	Sl	Sl	Sl	Sl	Sl	Sl	Sl	Sl/Sn
solcap_snp_sl_123	5	CHR05	61965800	Sl	Sl	Sl	Sl	Sl	Sl	Sl	Sl	Sl	Sl	Sl	Sl	Sl	Sl	Sl	Sl	Sl	Sl	Sl	Sl	Sl	Sl	Sl	Sl/Sn	Sl	Sl	Sl	Sl	Sl	Sl	Sl	Sl	Sl	Sl	Sl	Sl	Sl	Sl	Sl	Sl	Sl	Sl	Sl	Sl	Sl	Sl/Sn
solcap_snp_sl_37366	5	CHR05	62063047	Sl	Sl	Sl	Sl	Sl	Sl	Sl	Sl	Sl	Sl	Sl	Sl	Sl	Sl	Sl	Sl	Sl	Sl	Sl	Sl	Sl	Sl	Sl	Sl/Sn	Sl	Sl	Sl	Sl	Sl	Sl	Sl	Sl	Sl	Sl	Sl	Sl	Sl	Sl	Sl	Sl	Sl	Sl	Sl	Sl	Sl	Sl/Sn
solcap_snp_sl_12229	5	CHR05	62112311	Sl	Sl	Sl	Sl	Sl	Sl	Sl	Sl	Sl	Sl	Sl	Sl	Sl	Sl	Sl	Sl	Sl	Sl	Sl	Sl	Sl	Sl	Sl	Sl/Sn	Sl	Sl	Sl	Sl	Sl	Sl	Sl	Sl	Sl	Sl	Sl	Sl	Sl	Sl	Sl	Sl	Sl	Sl	Sl	Sl	Sl	Sl/Sn
solcap_snp_sl_37377	5	CHR05	62183651	Sl	Sl	Sl	Sl	Sl	Sl	Sl	Sl	Sl	Sl	Sl	Sl	Sl	Sl	Sl	Sl	Sl	Sl	Sl	Sl	Sl	Sl	Sl	Sl/Sn	Sl	Sl	Sl	Sl	Sl	Sl	Sl	Sl	Sl	Sl	Sl	Sl	Sl	Sl	Sl	Sl	Sl	Sl	Sl	Sl	Sl	Sl/Sn
solcap_snp_sl_37380	5	CHR05	62196680	Sl	Sl	Sl	Sl	Sl	Sl	Sl	Sl	Sl	Sl	Sl	Sl	Sl	Sl	Sl	Sl	Sl	Sl	Sl	Sl	Sl	Sl	Sl	Sl/Sn	Sl	Sl	Sl	Sl	Sl	Sl	Sl	Sl	Sl	Sl	Sl	Sl	Sl	Sl	Sl	Sl	Sl	Sl	Sl	Sl	Sl	Sl/Sn
solcap_snp_sl_37381	5	CHR05	62196884	Sl	Sl	Sl	Sl	Sl	Sl	Sl	Sl	Sl	Sl	Sl	Sl	Sl	Sl	Sl	Sl	Sl	Sl	Sl	Sl	Sl	Sl	Sl	Sl/Sn	Sl	Sl	Sl	Sl	Sl	Sl	Sl	Sl	Sl	Sl	Sl	Sl	Sl	Sl	Sl	Sl	Sl	Sl	Sl	Sl	Sl	Sl/Sn
solcap_snp_sl_12233	5	CHR05	62199774	Sl	Sl	Sl	Sl	Sl	Sl	Sl	Sl	Sl	Sl	Sl	Sl	Sl	Sl	Sl	Sl	Sl	Sl	Sl	Sl	Sl	Sl	Sl	Sl/Sn	Sl	Sl	Sl	Sl	Sl	Sl	Sl	Sl	Sl	Sl	Sl	Sl	Sl	Sl	Sl	Sl	Sl	Sl	Sl	Sl	Sl	Sl/Sn
solcap_snp_sl_37382	5	CHR05	62200279	Sl	Sl	Sl	Sl	Sl	Sl	Sl	Sl	Sl	Sl	Sl	Sl	Sl	Sl	Sl	Sl	Sl	Sl	Sl	Sl	Sl	Sl	Sl	Sl/Sn	Sl	Sl	Sl	Sl	Sl	Sl	Sl	Sl	Sl	Sl	Sl	Sl	Sl	Sl	Sl	Sl	Sl	Sl	Sl	Sl	Sl	Sl/Sn
solcap_snp_sl_12235	5	CHR05	62240111	Sl	Sl	Sl	Sl	Sl	Sl	Sl	Sl	Sl	Sl	Sl	Sl	Sl	Sl	Sl	Sl	Sl	Sl	Sl	Sl	Sl	Sl	Sl	Sl/Sn	Sl	Sl	Sl	Sl	Sl	Sl	Sl	Sl	Sl	Sl	Sl	Sl	Sl	Sl	Sl	Sl	Sl	Sl	Sl	Sl	Sl	Sl/Sn
solcap_snp_sl_12237	5	CHR05	62263285	Sl	Sl	Sl	Sl	Sl	Sl	Sl	Sl	Sl	Sl	Sl	Sl	Sl	Sl	Sl	Sl	Sl	Sl	Sl	Sl	Sl	Sl	Sl	Sl/Sn	Sl	Sl	Sl	Sl	Sl	Sl	Sl	Sl	Sl	Sl	Sl	Sl	Sl	Sl	Sl	Sl	Sl	Sl	Sl	Sl	Sl	Sl/Sn
solcap_snp_sl_12238	5	CHR05	62266137	Sl	Sl	Sl	Sl	Sl	Sl	Sl	Sl	Sl	Sl	Sl	Sl	Sl	Sl	Sl	Sl	Sl	Sl	Sl	Sl	Sl	Sl	Sl	Sl/Sn	Sl	Sl	Sl	Sl	Sl	Sl	Sl	Sl	Sl	Sl	Sl	Sl	Sl	Sl	Sl	Sl	Sl	Sl	Sl	Sl	Sl	Sl/Sn
solcap_snp_sl_12239	5	CHR05	62277390	Sl	Sl	Sl	Sl	Sl	Sl	Sl	Sl	Sl	Sl	Sl	Sl	Sl	Sl	Sl	Sl	Sl	Sl	Sl	Sl	Sl	Sl	Sl	Sl/Sn	Sl	Sl	Sl	Sl	Sl	Sl	Sl	Sl	Sl	Sl	Sl	Sl	Sl	Sl	Sl	Sl	Sl	Sl	Sl	Sl	Sl	Sl/Sn
solcap_snp_sl_12241	5	CHR05	62296657	Sl	Sl	Sl	Sl	Sl	Sl	Sl	Sl	Sl	Sl	Sl	Sl	Sl	Sl	Sl	Sl	Sl	Sl	Sl	Sl	Sl	Sl	Sl	Sl/Sn	Sl	Sl	Sl	Sl	Sl	Sl	Sl	Sl	Sl	Sl	Sl	Sl	Sl	Sl	Sl	Sl	Sl	Sl	Sl	Sl	Sl	Sl/Sn
solcap_snp_sl_12247	5	CHR05	62341447	Sl	Sl	Sl	Sl	Sl	Sl	Sl	Sl	Sl	Sl	Sl	Sl	Sl	Sl	Sl	Sl	Sl	Sl	Sl	Sl	Sl	Sl	Sl	Sl/Sn	Sl	Sl	Sl	Sl	Sl	Sl	Sl	Sl	Sl	Sl	Sl	Sl	Sl	Sl	Sl	Sl	Sl	Sl	Sl	Sl	Sl	Sl/Sn
solcap_snp_sl_12253	5	CHR05	62358422	Sl	Sl	Sl	Sl	Sl	Sl	Sl	Sl	Sl	Sl	Sl	Sl	Sl	Sl	Sl	Sl	Sl	Sl	Sl	Sl	Sl	Sl	Sl	Sl/Sn	Sl	Sl	Sl	Sl	Sl	Sl	Sl	Sl	Sl	Sl	Sl	Sl	Sl	Sl	Sl	Sl	Sl	Sl	Sl	Sl	Sl	Sl/Sn
solcap_snp_sl_22641	5	CHR05	62358996	Sl	Sl	Sl	Sl	Sl	Sl	Sl	Sl	Sl	Sl	Sl	Sl	Sl	Sl	Sl	Sl	Sl	Sl	Sl	Sl	Sl	Sl	Sl	Sl/Sn	Sl	Sl	Sl	Sl	Sl	Sl	Sl	Sl	Sl	Sl	Sl	Sl	Sl	Sl	Sl	Sl	Sl	Sl	Sl	Sl	Sl	Sl/Sn
solcap_snp_sl_22643	5	CHR05	62368048	Sl	Sl	Sl	Sl	Sl	Sl	Sl	Sl	Sl	Sl	Sl	Sl	Sl	Sl	Sl	Sl	Sl	Sl	Sl	Sl	Sl	Sl	Sl	Sl/Sn	Sl	Sl	Sl	Sl	Sl	Sl	Sl	Sl	Sl	Sl	Sl	Sl	Sl	Sl	Sl	Sl	Sl	Sl	Sl	Sl	Sl	Sl/Sn
solcap_snp_sl_12255	5	CHR05	62370888	Sl	Sl	Sl	Sl	Sl	Sl	Sl	Sl	Sl	Sl	Sl	Sl	Sl	Sl	Sl	Sl	Sl	Sl	Sl	Sl	Sl	Sl	Sl	Sl/Sn	Sl	Sl	Sl	Sl	Sl	Sl	Sl	Sl	Sl	Sl	Sl	Sl	Sl	Sl	Sl	Sl	Sl	Sl	Sl	Sl	Sl	Sl/Sn
solcap_snp_sl_22647	5	CHR05	62381193	Sl	Sl	Sl	Sl	Sl	Sl	Sl	Sl	Sl	Sl	Sl	Sl	Sl	Sl	Sl	Sl	Sl	Sl	Sl	Sl	Sl	Sl	Sl	Sl/Sn	Sl	Sl	Sl	Sl	Sl	Sl	Sl	Sl	Sl	Sl	Sl	Sl	Sl	Sl	Sl	Sl	Sl	Sl	Sl	Sl	Sl	Sl/Sn
solcap_snp_sl_12261	5	CHR05	62388324	Sl	Sl	Sl	Sl	Sl	Sl	Sl	Sl	Sl	Sl	Sl	Sl	Sl	Sl	Sl	Sl	Sl	Sl	Sl	Sl	Sl	Sl	Sl	Sl/Sn	Sl	Sl	Sl	Sl	Sl	Sl	Sl	Sl	Sl	Sl	Sl	Sl	Sl	Sl	Sl	Sl	Sl	Sl	Sl	Sl	Sl	Sl/Sn
solcap_snp_sl_12262	5	CHR05	62388401	Sl	Sl	Sl	Sl	Sl	Sl	Sl	Sl	Sl	Sl	Sl	Sl	Sl	Sl	Sl	Sl	Sl	Sl	Sl	Sl	Sl	Sl	Sl	Sl/Sn	Sl	Sl	Sl	Sl	Sl	Sl	Sl	Sl	Sl	Sl	Sl	Sl	Sl	Sl	Sl	Sl	Sl	Sl	Sl	Sl	Sl	Sl/Sn
solcap_snp_sl_12266	5	CHR05	62418080	Sl	Sl	Sl	Sl	Sl	Sl	Sl	Sl	Sl	Sl	Sl	Sl	Sl	Sl	Sl	Sl	Sl	Sl	Sl	Sl	Sl	Sl	Sl	Sl/Sn	Sl	Sl	Sl	Sl	Sl	Sl	Sl	Sl	Sl	Sl	Sl	Sl	Sl	Sl	Sl	Sl	Sl	Sl	Sl	Sl	Sl	Sl/Sn
solcap_snp_sl_37399	5	CHR05	62456006	Sl	Sl	Sl	Sl	Sl	Sl	Sl	Sl	Sl	Sl	Sl	Sl	Sl	Sl	Sl	Sl	Sl	Sl	Sl	Sl	Sl	Sl	Sl	Sl/Sn	Sl	Sl	Sl	Sl	Sl	Sl	Sl	Sl	Sl	Sl	Sl	Sl	Sl	Sl	Sl	Sl	Sl	Sl	Sl	Sl	Sl	Sl/Sn
solcap_snp_sl_12269	5	CHR05	62456113	Sl	Sl	Sl	Sl	Sl	Sl	Sl	Sl	Sl	Sl	Sl	Sl	Sl	Sl	Sl	Sl	Sl	Sl	Sl	Sl	Sl	Sl	Sl	Sl/Sn	Sl	Sl	Sl	Sl	Sl	Sl	Sl	Sl	Sl	Sl	Sl	Sl	Sl	Sl	Sl	Sl	Sl	Sl	Sl	Sl	Sl	Sl/Sn
solcap_snp_sl_16196	5	CHR05	62492684	Sl	Sl	Sl	Sl	Sl	Sl	Sl	Sl	Sl	Sl	Sl	Sl	Sl	Sl	Sl	Sl	Sl	Sl	Sl	Sl	Sl	Sl	Sl	Sl/Sn	Sl	Sl	Sl	Sl	Sl	Sl	Sl	Sl	Sl	Sl	Sl	Sl	Sl	Sl	Sl	Sl	Sl	Sl	Sl	Sl	Sl	Sl/Sn
solcap_snp_sl_12281	5	CHR05	62528304	Sl	Sl	Sl	Sl	Sl	Sl	Sl	Sl	Sl	Sl	Sl	Sl	Sl	Sl	Sl	Sl	Sl	Sl	Sl	Sl	Sl	Sl	Sl	Sl/Sn	Sl	Sl	Sl	Sl	Sl	Sl	Sl	Sl	Sl	Sl	Sl	Sl	Sl	Sl	Sl	Sl	Sl	Sl	Sl	Sl	Sl	Sl/Sn
solcap_snp_sl_12282	5	CHR05	62538782	Sl	Sl	Sl	Sl	Sl	Sl	Sl	Sl	Sl	Sl	Sl	Sl	Sl	Sl	Sl	Sl	Sl	Sl	Sl	Sl	Sl	Sl	Sl	Sl/Sn	Sl	Sl	Sl	Sl	Sl	Sl	Sl	Sl	Sl	Sl	Sl	Sl	Sl	Sl	Sl	Sl	Sl	Sl	Sl	Sl	Sl	Sl/Sn
solcap_snp_sl_12283	5	CHR05	62539138	Sl	Sl	Sl	Sl	Sl	Sl	Sl	Sl	Sl	Sl	Sl	Sl	Sl	Sl	Sl	Sl	Sl	Sl	Sl	Sl	Sl	Sl	Sl	Sl/Sn	Sl	Sl	Sl	Sl	Sl	Sl	Sl	Sl	Sl	Sl	Sl	Sl	Sl	Sl	Sl	Sl	Sl	Sl	Sl	Sl	Sl	Sl/Sn
solcap_snp_sl_12285	5	CHR05	62557567	Sl	Sl	Sl	Sl	Sl	Sl	Sl	Sl	Sl	Sl	Sl	Sl	Sl	Sl	Sl	Sl	Sl	Sl	Sl	Sl	Sl	Sl	Sl	Sl/Sn	Sl	Sl	Sl	Sl	Sl	Sl	Sl	Sl	Sl	Sl	Sl	Sl	Sl	Sl	Sl	Sl	Sl	Sl	Sl	Sl	Sl	Sl/Sn
solcap_snp_sl_12287	5	CHR05	62570204	Sl	Sl	Sl	Sl	Sl	Sl	Sl	Sl	Sl	Sl	Sl	Sl	Sl	Sl	Sl	Sl	Sl	Sl	Sl	Sl	Sl	Sl	Sn	Sl/Sn	Sl	Sl	Sl	Sl	Sl	Sl	Sl	Sl	Sl	Sl	Sl	Sl	Sl	Sl	Sl	Sl	Sl	Sl	Sl	Sl	Sl	Sl/Sn
solcap_snp_sl_12288	5	CHR05	62570633	Sl	Sl	Sl	Sl	Sl	Sl	Sl	Sl	Sl	Sl	Sl	Sl	Sl	Sl	Sl	Sl	Sl	Sl	Sl	Sl	Sl	Sl	Sn	Sl/Sn	Sl	Sl	Sl	Sl	Sl	Sl	Sl	Sl	Sl	Sl	Sl	Sl	Sl	Sl	Sl	Sl	Sl	Sl	Sl	Sl	Sl	Sl/Sn
solcap_snp_sl_16204	5	CHR05	62624468	Sl	Sl	Sl	Sl	Sl	Sl	Sl	Sl	Sl	Sl	Sl	Sl	Sl	Sl	Sl	Sl	Sl	Sl	Sl	Sl	Sl	Sl	Sn	Sl/Sn	Sl	Sl	Sl	Sl	Sl	Sl	Sl	Sl	Sl	Sl	Sl	Sl	Sl	Sl	Sl	Sl	Sl	Sl	Sl	Sl	Sl	Sl/Sn
solcap_snp_sl_181	5	CHR05	62943271	Sl	Sl	Sl	Sl	Sl	Sl	Sl	Sl	Sl	Sl	Sl	Sl	Sl	Sl	Sl	Sl	Sl	Sl	Sl	Sl	Sl	Sl	Sn	Sl/Sn	Sl	Sl	Sl	Sl	Sl	Sl	Sl	Sl	Sl	Sl	Sl	Sl	Sl	Sl	Sl	Sl	Sl	Sl	Sl	Sl	Sl	Sl/Sn
solcap_snp_sl_37485	5	CHR05	62944815	Sl	Sl	Sl	Sl	Sl	Sl	Sl	Sl	Sl	Sl	Sl	Sl	Sl	Sl	Sl	Sl	Sl	Sl	Sl	Sl	Sl	Sl	Sn	Sl/Sn	Sl	Sl	Sl	Sl	Sl	Sl	Sl	Sl	Sl	Sl	Sl	Sl	Sl	Sl	Sl	Sl	Sl	Sl	Sl	Sl	Sl	Sl/Sn
solcap_snp_sl_193	5	CHR05	62984048	Sl	Sl	Sl	Sl	Sl	Sl	Sl	Sl	Sl	Sl	Sl	Sl	Sl	Sl	Sl	Sl	Sl	Sl	Sl	Sl	Sl	Sl	Sn	Sl/Sn	Sl	Sl	Sl	Sl	Sl	Sl	Sl	Sl	Sl	Sl	Sl	Sl	Sl	Sl	Sl	Sl	Sl	Sl	Sl	Sl	Sl	Sl/Sn
solcap_snp_sl_194	5	CHR05	62989686	Sl	Sl	Sl	Sl	Sl	Sl	Sl	Sl	Sl	Sl	Sl	Sl	Sl	Sl	Sl	Sl	Sl	Sl	Sl	Sl	Sl	Sl	Sn	Sl/Sn	Sl	Sl	Sl	Sl	Sl	Sl	Sl	Sl	Sl	Sl	Sl	Sl	Sl	Sl	Sl	Sl	Sl	Sl	Sl	Sl	Sl	Sl/Sn
solcap_snp_sl_195	5	CHR05	62989804	Sl	Sl	Sl	Sl	Sl	Sl	Sl	Sl	Sl	Sl	Sl	Sl	Sl	Sl	Sl	Sl	Sl	Sl	Sl	Sl	Sl	Sl	Sn	Sl/Sn	Sl	Sl	Sl	Sl	Sl	Sl	Sl	Sl	Sl	Sl	Sl	Sl	Sl	Sl	Sl	Sl	Sl	Sl	Sl	Sl	Sl	Sl/Sn
solcap_snp_sl_224	5	CHR05	63232897	Sl	Sl	Sl	Sl	Sl	Sl	Sl	Sl	Sl	Sl	Sl	Sl	Sl	Sl	Sl	Sl	Sl	Sl	Sl	Sl	Sl	Sl	Sn	Sl	Sl	Sl	Sl	Sl	Sl	Sl	Sl	Sl	Sl	Sl	Sl	Sl	Sl	Sl	Sl	Sl	Sl	Sl	Sl	Sl	Sl	Sl/Sn
solcap_snp_sl_227	5	CHR05	63233048	Sl	Sl	Sl	Sl	Sl	Sl	Sl	Sl	Sl	Sl	Sl	Sl	Sl	Sl	Sl	Sl	Sl	Sl	Sl	Sl	Sl	Sl	Sn	Sl	Sl	Sl	Sl	Sl	Sl	Sl	Sl	Sl	Sl	Sl	Sl	Sl	Sl	Sl	Sl	Sl	Sl	Sl	Sl	Sl	Sl	Sl/Sn
solcap_snp_sl_229	5	CHR05	63258622	Sl	Sl	Sl	Sl	Sl	Sl	Sl	Sl	Sl	Sl	Sl	Sl	Sl	Sl	Sl	Sl	Sl	Sl	Sl	Sl	Sl	Sl	Sn	Sl	Sl	Sl	Sl	Sl	Sl	Sl	Sl	Sl	Sl	Sl	Sl	Sl	Sl	Sl	Sl	Sl	Sl	Sl	Sl	Sl	Sl	Sl/Sn
solcap_snp_sl_231	5	CHR05	63258793	Sl	Sl	Sl	Sl	Sl	Sl	Sl	Sl	Sl	Sl	Sl	Sl	Sl	Sl	Sl	Sl	Sl	Sl	Sl	Sl	Sl	Sl	Sn	Sl	Sl	Sl	Sl	Sl	Sl	Sl	Sl	Sl	Sl	Sl	Sl	Sl	Sl	Sl	Sl	Sl	Sl	Sl	Sl	Sl	Sl	Sl/Sn
solcap_snp_sl_37577	5	CHR05	63360387	Sl	Sl	Sl	Sl	Sl	Sl	Sl	Sl	Sl	Sl	Sl	Sl	Sl	Sl	Sl	Sl	Sl	Sl	Sl	Sl	Sl	Sl	Sn	Sl	Sl	Sl	Sl	Sl	Sl	Sl	Sl	Sl	Sl	Sl	Sl	Sl	Sl	Sl	Sl	Sl	Sl	Sl	Sl	Sl	Sl	Sl/Sn
solcap_snp_sl_243	5	CHR05	63419691	Sl	Sl	Sl	Sl	Sl	Sl	Sl	Sl	Sl	Sl	Sl	Sl	Sl	Sl	Sl	Sl	Sl	Sl	Sl	Sl	Sl	Sl	Sn	Sl	Sl	Sl	Sl	Sl	Sl	Sl	Sl	Sl	Sl	Sl	Sl	Sl	Sl	Sl	Sl	Sl	Sl	Sl	Sl	Sl	Sl	Sl/Sn
solcap_snp_sl_37588	5	CHR05	63427659	Sl	Sl	Sl	Sl	Sl	Sl	Sl	Sl	Sl	Sl	Sl	Sl	Sl	Sl	Sl	Sl	Sl	Sl	Sl	Sl	Sl	Sl	Sn	Sl	Sl	Sl	Sl	Sl	Sl	Sl	Sl	Sl	Sl	Sl	Sl	Sl	Sl	Sl	Sl	Sl	Sl	Sl	Sl	Sl	Sl	Sl/Sn
solcap_snp_sl_37589	5	CHR05	63427928	Sl	Sl	Sl	Sl	Sl	Sl	Sl	Sl	Sl	Sl	Sl	Sl	Sl	Sl	Sl	Sl	Sl	Sl	Sl	Sl	Sl	Sl	Sn	Sl	Sl	Sl	Sl	Sl	Sl	Sl	Sl	Sl	Sl	Sl	Sl	Sl	Sl	Sl	Sl	Sl	Sl	Sl	Sl	Sl	Sl	Sl/Sn
solcap_snp_sl_249	5	CHR05	63465144	Sl	Sl	Sl	Sl	Sl	Sl	Sl	Sl	Sl	Sl	Sl	Sl	Sl	Sl	Sl	Sl	Sl	Sl	Sl	Sl	Sl	Sl	Sn	Sl	Sl	Sl	Sl	Sl	Sl	Sl	Sl	Sl	Sl	Sl	Sl	Sl	Sl	Sl	Sl	Sl	Sl	Sl	Sl	Sl	Sl	Sl/Sn
solcap_snp_sl_251	5	CHR05	63466247	Sl	Sl	Sl	Sl	Sl	Sl	Sl	Sl	Sl	Sl	Sl	Sl	Sl	Sl	Sl	Sl	Sl	Sl	Sl	Sl	Sl	Sl	Sn	Sl	Sl	Sl	Sl	Sl	Sl	Sl	Sl	Sl	Sl	Sl	Sl	Sl	Sl	Sl	Sl	Sl	Sl	Sl	Sl	Sl	Sl	Sl/Sn
solcap_snp_sl_252	5	CHR05	63467209	Sl	Sl	Sl	Sl	Sl	Sl	Sl	Sl	Sl	Sl	Sl	Sl	Sl	Sl	Sl	Sl	Sl	Sl	Sl	Sl	Sl	Sl	Sn	Sl	Sl	Sl	Sl	Sl	Sl	Sl	Sl	Sl	Sl	Sl	Sl	Sl	Sl	Sl	Sl	Sl	Sl	Sl	Sl	Sl	Sl	Sl/Sn
solcap_snp_sl_37626	5	CHR05	63550343	Sl	Sl	Sl	Sl	Sl	Sl	Sl	Sl	Sl	Sl	Sl	Sl	Sl	Sl	Sl	Sl	Sl	Sl	Sl	Sl	Sl	Sl	Sn	Sl	Sl	Sl	Sl	Sl	Sl	Sl	Sl	Sl	Sl	Sl	Sl	Sl	Sl	Sl	Sl	Sl	Sl	Sl	Sl	Sl	Sl	Sl/Sn
solcap_snp_sl_258	5	CHR05	63603898	Sl	Sl	Sl	Sl	Sl	Sl	Sl	Sl	Sl	Sl	Sl	Sl	Sl	Sl	Sl	Sl	Sl	Sl	Sl	Sl	Sl	Sl	Sn	Sl	Sl	Sl	Sl	Sl	Sl	Sl	Sl	Sl	Sl	Sl	Sl	Sl	Sl	Sl	Sl	Sl	Sl	Sl	Sl	Sl	Sl	Sl/Sn
solcap_snp_sl_280	5	CHR05	63739521	Sl	Sl	Sl	Sl	Sl	Sl	Sl	Sl	Sl	Sl	Sl	Sl	Sl	Sl	Sl	Sl	Sl	Sl	Sl	Sl	Sl	Sl	Sn	Sl	Sl	Sl	Sl	Sl	Sl	Sl	Sl	Sl	Sl	Sl	Sl	Sl	Sl	Sl	Sl	Sl	Sl	Sl	Sl	Sl	Sl	Sl/Sn
solcap_snp_sl_37673	5	CHR05	63747759	Sl	Sl	Sl	Sl	Sl	Sl	Sl	Sl	Sl	Sl	Sl	Sl	Sl	Sl	Sl	Sl	Sl	Sl	Sl	Sl	Sl	Sl	Sn	Sl	Sl	Sl	Sl	Sl	Sl	Sl	Sl	Sl	Sl	Sl	Sl	Sl	Sl	Sl	Sl	Sl	Sl	Sl	Sl	Sl	Sl	Sl/Sn
solcap_snp_sl_289	5	CHR05	63764051	Sl	Sl	Sl	Sl	Sl	Sl	Sl	Sl	Sl	Sl	Sl	Sl	Sl	Sl	Sl	Sl	Sl	Sl	Sl	Sl	Sl	Sl	Sn	Sl	Sl	Sl	Sl	Sl	Sl	Sl	Sl	Sl	Sl	Sl	Sl	Sl	Sl	Sl	Sl	Sl	Sl	Sl	Sl	Sl	Sl	Sl/Sn
solcap_snp_sl_37684	5	CHR05	63815953	Sl	Sl	Sl	Sl	Sl	Sl	Sl	Sl	Sl	Sl	Sl	Sl	Sl	Sl	Sl	Sl	Sl	Sl	Sl	Sl	Sl	Sl	Sn	Sl	Sl	Sl	Sl	Sl	Sl	Sl	Sl	Sl	Sl	Sl	Sl	Sl	Sl	Sl	Sl	Sl	Sl	Sl	Sl	Sl	Sl	Sl/Sn
solcap_snp_sl_297	5	CHR05	63820384	Sl	Sl	Sl	Sl	Sl	Sl	Sl	Sl	Sl	Sl	Sl	Sl	Sl	Sl	Sl	Sl	Sl	Sl	Sl	Sl	Sl	Sl	Sn	Sl	Sl	Sl	Sl	Sl	Sl	Sl	Sl	Sl	Sl	Sl	Sl	Sl	Sl	Sl	Sl	Sl	Sl	Sl	Sl	Sl	Sl	Sl/Sn
solcap_snp_sl_37688	5	CHR05	63822466	Sl	Sl	Sl	Sl	Sl	Sl	Sl	Sl	Sl	Sl	Sl	Sl	Sl	Sl	Sl	Sl	Sl	Sl	Sl	Sl	Sl	Sl	Sn	Sl	Sl	Sl	Sl	Sl	Sl	Sl	Sl	Sl	Sl	Sl	Sl	Sl	Sl	Sl	Sl	Sl	Sl	Sl	Sl	Sl	Sl	Sl/Sn
solcap_snp_sl_37689	5	CHR05	63822491	Sl	Sl	Sl	Sl	Sl	Sl	Sl	Sl	Sl	Sl	Sl	Sl	Sl	Sl	Sl	Sl	Sl	Sl	Sl	Sl	Sl	Sl	Sn	Sl	Sl	Sl	Sl	Sl	Sl	Sl	Sl	Sl	Sl	Sl	Sl	Sl	Sl	Sl	Sl	Sl	Sl	Sl	Sl	Sl	Sl	Sl/Sn
CL016753-0425	5	CHR05	63891087	Sl	Sl	Sl	Sl	Sl	Sl	Sl	Sl	Sl	Sl	Sl	Sl	Sl	Sl	Sl	Sl	Sl	Sl	Sl	Sl	Sl	Sl	Sn	Sl	Sl	Sl	Sl	Sl	Sl	Sl	Sl	Sl	Sl	Sl	Sl	Sl	Sl	Sl	Sl	Sl	Sl	Sl	Sl	Sl	Sl	Sl/Sn
solcap_snp_sl_305	5	CHR05	63932232	Sl	Sl	Sl	Sl	Sl	Sl	Sl	Sl	Sl	Sl	Sl	Sl	Sl	Sl	Sl	Sl	Sl	Sl	Sl	Sl	Sl	Sl	Sn	Sl	Sl	Sl	Sl	Sl	Sl	Sl	Sl	Sl	Sl	Sl	Sl	Sl	Sl	Sl	Sl	Sl	Sl	Sl	Sl	Sl	Sl	Sl/Sn
solcap_snp_sl_306	5	CHR05	63935650	Sl	Sl	Sl	Sl	Sl	Sl	Sl	Sl	Sl	Sl	Sl	Sl	Sl	Sl	Sl	Sl	Sl	Sl	Sl	Sl	Sl	Sl	Sn	Sl	Sl	Sl	Sl	Sl	Sl	Sl	Sl	Sl	Sl	Sl	Sl	Sl	Sl	Sl	Sl	Sl	Sl	Sl	Sl	Sl	Sl	Sl/Sn
solcap_snp_sl_37763	5	CHR05	64155634	Sl	Sl	Sl	Sl	Sl	Sl	Sl	Sl	Sl	Sl	Sl	Sl	Sl	Sl	Sl	Sl	Sl	Sl	Sl	Sl	Sl	Sl	Sn	Sl	Sl	Sl	Sl	Sl	Sl	Sl	Sl	Sl	Sl	Sl	Sl	Sl	Sl	Sl	Sl	Sl	Sl	Sl	Sl	Sl	Sl	Sl
solcap_snp_sl_329	5	CHR05	64164802	Sl	Sl	Sl	Sl	Sl	Sl	Sl	Sl	Sl	Sl	Sl	Sl	Sl	Sl	Sl	Sl	Sl	Sl	Sl	Sl	Sl	Sl	Sn	Sl	Sl	Sl	Sl	Sl	Sl	Sl	Sl	Sl	Sl	Sl	Sl	Sl	Sl	Sl	Sl	Sl	Sl	Sl	Sl	Sl	Sl	Sl
solcap_snp_sl_330	5	CHR05	64164973	Sl	Sl	Sl	Sl	Sl	Sl	Sl	Sl	Sl	Sl	Sl	Sl	Sl	Sl	Sl	Sl	Sl	Sl	Sl	Sl	Sl	Sl	Sn	Sl	Sl	Sl	Sl	Sl	Sl	Sl	Sl	Sl	Sl	Sl	Sl	Sl	Sl	Sl	Sl	Sl	Sl	Sl	Sl	Sl	Sl	Sl
solcap_snp_sl_37780	5	CHR05	64167994	Sl	Sl	Sl	Sl	Sl	Sl	Sl	Sl	Sl	Sl	Sl	Sl	Sl	Sl	Sl	Sl	Sl	Sl	Sl	Sl	Sl	Sl	Sn	Sl	Sl	Sl	Sl	Sl	Sl	Sl	Sl	Sl	Sl	Sl	Sl	Sl	Sl	Sl	Sl	Sl	Sl	Sl	Sl	Sl	Sl	Sl
solcap_snp_sl_335	5	CHR05	64170606	Sl	Sl	Sl	Sl	Sl	Sl	Sl	Sl	Sl	Sl	Sl	Sl	Sl	Sl	Sl	Sl	Sl	Sl	Sl	Sl	Sl	Sl	Sn	Sl	Sl	Sl	Sl	Sl	Sl	Sl	Sl	Sl	Sl	Sl	Sl	Sl	Sl	Sl	Sl	Sl	Sl	Sl	Sl	Sl	Sl	Sl
solcap_snp_sl_37784	5	CHR05	64180304	Sl	Sl	Sl	Sl	Sl	Sl	Sl	Sl	Sl	Sl	Sl	Sl	Sl	Sl	Sl	Sl	Sl	Sl	Sl	Sl	Sl	Sl	Sn	Sl	Sl	Sl	Sl	Sl	Sl	Sl	Sl	Sl	Sl	Sl	Sl	Sl	Sl	Sl	Sl	Sl	Sl	Sl	Sl	Sl	Sl	Sl
solcap_snp_sl_339	5	CHR05	64187143	Sl	Sl	Sl	Sl	Sl	Sl	Sl	Sl	Sl	Sl	Sl	Sl	Sl	Sl	Sl	Sl	Sl	Sl	Sl	Sl	Sl	Sl	Sl/Sn	Sl	Sl	Sl	Sl	Sl	Sl	Sl	Sl	Sl	Sl	Sl	Sl	Sl	Sl	Sl	Sl	Sl	Sl	Sl	Sl	Sl	Sl	Sl
solcap_snp_sl_340	5	CHR05	64189075	Sl	Sl	Sl	Sl	Sl	Sl	Sl	Sl	Sl	Sl	Sl	Sl	Sl	Sl	Sl	Sl	Sl	Sl	Sl	Sl	Sl	Sl	Sl/Sn	Sl	Sl	Sl	Sl	Sl	Sl	Sl	Sl	Sl	Sl	Sl	Sl	Sl	Sl	Sl	Sl	Sl	Sl	Sl	Sl	Sl	Sl	Sl
solcap_snp_sl_343	5	CHR05	64189964	Sl	Sl	Sl	Sl	Sl	Sl	Sl	Sl	Sl	Sl	Sl	Sl	Sl	Sl	Sl	Sl	Sl	Sl	Sl	Sl	Sl	Sl	Sn	Sl	Sl	Sl	Sl	Sl	Sl	Sl	Sl	Sl	Sl	Sl	Sl	Sl	Sl	Sl	Sl	Sl	Sl	Sl	Sl	Sl	Sl	Sl
solcap_snp_sl_345	5	CHR05	64201162	Sl	Sl	Sl	Sl	Sl	Sl	Sl	Sl	Sl	Sl	Sl	Sl	Sl	Sl	Sl	Sl	Sl	Sl	Sl	Sl	Sl	Sl	Sn	Sl	Sl	Sl	Sl	Sl	Sl	Sl	Sl	Sl	Sl	Sl	Sl	Sl	Sl	Sl	Sl	Sl	Sl	Sl	Sl	Sl	Sl	Sl
solcap_snp_sl_37793	5	CHR05	64204094	Sl	Sl	Sl	Sl	Sl	Sl	Sl	Sl	Sl	Sl	Sl	Sl	Sl	Sl	Sl	Sl	Sl	Sl	Sl	Sl	Sl	Sl	Sn	Sl	Sl	Sl	Sl	Sl	Sl	Sl	Sl	Sl	Sl	Sl	Sl	Sl	Sl	Sl	Sl	Sl	Sl	Sl	Sl	Sl	Sl	Sl
solcap_snp_sl_353	5	CHR05	64216762	Sl	Sl	Sl	Sl	Sl	Sl	Sl	Sl	Sl	Sl	Sl	Sl	Sl	Sl	Sl	Sl	Sl	Sl	Sl	Sl	Sl	Sl	Sn	Sl	Sl	Sl	Sl	Sl	Sl	Sl	Sl	Sl	Sl	Sl	Sl	Sl	Sl	Sl	Sl	Sl	Sl	Sl	Sl	Sl	Sl	Sl
solcap_snp_sl_354	5	CHR05	64217654	Sl	Sl	Sl	Sl	Sl	Sl	Sl	Sl	Sl	Sl	Sl	Sl	Sl	Sl	Sl	Sl	Sl	Sl	Sl	Sl	Sl	Sl	Sn	Sl	Sl	Sl	Sl	Sl	Sl	Sl	Sl	Sl	Sl	Sl	Sl	Sl	Sl	Sl	Sl	Sl	Sl	Sl	Sl	Sl	Sl	Sl
solcap_snp_sl_357	5	CHR05	64235947	Sl	Sl	Sl	Sl	Sl	Sl	Sl	Sl	Sl	Sl	Sl	Sl	Sl	Sl	Sl	Sl	Sl	Sl	Sl	Sl	Sl	Sl	Sn	Sl	Sl	Sl	Sl	Sl	Sl	Sl	Sl	Sl	Sl	Sl	Sl	Sl	Sl	Sl	Sl	Sl	Sl	Sl	Sl	Sl	Sl	Sl
solcap_snp_sl_360	5	CHR05	64250063	Sl	Sl	Sl	Sl	Sl	Sl	Sl	Sl	Sl	Sl	Sl	Sl	Sl	Sl	Sl	Sl	Sl	Sl	Sl	Sl	Sl	Sl	Sn	Sl	Sl	Sl	Sl	Sl	Sl	Sl	Sl	Sl	Sl	Sl	Sl	Sl	Sl	Sl	Sl	Sl	Sl	Sl	Sl	Sl	Sl	Sl
solcap_snp_sl_361	5	CHR05	64250160	Sl	Sl	Sl	Sl	Sl	Sl	Sl	Sl	Sl	Sl	Sl	Sl	Sl	Sl	Sl	Sl	Sl	Sl	Sl	Sl	Sl	Sl	Sn	Sl	Sl	Sl	Sl	Sl	Sl	Sl	Sl	Sl	Sl	Sl	Sl	Sl	Sl	Sl	Sl	Sl	Sl	Sl	Sl	Sl	Sl	Sl
solcap_snp_sl_362	5	CHR05	64250208	Sl	Sl	Sl	Sl	Sl	Sl	Sl	Sl	Sl	Sl	Sl	Sl	Sl	Sl	Sl	Sl	Sl	Sl	Sl	Sl	Sl	Sl	Sn	Sl	Sl	Sl	Sl	Sl	Sl	Sl	Sl	Sl	Sl	Sl	Sl	Sl	Sl	Sl	Sl	Sl	Sl	Sl	Sl	Sl	Sl	Sl
solcap_snp_sl_367	5	CHR05	64252100	Sl	Sl	Sl	Sl	Sl	Sl	Sl	Sl	Sl	Sl	Sl	Sl	Sl	Sl	Sl	Sl	Sl	Sl	Sl	Sl	Sl	Sl	Sn	Sl	Sl	Sl	Sl	Sl	Sl	Sl	Sl	Sl	Sl	Sl	Sl	Sn	Sl	Sl	Sl	Sl	Sl	Sl	Sl	Sl	Sl	Sl
solcap_snp_sl_369	5	CHR05	64256228	Sl	Sl	Sl	Sl	Sl	Sl	Sl	Sl	Sl	Sl	Sl	Sl	Sl	Sl	Sl	Sl	Sl	Sl	Sl	Sl	Sl	Sl	Sn	Sl	Sl	Sl	Sl	Sl	Sl	Sl	Sl	Sl	Sl	Sl	Sl	Sn	Sl	Sl	Sl	Sl	Sl	Sl	Sl	Sl	Sl	Sl
solcap_snp_sl_37812	5	CHR05	64322741	Sl	Sl	Sl	Sl	Sl	Sl	Sl	Sl	Sl	Sl	Sl	Sl	Sl	Sl	Sl	Sl	Sl	Sl	Sl	Sl	Sl	Sl	Sn	Sl	Sl	Sl	Sl	Sl	Sl	Sl	Sl	Sl	Sl	Sl	Sl	Sn	Sl	Sl	Sl	Sl	Sl	Sl	Sl	Sl	Sl	Sl
solcap_snp_sl_37819	5	CHR05	64398015	Sl	Sl	Sl	Sl	Sl	Sl	Sl	Sl	Sl	Sl	Sl	Sl	Sl	Sl	Sl	Sl	Sl	Sl	Sl	Sl	Sl	Sl	Sn	Sl	Sl	Sl	Sl	Sl	Sl	Sl	Sl	Sl	Sl	Sl	Sl	Sn	Sl	Sl	Sl	Sl	Sl	Sl	Sl	Sl	Sl	Sl
CL015213-0163	5	CHR05	64462853	Sl	Sl	Sl	Sl	Sl	Sl	Sl	Sl	Sl	Sl	Sl	Sl	Sl	Sl	Sl	Sl	Sl	Sl	Sl	Sl	Sl	Sl	Sn	Sl	Sl	Sl	Sl	Sl	Sl	Sl	Sl	Sl	Sl	Sl	Sl	Sn	Sl	Sl	Sl	Sl	Sl	Sl	Sl	Sl	Sl	Sl
SGN-U580266_snp391_solcap_snp_sl_37888	5	CHR05	64655693	Sl	Sl	Sl	Sl	Sl	Sl	Sl	Sl	Sl	Sl	Sl	Sl	Sl	Sl	Sl	Sl	Sl	Sl	Sl	Sl	Sl	Sl	Sn	Sl	Sl	Sl	Sl	Sl	Sl	Sl	Sl	Sl	Sl	Sl	Sl	Sn	Sl	Sl	Sl	Sl	Sl	Sl	Sl	Sl	Sl	Sl
solcap_snp_sl_37896	5	CHR05	64706700	Sl	Sl	Sl	Sl	Sl	Sl	Sl	Sl	Sl	Sl	Sl	Sl	Sl	Sl	Sl	Sl	Sl	Sl	Sl	Sl	Sl	Sl	Sn	Sl	Sl	Sl	Sl	Sl	Sl	Sl	Sl	Sl	Sl	Sl	Sl	Sn	Sl	Sl	Sl	Sl	Sl	Sl	Sl	Sl	Sl	Sl
solcap_snp_sl_37971	5	CHR05	64894115	Sl	Sn	Sl	Sl	Sl	Sl	Sl	Sl/Sn	Sl	Sl	Sl	Sl	Sl	Sl	Sn	Sl	Sl	Sl	Sl	Sl	Sl	Sl	Sn	Sl	Sl	Sl	Sl	Sl	Sl	Sl	Sl	Sl	Sl	Sl	Sl	Sn	Sl	Sl	Sl	Sl	Sl	Sl	Sl	Sl	Sl	Sl
solcap_snp_sl_37979	5	CHR05	64916620	Sl	Sn	Sl	Sl	Sl	Sl	Sl	Sl/Sn	Sl	Sl	Sl	Sl	Sl	Sl	Sn	Sl	Sl	Sl	Sl	Sl	Sl	Sl	Sn	Sl	Sl	Sl	Sl	Sl	Sl	Sl	Sl	Sl	Sl	Sl	Sl	Sn	Sl	Sl	Sl	Sl	Sl	Sl	Sl	Sl	Sl	Sl
solcap_snp_sl_39981	6	CHR06	56871	Sl	Sl	Sl	Sl	Sl	Sl	Sl	Sn	Sl	Sl	Sl	Sl	Sl	Sl	Sl	Sl	Sl	Sl	Sl	Sl	Sl	Sl	Sl	Sl	Sl	Sn	Sl	Sl	Sl	Sl	Sn	Sn	Sl	Sn	Sn	Sl	Sl	Sl	Sl	Sl	Sl	Sl	Sl	Sl	Sl	Sn
solcap_snp_sl_23099	6	CHR06	57470	Sl	Sl	Sl	Sl	Sl	Sl	Sl	Sn	Sl	Sl	Sl	Sl	Sl	Sl	Sl	Sl	Sl	Sl	Sl	Sl	Sl	Sl	Sl	Sl	Sl	Sn	Sl	Sl	Sl	Sl	Sn	Sn	Sl	Sn	Sn	Sl	Sl	Sl	Sl	Sl	Sl	Sl	Sl	Sl	Sl	Sn
solcap_snp_sl_23098	6	CHR06	57609	Sl	Sl	Sl	Sl	Sl	Sl	Sl	Sn	Sl	Sl	Sl	Sl	Sl	Sl	Sl	Sl	Sl	Sl	Sl	Sl	Sl	Sl	Sl	Sl	Sl	Sn	Sl	Sl	Sl	Sl	Sn	Sn	Sl	Sn	Sn	Sl	Sl	Sl	Sl	Sl	Sl	Sl	Sl	Sl	Sl	Sn
solcap_snp_sl_23097	6	CHR06	57785	Sl	Sl	Sl	Sl	Sl	Sl	Sl	Sn	Sl	Sl	Sl	Sl	Sl	Sl	Sl	Sl	Sl	Sl	Sl	Sl	Sl	Sl	Sl	Sl	Sl	Sn	Sl	Sl	Sl	Sl	Sn	Sn	Sl	Sn	Sn	Sl	Sl	Sl	Sl	Sl	Sl	Sl	Sl	Sl	Sl	Sn
solcap_snp_sl_23096	6	CHR06	57836	Sl	Sl	Sl	Sl	Sl	Sl	Sl	Sn	Sl	Sl	Sl	Sl	Sl	Sl	Sl	Sl	Sl	Sl	Sl	Sl	Sl	Sl	Sl	Sl	Sl	Sn	Sl	Sl	Sl	Sl	Sn	Sn	Sl	Sn	Sn	Sl	Sl	Sl	Sl	Sl	Sl	Sl	Sl	Sl	Sl	Sn
solcap_snp_sl_26826	6	CHR06	60367	Sl	Sl	Sl	Sl	Sl	Sl	Sl	Sn	Sl	Sl	Sl	Sl	Sl	Sl	Sl	Sl	Sl	Sl	Sl	Sl	Sl	Sl	Sl	Sl	Sl	Sn	Sl	Sl	Sl	Sl	Sn	Sn	Sl	Sn	Sn	Sl	Sl	Sl	Sl	Sl	Sl	Sl	Sl	Sl	Sl	Sn
solcap_snp_sl_23083	6	CHR06	166367	Sl	Sl	Sl	Sl	Sl	Sl	Sl	Sn	Sl	Sl	Sl	Sl	Sl	Sl	Sl	Sl	Sl	Sl	Sl	Sl	Sl	Sl	Sl	Sl	Sl	Sn	Sl	Sl	Sl	Sl	Sn	Sn	Sl	Sn	Sn	Sl	Sl	Sl	Sl	Sl	Sl	Sl	Sl	Sl	Sl	Sn
solcap_snp_sl_23077	6	CHR06	193649	Sl	Sl	Sl	Sl	Sl	Sl	Sl	Sn	Sl	Sl	Sl	Sl	Sl	Sl	Sl	Sl	Sl	Sl	Sl	Sl	Sl	Sl	Sl	Sl	Sl	Sn	Sl	Sl	Sl	Sl	Sn	Sn	Sl	Sn	Sn	Sl	Sl	Sl	Sl	Sl	Sl	Sl	Sl	Sl	Sl	Sn
solcap_snp_sl_26810	6	CHR06	207988	Sl	Sl	Sl	Sl	Sl	Sl	Sl	Sn	Sl	Sl	Sl	Sl	Sl	Sl	Sl	Sl	Sl	Sl	Sl	Sl	Sl	Sl	Sl	Sl	Sl	Sn	Sl	Sl	Sl	Sl	Sn	Sn	Sl	Sn	Sn	Sl	Sl	Sl	Sl	Sl	Sl	Sl	Sl	Sl	Sl	Sn
solcap_snp_sl_23068	6	CHR06	208470	Sl	Sl	Sl	Sl	Sl	Sl	Sl	Sn	Sl	Sl	Sl	Sl	Sl	Sl	Sl	Sl	Sl	Sl	Sl	Sl	Sl	Sl	Sl	Sl	Sl	Sn	Sl	Sl	Sl	Sl	Sn	Sn	Sl	Sn	Sn	Sl	Sl	Sl	Sl	Sl	Sl	Sl	Sl	Sl	Sl	Sn
solcap_snp_sl_23066	6	CHR06	208588	Sl	Sl	Sl	Sl	Sl	Sl	Sl	Sn	Sl	Sl	Sl	Sl	Sl	Sl	Sl	Sl	Sl	Sl	Sl	Sl	Sl	Sl	Sl	Sl	Sl	Sn	Sl	Sl	Sl	Sl	Sn	Sn	Sl	Sn	Sn	Sl	Sl	Sl	Sl	Sl	Sl	Sl	Sl	Sl	Sl	Sn
solcap_snp_sl_23065	6	CHR06	208813	Sl	Sl	Sl	Sl	Sl	Sl	Sl	Sn	Sl	Sl	Sl	Sl	Sl	Sl	Sl	Sl	Sl	Sl	Sl	Sl	Sl	Sl	Sl	Sl	Sl	Sn	Sl	Sl	Sl	Sl	Sn	Sn	Sl	Sn	Sn	Sl	Sl	Sl	Sl	Sl	Sl	Sl	Sl	Sl	Sl	Sn
solcap_snp_sl_23063	6	CHR06	209092	Sl	Sl	Sl	Sl	Sl	Sl	Sl	Sn	Sl	Sl	Sl	Sl	Sl	Sl	Sl	Sl	Sl	Sl	Sl	Sl	Sl	Sl	Sl	Sl	Sl	Sn	Sl	Sl	Sl	Sl	Sn	Sn	Sl	Sn	Sn	Sl	Sl	Sl	Sl	Sl	Sl	Sl	Sl	Sl	Sl	Sn
solcap_snp_sl_23061	6	CHR06	209892	Sl	Sl	Sl	Sl	Sl	Sl	Sl	Sn	Sl	Sl	Sl	Sl	Sl	Sl	Sl	Sl	Sl	Sl	Sl	Sl	Sl	Sl	Sl	Sl	Sl	Sn	Sl	Sl	Sl	Sl	Sn	Sn	Sl	Sn	Sn	Sl	Sl	Sl	Sl	Sl	Sl	Sl	Sl	Sl	Sl	Sn
solcap_snp_sl_23057	6	CHR06	210897	Sl	Sl	Sl	Sl	Sl	Sl	Sl	Sn	Sl	Sl	Sl	Sl	Sl	Sl	Sl	Sl	Sl	Sl	Sl	Sl	Sl	Sl	Sl	Sl	Sl	Sn	Sl	Sl	Sl	Sl	Sn	Sn	Sl	Sn	Sn	Sl	Sl	Sl	Sl	Sl	Sl	Sl	Sl	Sl	Sl	Sn
solcap_snp_sl_23054	6	CHR06	217811	Sl	Sl	Sl	Sl	Sl	Sl	Sl	Sn	Sl	Sl	Sl	Sl	Sl	Sl	Sl	Sl	Sl	Sl	Sl	Sl	Sl	Sl	Sl	Sl	Sl	Sn	Sl	Sl	Sl	Sl	Sn	Sn	Sl	Sn	Sn	Sl	Sl	Sl	Sl	Sl	Sl	Sl	Sl	Sl	Sl	Sn
solcap_snp_sl_23051	6	CHR06	247660	Sl	Sl	Sl	Sl	Sl	Sl	Sl	Sn	Sl	Sl	Sl	Sl	Sl	Sl	Sl	Sl	Sl	Sl	Sl	Sl	Sl	Sl	Sl	Sl	Sl	Sn	Sl	Sl	Sl	Sl	Sn	Sn	Sl	Sn	Sn	Sl	Sl	Sl	Sl	Sl	Sl	Sl	Sl	Sl	Sl	Sn
solcap_snp_sl_23049	6	CHR06	248236	Sl	Sl	Sl	Sl	Sl	Sl	Sl	Sn	Sl	Sl	Sl	Sl	Sl	Sl	Sl	Sl	Sl	Sl	Sl	Sl	Sl	Sl	Sl	Sl	Sl	Sn	Sl	Sl	Sl	Sl	Sn	Sn	Sl	Sn	Sn	Sl	Sl	Sl	Sl	Sl	Sl	Sl	Sl	Sl	Sl	Sn
solcap_snp_sl_26803	6	CHR06	248800	Sl	Sl	Sl	Sl	Sl	Sl	Sl	Sn	Sl	Sl	Sl	Sl	Sl	Sl	Sl	Sl	Sl	Sl	Sl	Sl	Sl	Sl	Sl	Sl	Sl	Sn	Sl	Sl	Sl	Sl	Sn	Sn	Sl	Sn	Sn	Sl	Sl	Sl	Sl	Sl	Sl	Sl	Sl	Sl	Sl	Sn
solcap_snp_sl_23044	6	CHR06	269153	Sl	Sl	Sl	Sl	Sl	Sl	Sl	Sn	Sl	Sl	Sl	Sl	Sl	Sl	Sl	Sl	Sl	Sl	Sl	Sl	Sl	Sl	Sl	Sl	Sl	Sn	Sl	Sl	Sl	Sl	Sn	Sn	Sl	Sn	Sn	Sl	Sl	Sl	Sl	Sl	Sl	Sl	Sl	Sl	Sl	Sn
solcap_snp_sl_23041	6	CHR06	295701	Sl	Sl	Sl	Sl	Sl	Sl	Sl	Sn	Sl	Sl	Sl	Sl	Sl	Sl	Sl	Sl	Sl	Sl	Sl	Sl	Sl	Sl	Sl	Sl	Sl	Sn	Sl	Sl	Sl	Sl	Sn	Sn	Sl	Sn	Sn	Sl	Sl	Sl	Sl	Sl	Sl	Sl	Sl	Sl	Sl	Sn
solcap_snp_sl_23040	6	CHR06	295858	Sl	Sl	Sl	Sl	Sl	Sl	Sl	Sn	Sl	Sl	Sl	Sl	Sl	Sl	Sl	Sl	Sl	Sl	Sl	Sl	Sl	Sl	Sl	Sl	Sl	Sn	Sl	Sl	Sl	Sl	Sn	Sn	Sl	Sn	Sn	Sl	Sl	Sl	Sl	Sl	Sl	Sl	Sl	Sl	Sl	Sn
solcap_snp_sl_23028	6	CHR06	374666	Sl	Sl	Sl	Sl	Sl	Sl	Sl	Sn	Sl	Sl	Sl	Sl	Sl	Sl	Sl	Sl	Sl	Sl	Sl	Sl	Sl	Sl	Sl	Sl	Sl	Sn	Sl	Sl	Sl	Sl	Sn	Sn	Sl	Sn	Sn	Sl	Sl	Sl	Sl	Sl	Sl	Sl	Sl	Sl	Sl	Sn
solcap_snp_sl_23025	6	CHR06	381556	Sl	Sl	Sl	Sl	Sl	Sl	Sl	Sn	Sl	Sl	Sl	Sl	Sl	Sl	Sl	Sl	Sl	Sl	Sl	Sl	Sl	Sl	Sl	Sl	Sl	Sn	Sl	Sl	Sl	Sl	Sn	Sn	Sl	Sn	Sn	Sl	Sl	Sl	Sl	Sl	Sl	Sl	Sl	Sl	Sl	Sn
CL017502-0724	6	CHR06	382766	Sl	Sl	Sl	Sl	Sl	Sl	Sl	Sn	Sl	Sl	Sl	Sl	Sl	Sl	Sl	Sl	Sl	Sl	Sl	Sl	Sl	Sl	Sl	Sl	Sl	Sn	Sl	Sl	Sl	Sl	Sn	Sn	Sl	Sn	Sn	Sl	Sl	Sl	Sl	Sl	Sl	Sl	Sl	Sl	Sl	Sn
solcap_snp_sl_26791	6	CHR06	384473	Sl	Sl	Sl	Sl	Sl	Sl	Sl	Sn	Sl	Sl	Sl	Sl	Sl	Sl	Sl	Sl	Sl	Sl	Sl	Sl	Sl	Sl	Sl	Sl	Sl	Sn	Sl	Sl	Sl	Sl	Sn	Sn	Sl	Sn	Sn	Sl	Sl	Sl	Sl	Sl	Sl	Sl	Sl	Sl	Sl	Sn
CL015215-0121	6	CHR06	393485	Sl	Sl	Sl	Sl	Sl	Sl	Sl	Sn	Sl	Sl	Sl	Sl	Sl	Sl	Sl	Sl	Sl	Sl	Sl	Sl	Sl	Sl	Sl	Sl	Sl	Sn	Sl	Sl	Sl	Sl	Sn	Sn	Sl	Sn	Sn	Sl	Sl	Sl	Sl	Sl	Sl	Sl	Sl	Sl	Sl	Sn
solcap_snp_sl_39959	6	CHR06	394870	Sl	Sl	Sl	Sl	Sl	Sl	Sl	Sn	Sl	Sl	Sl	Sl	Sl	Sl	Sl	Sl	Sl	Sl	Sl	Sl	Sl	Sl	Sl	Sl	Sl	Sn	Sl	Sl	Sl	Sl	Sn	Sn	Sl	Sn	Sn	Sl	Sl	Sl	Sl	Sl	Sl	Sl	Sl	Sl	Sl	Sn
solcap_snp_sl_23019	6	CHR06	401511	Sl	Sl	Sl	Sl	Sl	Sl	Sl	Sn	Sl	Sl	Sl	Sl	Sl	Sl	Sl	Sl	Sl	Sl	Sl	Sl	Sl	Sl	Sl	Sl	Sl	Sn	Sl	Sl	Sl	Sl	Sn	Sn	Sl	Sn	Sn	Sl	Sl	Sl	Sl	Sl	Sl	Sl	Sl	Sl	Sl	Sn
solcap_snp_sl_23016	6	CHR06	429120	Sl	Sl	Sl	Sl	Sl	Sl	Sl	Sn	Sl	Sl	Sl	Sl	Sl	Sl	Sl	Sl	Sl	Sl	Sl	Sl	Sl	Sl	Sl	Sl	Sl	Sn	Sl	Sl	Sl	Sl	Sn	Sn	Sl	Sn	Sn	Sl	Sl	Sl	Sl	Sl	Sl	Sl	Sl	Sl	Sl	Sn
solcap_snp_sl_39953	6	CHR06	488346	Sl	Sl	Sl	Sl	Sl	Sl	Sl	Sn	Sl	Sl	Sl	Sl	Sl	Sl	Sl	Sl	Sl	Sl	Sl	Sl	Sl	Sl	Sl	Sl	Sl	Sn	Sl	Sl	Sl	Sl	Sn	Sn	Sl	Sn	Sn	Sl	Sl	Sl	Sl	Sl	Sl	Sl	Sl	Sl	Sl	Sn
solcap_snp_sl_23015	6	CHR06	488488	Sl	Sl	Sl	Sl	Sl	Sl	Sl	Sn	Sl	Sl	Sl	Sl	Sl	Sl	Sl	Sl	Sl	Sl	Sl	Sl	Sl	Sl	Sl	Sl	Sl	Sn	Sl	Sl	Sl	Sl	Sn	Sn	Sl	Sn	Sn	Sl	Sl	Sl	Sl	Sl	Sl	Sl	Sl	Sl	Sl	Sn
solcap_snp_sl_23011	6	CHR06	489459	Sl	Sl	Sl	Sl	Sl	Sl	Sl	Sn	Sl	Sl	Sl	Sl	Sl	Sl	Sl	Sl	Sl	Sl	Sl	Sl	Sl	Sl	Sl	Sl	Sl	Sn	Sl	Sl	Sl	Sl	Sn	Sn	Sl	Sn	Sn	Sl	Sl	Sl	Sl	Sl	Sl	Sl	Sl	Sl	Sl	Sn
solcap_snp_sl_23010	6	CHR06	492485	Sl	Sl	Sl	Sl	Sl	Sl	Sl	Sn	Sl	Sl	Sl	Sl	Sl	Sl	Sl	Sl	Sl	Sl	Sl	Sl	Sl	Sl	Sl	Sl	Sl	Sn	Sl	Sl	Sl	Sl	Sn	Sn	Sl	Sn	Sn	Sl	Sl	Sl	Sl	Sl	Sl	Sl	Sl	Sl	Sl	Sn
solcap_snp_sl_23007	6	CHR06	508043	Sl	Sl	Sl	Sl	Sl	Sl	Sl	Sn	Sl	Sl	Sl	Sl	Sl	Sl	Sl	Sl	Sl	Sl	Sl	Sl	Sl	Sl	Sl	Sl	Sl	Sn	Sl	Sl	Sl	Sl	Sn	Sn	Sl	Sn	Sn	Sl	Sl	Sl	Sl	Sl	Sl	Sl	Sl	Sl	Sl	Sn
solcap_snp_sl_26780	6	CHR06	510288	Sl	Sl	Sl	Sl	Sl	Sl	Sl	Sn	Sl	Sl	Sl	Sl	Sl	Sl	Sl	Sl	Sl	Sl	Sl	Sl	Sl	Sl	Sl	Sl	Sl	Sn	Sl	Sl	Sl	Sl	Sn	Sn	Sl	Sn	Sn	Sl	Sl	Sl	Sl	Sl	Sl	Sl	Sl	Sl	Sl	Sn
solcap_snp_sl_23001	6	CHR06	547128	Sl	Sl	Sl	Sl	Sl	Sl	Sl	Sn	Sl	Sl	Sl	Sl	Sl	Sl	Sl	Sl	Sl	Sl	Sl	Sl	Sl	Sl	Sl	Sl	Sl	Sn	Sl	Sl	Sl	Sl	Sn	Sn	Sl	Sn	Sn	Sl	Sl	Sl	Sl	Sl	Sl	Sl	Sl	Sl	Sl	Sn
solcap_snp_sl_22997	6	CHR06	608700	Sl	Sl	Sl	Sl	Sl	Sl	Sl	Sn	Sl	Sl	Sl	Sl	Sl	Sl	Sl	Sl	Sl	Sl	Sl	Sl	Sl	Sl	Sl	Sl	Sl	Sn	Sl	Sl	Sl	Sl	Sn	Sn	Sl	Sn	Sn	Sl	Sl	Sl	Sl	Sl	Sl	Sl	Sl	Sl	Sl	Sn
solcap_snp_sl_22995	6	CHR06	608852	Sl	Sl	Sl	Sl	Sl	Sl	Sl	Sn	Sl	Sl	Sl	Sl	Sl	Sl	Sl	Sl	Sl	Sl	Sl	Sl	Sl	Sl	Sl	Sl	Sl	Sn	Sl	Sl	Sl	Sl	Sn	Sn	Sl	Sn	Sn	Sl	Sl	Sl	Sl	Sl	Sl	Sl	Sl	Sl	Sl	Sn
solcap_snp_sl_22990	6	CHR06	614156	Sl	Sl	Sl	Sl	Sl	Sl	Sl	Sn	Sl	Sl	Sl	Sl	Sl	Sl	Sl	Sl	Sl	Sl	Sl	Sl	Sl	Sl	Sl	Sl	Sl	Sn	Sl	Sl	Sl	Sl	Sn	Sn	Sl	Sn	Sn	Sl	Sl	Sl	Sl	Sl	Sl	Sl	Sl	Sl	Sl	Sn
solcap_snp_sl_22989	6	CHR06	614250	Sl	Sl	Sl	Sl	Sl	Sl	Sl	Sn	Sl	Sl	Sl	Sl	Sl	Sl	Sl	Sl	Sl	Sl	Sl	Sl	Sl	Sl	Sl	Sl	Sl	Sn	Sl	Sl	Sl	Sl	Sn	Sn	Sl	Sn	Sn	Sl	Sl	Sl	Sl	Sl	Sl	Sl	Sl	Sl	Sl	Sn
solcap_snp_sl_26768	6	CHR06	641780	Sl	Sl	Sl	Sl	Sl	Sl	Sl	Sn	Sl	Sl	Sl	Sl	Sl	Sl	Sl	Sl	Sl	Sl	Sl	Sl	Sl	Sl	Sl	Sl	Sl	Sl/Sn	Sl	Sl	Sl	Sl	Sn	Sn	Sl	Sn	Sn	Sl	Sl	Sl	Sl	Sl	Sl	Sl	Sl	Sl	Sl	Sn
solcap_snp_sl_26767	6	CHR06	692041	Sl	Sl	Sl	Sl	Sl	Sl	Sl	Sn	Sl	Sl	Sl	Sl	Sl	Sl	Sl	Sl	Sl	Sl	Sl	Sl	Sl	Sl	Sl	Sl	Sl	Sl/Sn	Sl	Sl	Sl	Sl	Sn	Sn	Sl	Sn	Sn	Sl	Sl	Sl	Sl	Sl	Sl	Sl	Sl	Sl	Sl	Sn
solcap_snp_sl_26761	6	CHR06	714720	Sl	Sl	Sl	Sl	Sl	Sl	Sl	Sn	Sl	Sl	Sl	Sl	Sl	Sl	Sl	Sl	Sl	Sl	Sl	Sl	Sl	Sl	Sl	Sl	Sl	Sl/Sn	Sl	Sl	Sl	Sl	Sn	Sn	Sl	Sn	Sn	Sl	Sl	Sl	Sl	Sl	Sl	Sl	Sl	Sl	Sl	Sn
solcap_snp_sl_22978	6	CHR06	715217	Sl	Sl	Sl	Sl	Sl	Sl	Sl	Sn	Sl	Sl	Sl	Sl	Sl	Sl	Sl	Sl	Sl	Sl	Sl	Sl	Sl	Sl	Sl	Sl	Sl	Sl/Sn	Sl	Sl	Sl	Sl	Sn	Sn	Sl	Sn	Sn	Sl	Sl	Sl	Sl	Sl	Sl	Sl	Sl	Sl	Sl	Sn
solcap_snp_sl_22976	6	CHR06	715952	Sl	Sl	Sl	Sl	Sl	Sl	Sl	Sn	Sl	Sl	Sl	Sl	Sl	Sl	Sl	Sl	Sl	Sl	Sl	Sl	Sl	Sl	Sl	Sl	Sl	Sl/Sn	Sl	Sl	Sl	Sl	Sn	Sn	Sl	Sn	Sn	Sl	Sl	Sl	Sl	Sl	Sl	Sl	Sl	Sl	Sl	Sn
solcap_snp_sl_22968	6	CHR06	739612	Sl	Sl	Sl	Sl	Sl	Sl	Sl	Sn	Sl	Sl	Sl	Sl	Sl	Sl	Sl	Sl	Sl	Sl	Sl	Sl	Sl	Sl	Sl	Sl	Sl	Sl/Sn	Sl	Sl	Sl	Sl	Sn	Sn	Sl	Sn	Sn	Sl	Sl	Sl	Sl	Sl	Sl	Sl	Sl	Sl	Sl	Sn
solcap_snp_sl_22965	6	CHR06	741401	Sl	Sl	Sl	Sl	Sl	Sl	Sl	Sn	Sl	Sl	Sl	Sl	Sl	Sl	Sl	Sl	Sl	Sl	Sl	Sl	Sl	Sl	Sl	Sl	Sl	Sl/Sn	Sl	Sl	Sl	Sl	Sn	Sn	Sl	Sn	Sn	Sl	Sl	Sl	Sl	Sl	Sl	Sl	Sl	Sl	Sl	Sn
solcap_snp_sl_22957	6	CHR06	761781	Sl	Sl	Sl	Sl	Sl	Sl	Sl	Sn	Sl	Sl	Sl	Sl	Sl	Sl	Sl	Sl	Sl	Sl	Sl	Sl	Sl	Sl	Sl	Sl	Sl	Sl/Sn	Sl	Sl	Sl	Sl	Sn	Sn	Sl	Sn	Sn	Sl	Sl	Sl	Sl	Sl	Sl	Sl	Sl	Sl	Sl	Sn
solcap_snp_sl_39937	6	CHR06	767035	Sl	Sl	Sl	Sl	Sl	Sl	Sl	Sn	Sl	Sl	Sl	Sl	Sl	Sl	Sl	Sl	Sl	Sl	Sl	Sl	Sl	Sl	Sl	Sl	Sl	Sl/Sn	Sl	Sl	Sl	Sl	Sn	Sn	Sl	Sn	Sn	Sl	Sl	Sl	Sl	Sl	Sl	Sl	Sl	Sl	Sl	Sn
solcap_snp_sl_22948	6	CHR06	787594	Sl	Sl	Sl	Sl	Sl	Sl	Sl	Sn	Sl	Sl	Sl	Sl	Sl	Sl	Sl	Sl	Sl	Sl	Sl	Sl	Sl	Sl	Sl	Sl	Sl	Sl/Sn	Sl	Sl	Sl	Sl	Sn	Sn	Sl	Sn	Sn	Sl	Sl	Sl	Sl	Sl	Sl	Sl	Sl	Sl	Sl	Sn
solcap_snp_sl_22946	6	CHR06	819852	Sl	Sl	Sl	Sl	Sl	Sl	Sl	Sn	Sl	Sl	Sl	Sl	Sl	Sl	Sl	Sl	Sl	Sl	Sl	Sl	Sl	Sl	Sl	Sl	Sl	Sl/Sn	Sl	Sl	Sl	Sl	Sn	Sn	Sl	Sn	Sn	Sl	Sl	Sl	Sl	Sl	Sl	Sl	Sl	Sl	Sl	Sn
solcap_snp_sl_22942	6	CHR06	831413	Sl	Sl	Sl	Sl	Sl	Sl	Sl	Sn	Sl	Sl	Sl	Sl	Sl	Sl	Sl	Sl	Sl	Sl	Sl	Sl	Sl	Sl	Sl	Sl	Sl	Sl/Sn	Sl	Sl	Sl	Sl	NA	NA	Sl	Sn	Sn	Sl	Sl	Sl	Sl	Sl	Sl	Sl	Sl	Sl	Sl	Sn
solcap_snp_sl_22940	6	CHR06	832007	Sl	Sl	Sl	Sl	Sl	Sl	Sl	Sn	Sl	Sl	Sl	Sl	Sl	Sl	Sl	Sl	Sl	Sl	Sl	Sl	Sl	Sl	Sl	Sl	Sl	Sl/Sn	Sl	Sl	Sl	Sl	Sn	Sn	Sl	Sn	Sn	Sl	Sl	Sl	Sl	Sl	Sl	Sl	Sl	Sl	Sl	Sn
solcap_snp_sl_22934	6	CHR06	873462	Sl	Sl	Sl	Sl	Sl	Sl	Sl	Sn	Sl	Sl	Sl	Sl	Sl	Sl	Sl	Sl	Sl	Sl	Sl	Sl	Sl	Sl	Sl	Sl	Sl	Sl/Sn	Sl	Sl	Sl	Sl	Sn	Sn	Sl	Sn	Sn	Sl	Sl	Sl	Sl	Sl	Sl	Sl	Sl	Sl	Sl	Sn
solcap_snp_sl_22933	6	CHR06	874949	Sl	Sl	Sl	Sl	Sl	Sl	Sl	Sn	Sl	Sl	Sl	Sl	Sl	Sl	Sl	Sl	Sl	Sl	Sl	Sl	Sl	Sl	Sl	Sl	Sl	Sl/Sn	Sl	Sl	Sl	Sl	Sn	Sn	Sl	Sn	Sn	Sl	Sl	Sl	Sl	Sl	Sl	Sl	Sl	Sl	Sl	Sn
solcap_snp_sl_22928	6	CHR06	899750	Sl	Sl	Sl	Sl	Sl	Sl	Sl	Sn	Sl	Sl	Sl	Sl	Sl	Sl	Sl	Sl	Sl	Sl	Sl	Sl	Sl	Sl	Sl	Sl	Sl	Sl/Sn	Sl	Sl	Sl	Sl	Sn	Sn	Sl	Sn	Sn	Sl	Sl	Sl	Sl	Sl	Sl	Sl	Sl	Sl	Sl	Sn
solcap_snp_sl_22926	6	CHR06	900435	Sl	Sl	Sl	Sl	Sl	Sl	Sl	Sn	Sl	Sl	Sl	Sl	Sl	Sl	Sl	Sl	Sl	Sl	Sl	Sl	Sl	Sl	Sl	Sl	Sl	Sl/Sn	Sl	Sl	Sl	Sl	Sn	Sn	Sl	Sn	Sn	Sl	Sl	Sl	Sl	Sl	Sl	Sl	Sl	Sl	Sl	Sn
solcap_snp_sl_22919	6	CHR06	923490	Sl	Sl	Sl	Sl	Sl	Sl	Sl	Sn	Sl	Sl	Sl	Sl	Sl	Sl	Sl	Sl	Sl	Sl	Sl	Sl	Sl	Sl	Sl	Sl	Sl	Sl/Sn	Sl	Sl	Sl	Sl	Sn	Sn	Sl	Sn	Sn	Sl	Sl	Sl	Sl	Sl	Sl	Sl	Sl	Sl	Sl	Sn
solcap_snp_sl_22914	6	CHR06	929432	Sl	Sl	Sl	Sl	Sl	Sl	Sl	Sn	Sl	Sl	Sl	Sl	Sl	Sl	Sl	Sl	Sl	Sl	Sl	Sl	Sl	Sl	Sl	Sl	Sl	Sl/Sn	Sl	Sl	Sl	Sl	Sn	Sn	Sl	Sn	Sn	Sl	Sl	Sl	Sl	Sl	Sl	Sl	Sl	Sl	Sl	Sn
solcap_snp_sl_26731	6	CHR06	933851	Sl	Sl	Sl	Sl	Sl	Sl	Sl	Sn	Sl	Sl	Sl	Sl	Sl	Sl	Sl	Sl	Sl	Sl	Sl	Sl	Sl	Sl	Sl	Sl	Sl	Sl/Sn	Sl	Sl	Sl	Sl	Sn	Sn	Sl	Sn	Sn	Sl	Sl	Sl	Sl	Sl	Sl	Sl	Sl	Sl	Sl	Sn
solcap_snp_sl_26730	6	CHR06	933869	Sl	Sl	Sl	Sl	Sl	Sl	Sl	Sn	Sl	Sl	Sl	Sl	Sl	Sl	Sl	Sl	Sl	Sl	Sl	Sl	Sl	Sl	Sl	Sl	Sl	Sl/Sn	Sl	Sl	Sl	Sl	Sn	Sn	Sl	Sn	Sn	Sl	Sl	Sl	Sl	Sl	Sl	Sl	Sl	Sl	Sl	Sn
solcap_snp_sl_22906	6	CHR06	937799	Sl	Sl	Sl	Sl	Sl	Sl	Sl	Sn	Sl	Sl	Sl	Sl	Sl	Sl	Sl	Sl	Sl	Sl	Sl	Sl	Sl	Sl	Sl	Sl	Sl	Sl/Sn	Sl	Sl	Sl	Sl	Sn	Sn	Sl	Sn	Sn	Sl	Sl	Sl	Sl	Sl	Sl	Sl	Sl	Sl	Sl	Sn
solcap_snp_sl_22904	6	CHR06	937931	Sl	Sl	Sl	Sl	Sl	Sl	Sl	Sn	Sl	Sl	Sl	Sl	Sl	Sl	Sl	Sl	Sl	Sl	Sl	Sl	Sl	Sl	Sl	Sl	Sl	Sl/Sn	Sl	Sl	Sl	Sl	Sn	Sn	Sl	Sn	Sn	Sl	Sl	Sl	Sl	Sl	Sl	Sl	Sl	Sl	Sl	Sn
solcap_snp_sl_22898	6	CHR06	952216	Sl	Sl	Sl	Sl	Sl	Sl	Sl	Sn	Sl	Sl	Sl	Sl	Sl	Sl	Sl	Sl	Sl	Sl	Sl	Sl	Sl	Sl	Sl	Sl	Sl	Sl/Sn	Sl	Sl	Sl	Sl	Sn	Sn	Sl	Sn	Sn	Sl	Sl	Sl	Sl	Sl	Sl	Sl	Sl	Sl	Sl	Sn
solcap_snp_sl_22895	6	CHR06	955519	Sl	Sl	Sl	Sl	Sl	Sl	Sl	Sn	Sl	Sl	Sl	Sl	Sl	Sl	Sl	Sl	Sl	Sl	Sl	Sl	Sl	Sl	Sl	Sl	Sl	Sl/Sn	Sl	Sl	Sl	Sl	Sn	Sn	Sl	Sn	Sn	Sl	Sl	Sl	Sl	Sl	Sl	Sl	Sl	Sl	Sl	Sn
solcap_snp_sl_22889	6	CHR06	994744	Sl	Sl	Sl	Sl	Sl	Sl	Sl	Sn	Sl	Sl	Sl	Sl	Sl	Sl	Sl	Sl	Sl	Sl	Sl	Sl	Sl	Sl	Sl	Sl	Sl	Sl/Sn	Sl	Sl	Sl	Sl	Sn	Sn	Sl	Sn	Sn	Sl	Sl	Sl	Sl	Sl	Sl	Sl	Sl	Sl	Sl	Sn
solcap_snp_sl_22885	6	CHR06	1001654	Sl	Sl	Sl	Sl	Sl	Sl	Sl	Sn	Sl	Sl	Sl	Sl	Sl	Sl	Sl	Sl	Sl	Sl	Sl	Sl	Sl	Sl	Sl	Sl	Sl	Sl/Sn	Sl	Sl	Sl	Sl	Sn	Sn	Sl	Sn	Sn	Sl	Sl	Sl	Sl	Sl	Sl	Sl	Sl	Sl	Sl	Sn
solcap_snp_sl_22882	6	CHR06	1006437	Sl	Sl	Sl	Sl	Sl	Sl	Sl	Sn	Sl	Sl	Sl	Sl	Sl	Sl	Sl	Sl	Sl	Sl	Sl	Sl	Sl	Sl	Sl	Sl	Sl	Sl/Sn	Sl	Sl	Sl	Sl	Sn	Sn	Sl	Sn	Sn	Sl	Sl	Sl	Sl	Sl	Sl	Sl	Sl	Sl	Sl	Sn
solcap_snp_sl_26719	6	CHR06	1006581	Sl	Sl	Sl	Sl	Sl	Sl	Sl	Sn	Sl	Sl	Sl	Sl	Sl	Sl	Sl	Sl	Sl	Sl	Sl	Sl	Sl	Sl	Sl	Sl	Sl	Sl/Sn	Sl	Sl	Sl	Sl	Sn	Sn	Sl	Sn	Sn	Sl	Sl	Sl	Sl	Sl	Sl	Sl	Sl	Sl	Sl	Sn
solcap_snp_sl_22880	6	CHR06	1007780	Sl	Sl	Sl	Sl	Sl	Sl	Sl	Sn	Sl	Sl	Sl	Sl	Sl	Sl	Sl	Sl	Sl	Sl	Sl	Sl	Sl	Sl	Sl	Sl	Sl	Sl/Sn	Sl	Sl	Sl	Sl	Sn	Sn	Sl	Sn	Sn	Sl	Sl	Sl	Sl	Sl	Sl	Sl	Sl	Sl	Sl	Sn
solcap_snp_sl_22878	6	CHR06	1009912	Sl	Sl	Sl	Sl	Sl	Sl	Sl	Sn	Sl	Sl	Sl	Sl	Sl	Sl	Sl	Sl	Sl	Sl	Sl	Sl	Sl	Sl	Sl	Sl	Sl	Sl/Sn	Sl	Sl	Sl	Sl	Sn	Sn	Sl	Sn	Sn	Sl	Sl	Sl	Sl	Sl	Sl	Sl	Sl	Sl	Sl	Sn
solcap_snp_sl_22868	6	CHR06	1110903	Sl	Sl	Sl	Sl	Sl	Sl	Sl	Sn	Sl	Sl	Sl	Sl	Sl	Sl	Sl	Sl	Sl	Sl	Sl	Sl	Sl	Sl	Sl	Sl	Sl	Sl/Sn	Sl	Sl	Sl	Sl	Sn	Sn	Sl	Sn	Sn	Sl	Sl	Sl	Sl	Sl	Sl	Sl	Sl	Sl	Sl	Sn
solcap_snp_sl_22867	6	CHR06	1110918	Sl	Sl	Sl	Sl	Sl	Sl	Sl	Sn	Sl	Sl	Sl	Sl	Sl	Sl	Sl	Sl	Sl	Sl	Sl	Sl	Sl	Sl	Sl	Sl	Sl	Sl/Sn	Sl	Sl	Sl	Sl	Sn	Sn	Sl	Sn	Sn	Sl	Sl	Sl	Sl	Sl	Sl	Sl	Sl	Sl	Sl	Sn
solcap_snp_sl_22865	6	CHR06	1111170	Sl	Sl	Sl	Sl	Sl	Sl	Sl	Sn	Sl	Sl	Sl	Sl	Sl	Sl	Sl	Sl	Sl	Sl	Sl	Sl	Sl	Sl	Sl	Sl	Sl	Sl/Sn	Sl	Sl	Sl	Sl	Sn	Sn	Sl	Sn	Sn	Sl	Sl	Sl	Sl	Sl	Sl	Sl	Sl	Sl	Sl	Sn
solcap_snp_sl_22860	6	CHR06	1111897	Sl	Sl	Sl	Sl	Sl	Sl	Sl	Sn	Sl	Sl	Sl	Sl	Sl	Sl	Sl	Sl	Sl	Sl	Sl	Sl	Sl	Sl	Sl	Sl	Sl	Sl/Sn	Sl	Sl	Sl	Sl	Sn	Sn	Sl	Sn	Sn	Sl	Sl	Sl	Sl	Sl	Sl	Sl	Sl	Sl	Sl	Sn
solcap_snp_sl_22846	6	CHR06	1137671	Sl	Sl	Sl	Sl	Sl	Sl	Sl	Sn	Sl	Sl	Sl	Sl	Sl	Sl	Sl	Sl	Sl	Sl	Sl	Sl	Sl	Sl	Sl	Sl	Sl	Sl/Sn	Sl	Sl	Sl	Sl	Sn	Sn	Sl	Sn	Sn	Sl	Sl	Sl	Sl	Sl	Sl	Sl	Sl	Sl	Sl	Sn
solcap_snp_sl_26713	6	CHR06	1138024	Sl	Sl	Sl	Sl	Sl	Sl	Sl	Sn	Sl	Sl	Sl	Sl	Sl	Sl	Sl	Sl	Sl	Sl	Sl	Sl	Sl	Sl	Sl	Sl	Sl	Sl/Sn	Sl	Sl	Sl	Sl	Sn	Sn	Sl	Sn	Sn	Sl	Sl	Sl	Sl	Sl	Sl	Sl	Sl	Sl	Sl	Sn
solcap_snp_sl_25366	6	CHR06	1158123	Sl	Sl	Sl	Sl	Sl	Sl	Sl	Sn	Sl	Sl	Sl	Sl	Sl	Sl	Sl	Sl	Sl	Sl	Sl	Sl	Sl	Sl	Sl	Sl	Sl	Sl/Sn	Sl	Sl	Sl	Sl	Sn	Sn	Sl	Sn	Sn	Sl	Sl	Sl	Sl	Sl	Sl	Sl	Sl	Sl	Sl	Sn
solcap_snp_sl_35284	6	CHR06	1161352	Sl	Sl	Sl	Sl	Sl	Sl	Sl	Sn	Sl	Sl	Sl	Sl	Sl	Sl	Sl	Sl	Sl	Sl	Sl	Sl	Sl	Sl	Sl	Sl	Sl	Sl/Sn	Sl	Sl	Sl	Sl	Sn	Sn	Sl	Sn	Sn	Sl	Sl	Sl	Sl	Sl	Sl	Sl	Sl	Sl	Sl	Sn
solcap_snp_sl_65703	6	CHR06	1174956	Sl	Sl	Sl	Sl	Sl	Sl	Sl	Sn	Sl	Sl	Sl	Sl	Sl	Sl	Sl	Sl	Sl	Sl	Sl	Sl	Sl	Sl	Sl	Sl	Sl	Sl/Sn	Sl	Sl	Sl	Sl	Sn	Sn	Sl	Sn	Sn	Sl	Sl	Sl	Sl	Sl	Sl	Sl	Sl	Sl	Sl	Sn
solcap_snp_sl_25359	6	CHR06	1176688	Sl	Sl	Sl	Sl	Sl	Sl	Sl	Sn	Sl	Sl	Sl	Sl	Sl	Sl	Sl	Sl	Sl	Sl	Sl	Sl	Sl	Sl	Sl	Sl	Sl	Sl/Sn	Sl	Sl	Sl	Sl	Sn	Sn	Sl	Sn	Sn	Sl	Sl	Sl	Sl	Sl	Sl	Sl	Sl	Sl	Sl	Sn
solcap_snp_sl_25355	6	CHR06	1178296	Sl	Sl	Sl	Sl	Sl	Sl	Sl	Sn	Sl	Sl	Sl	Sl	Sl	Sl	Sl	Sl	Sl	Sl	Sl	Sl	Sl	Sl	Sl	Sl	Sl	Sl/Sn	Sl	Sl	Sl	Sl	Sn	Sn	Sl	Sn	Sn	Sl	Sl	Sl	Sl	Sl	Sl	Sl	Sl	Sl	Sl	Sn
solcap_snp_sl_25342	6	CHR06	1211755	Sl	Sl	Sl	Sl	Sl	Sl	Sl	Sn	Sl	Sl	Sl	Sl	Sl	Sl	Sl	Sl	Sl	Sl	Sl	Sl	Sl	Sl	Sl	Sl	Sl	Sl/Sn	Sl	Sl	Sl	Sl	Sn	Sn	Sl	Sn	Sn	Sl	Sl	Sl	Sl	Sl	Sl	Sl	Sl	Sl	Sl	Sn
solcap_snp_sl_35274	6	CHR06	1219705	Sl	Sl	Sl	Sl	Sl	Sl	Sl	Sn	Sl	Sl	Sl	Sl	Sl	Sl	Sl	Sl	Sl	Sl	Sl	Sl	Sl	Sl	Sl	Sl	Sl	Sl/Sn	Sl	Sl	Sl	Sl	Sn	Sn	Sl	Sn	Sn	Sl	Sl	Sl	Sl	Sl	Sl	Sl	Sl	Sl	Sl	Sn
solcap_snp_sl_35273	6	CHR06	1233414	Sl	Sl	Sl	Sl	Sl	Sl	Sl	Sl/Sn	Sl	Sl	Sl	Sl	Sl	Sl	Sl	Sl	Sl	Sl	Sl	Sl	Sl	Sl	Sl	Sl	Sl	Sl/Sn	Sl	Sl	Sl	Sl	Sl	Sl	Sl	Sn	Sn	Sl	Sl	Sl	Sl	Sl	Sl	Sl	Sl	Sl	Sl	Sn
solcap_snp_sl_25335	6	CHR06	1237212	Sl	Sl	Sl	Sl	Sl	Sl	Sl	Sl/Sn	Sl	Sl	Sl	Sl	Sl	Sl	Sl	Sl	Sl	Sl	Sl	Sl	Sl	Sl	Sl	Sl	Sl	Sl/Sn	Sl	Sl	Sl	Sl	Sl	Sl	Sl	Sn	Sn	Sl	Sl	Sl	Sl	Sl	Sl	Sl	Sl	Sl	Sl	Sn
solcap_snp_sl_25334	6	CHR06	1238231	Sl	Sl	Sl	Sl	Sl	Sl	Sl	Sl/Sn	Sl	Sl	Sl	Sl	Sl	Sl	Sl	Sl	Sl	Sl	Sl	Sl	Sl	Sl	Sl	Sl	Sl	Sl/Sn	Sl	Sl	Sl	Sl	Sl	Sl	Sl	Sn	Sn	Sl	Sl	Sl	Sl	Sl	Sl	Sl	Sl	Sl	Sl	Sn
solcap_snp_sl_25327	6	CHR06	1240271	Sl	Sl	Sl	Sl	Sl	Sl	Sl	Sl/Sn	Sl	Sl	Sl	Sl	Sl	Sl	Sl	Sl	Sl	Sl	Sl	Sl	Sl	Sl	Sl	Sl	Sl	Sl/Sn	Sl	Sl	Sl	Sl	Sl	Sl	Sl	Sn	Sn	Sl	Sl	Sl	Sl	Sl	Sl	Sl	Sl	Sl	Sl	Sn
solcap_snp_sl_25326	6	CHR06	1240331	Sl	Sl	Sl	Sl	Sl	Sl	Sl	Sl/Sn	Sl	Sl	Sl	Sl	Sl	Sl	Sl	Sl	Sl	Sl	Sl	Sl	Sl	Sl	Sl	Sl	Sl	Sl/Sn	Sl	Sl	Sl	Sl	Sl	Sl	Sl	Sn	Sn	Sl	Sl	Sl	Sl	Sl	Sl	Sl	Sl	Sl	Sl	Sn
solcap_snp_sl_25323	6	CHR06	1266786	Sl	Sl	Sl	Sl	Sl	Sl	Sl	Sl/Sn	Sl	Sl	Sl	Sl	Sl	Sl	Sl	Sl	Sl	Sl	Sl	Sl	Sl	Sl	Sl	Sl	Sl	Sl/Sn	Sl	Sl	Sl	Sl	Sl	Sl	Sl	Sn	Sn	Sl	Sl	Sl	Sl	Sl	Sl	Sl	Sl	Sl	Sl	Sn
solcap_snp_sl_25320	6	CHR06	1267298	Sl	Sl	Sl	Sl	Sl	Sl	Sl	Sl/Sn	Sl	Sl	Sl	Sl	Sl	Sl	Sl	Sl	Sl	Sl	Sl	Sl	Sl	Sl	Sl	Sl	Sl	Sl/Sn	Sl	Sl	Sl	Sl	Sl	Sl	Sl	Sn	Sn	Sl	Sl	Sl	Sl	Sl	Sl	Sl	Sl	Sl	Sl	Sn
solcap_snp_sl_25318	6	CHR06	1272172	Sl	Sl	Sl	Sl	Sl	Sl	Sl	Sl/Sn	Sl	Sl	Sl	Sl	Sl	Sl	Sl	Sl	Sl	Sl	Sl	Sl	Sl	Sl	Sl	Sl	Sl	Sl/Sn	Sl	Sl	Sl	Sl	Sl	Sl	Sl	Sn	Sn	Sl	Sl	Sl	Sl	Sl	Sl	Sl	Sl	Sl	Sl	Sn
solcap_snp_sl_25312	6	CHR06	1283259	Sl	Sl	Sl	Sl	Sl	Sl	Sl	Sl/Sn	Sl	Sl	Sl	Sl	Sl	Sl	Sl	Sl	Sl	Sl	Sl	Sl	Sl	Sl	Sl	Sl	Sl	Sl/Sn	Sl	Sl	Sl	Sl	Sl	Sl	Sl	Sn	Sn	Sl	Sl	Sl	Sl	Sl	Sl	Sl	Sl	Sl	Sl	Sn
solcap_snp_sl_25311	6	CHR06	1286411	Sl	Sl	Sl	Sl	Sl	Sl	Sl	Sl/Sn	Sl	Sl	Sl	Sl	Sl	Sl	Sl	Sl	Sl	Sl	Sl	Sl	Sl	Sl	Sl	Sl	Sl	Sl/Sn	Sl	Sl	Sl	Sl	Sl	Sl	Sl	Sn	Sn	Sl	Sl	Sl	Sl	Sl	Sl	Sl	Sl	Sl	Sl	Sn
solcap_snp_sl_35256	6	CHR06	1330574	Sl	Sl	Sl	Sl	Sl	Sl	Sl	Sl/Sn	Sl	Sl	Sl	Sl	Sl	Sl	Sl	Sl	Sl	Sl	Sl	Sl	Sl	Sl	Sl	Sl	Sl	Sl/Sn	Sl	Sl	Sl	Sl	Sl	Sl	Sl	Sn	Sn	Sl	Sl	Sl	Sl	Sl	Sl	Sl	Sl	Sl	Sl	Sn
solcap_snp_sl_35255	6	CHR06	1330594	Sl	Sl	Sl	Sl	Sl	Sl	Sl	Sl/Sn	Sl	Sl	Sl	Sl	Sl	Sl	Sl	Sl	Sl	Sl	Sl	Sl	Sl	Sl	Sl	Sl	Sl	Sl/Sn	Sl	Sl	Sl	Sl	Sl	Sl	Sl	Sn	Sn	Sl	Sl	Sl	Sl	Sl	Sl	Sl	Sl	Sl	Sl	Sn
solcap_snp_sl_35252	6	CHR06	1339349	Sl	Sl	Sl	Sl	Sl	Sl	Sl	Sl/Sn	Sl	Sl	Sl	Sl	Sl	Sl	Sl	Sl	Sl	Sl	Sl	Sl	Sl	Sl	Sl	Sl	Sl	Sl/Sn	Sl	Sl	Sl	Sl	Sl	Sl	Sl	Sn	Sn	Sl	Sl	Sl	Sl	Sl	Sl	Sl	Sl	Sl	Sl	Sn
solcap_snp_sl_35251	6	CHR06	1340019	Sl	Sl	Sl	Sl	Sl	Sl	Sl	Sl/Sn	Sl	Sl	Sl	Sl	Sl	Sl	Sl	Sl	Sl	Sl	Sl	Sl	Sl	Sl	Sl	Sl	Sl	Sl/Sn	Sl	Sl	Sl	Sl	Sl	Sl	Sl	Sn	Sn	Sl	Sl	Sl	Sl	Sl	Sl	Sl	Sl	Sl	Sl	Sn
solcap_snp_sl_25298	6	CHR06	1340323	Sl	Sl	Sl	Sl	Sl	Sl	Sl	Sl/Sn	Sl	Sl	Sl	Sl	Sl	Sl	Sl	Sl	Sl	Sl	Sl	Sl	Sl	Sl	Sl	Sl	Sl	Sl/Sn	Sl	Sl	Sl	Sl	Sl	Sl	Sl	Sn	Sn	Sl	Sl	Sl	Sl	Sl	Sl	Sl	Sl	Sl	Sl	Sn
solcap_snp_sl_25294	6	CHR06	1341531	Sl	Sl	Sl	Sl	Sl	Sl	Sl	Sl/Sn	Sl	Sl	Sl	Sl	Sl	Sl	Sl	Sl	Sl	Sl	Sl	Sl	Sl	Sl	Sl	Sl	Sl	Sl/Sn	Sl	Sl	Sl	Sl	Sl	Sl	Sl	Sn	Sn	Sl	Sl	Sl	Sl	Sl	Sl	Sl	Sl	Sl	Sl	Sn
solcap_snp_sl_25293	6	CHR06	1341816	Sl	Sl	Sl	Sl	Sl	Sl	Sl	Sl/Sn	Sl	Sl	Sl	Sl	Sl	Sl	Sl	Sl	Sl	Sl	Sl	Sl	Sl	Sl	Sl	Sl	Sl	Sl/Sn	Sl	Sl	Sl	Sl	Sl	Sl	Sl	Sn	Sn	Sl	Sl	Sl	Sl	Sl	Sl	Sl	Sl	Sl	Sl	Sn
solcap_snp_sl_65693	6	CHR06	1357763	Sl	Sl	Sl	Sl	Sl	Sl	Sl	Sl/Sn	Sl	Sl	Sl	Sl	Sl	Sl	Sl	Sl	Sl	Sl	Sl	Sl	Sl	Sl	Sl	Sl	Sl	Sl/Sn	Sl	Sl	Sl	Sl	Sl	Sl	Sl	Sn	Sn	Sl	Sl	Sl	Sl	Sl	Sl	Sl	Sl	Sl	Sl	Sn
solcap_snp_sl_65692	6	CHR06	1357785	Sl	Sl	Sl	Sl	Sl	Sl	Sl	Sl/Sn	Sl	Sl	Sl	Sl	Sl	Sl	Sl	Sl	Sl	Sl	Sl	Sl	Sl	Sl	Sl	Sl	Sl	Sl/Sn	Sl	Sl	Sl	Sl	Sl	Sl	Sl	Sn	Sn	Sl	Sl	Sl	Sl	Sl	Sl	Sl	Sl	Sl	Sl	Sn
solcap_snp_sl_25285	6	CHR06	1357903	Sl	Sl	Sl	Sl	Sl	Sl	Sl	Sl/Sn	Sl	Sl	Sl	Sl	Sl	Sl	Sl	Sl	Sl	Sl	Sl	Sl	Sl	Sl	Sl	Sl	Sl	Sl/Sn	Sl	Sl	Sl	Sl	Sl	Sl	Sl	Sn	Sn	Sl	Sl	Sl	Sl	Sl	Sl	Sl	Sl	Sl	Sl	Sn
solcap_snp_sl_25282	6	CHR06	1358162	Sl	Sl	Sl	Sl	Sl	Sl	Sl	Sl/Sn	Sl	Sl	Sl	Sl	Sl	Sl	Sl	Sl	Sl	Sl	Sl	Sl	Sl	Sl	Sl	Sl	Sl	Sl/Sn	Sl	Sl	Sl	Sl	Sl	Sl	Sl	Sn	Sn	Sl	Sl	Sl	Sl	Sl	Sl	Sl	Sl	Sl	Sl	Sn
solcap_snp_sl_25278	6	CHR06	1362827	Sl	Sl	Sl	Sl	Sl	Sl	Sl	Sl/Sn	Sl	Sl	Sl	Sl	Sl	Sl	Sl	Sl	Sl	Sl	Sl	Sl	Sl	Sl	Sl	Sl	Sl	Sl/Sn	Sl	Sl	Sl	Sl	Sl	Sl	Sl	Sn	Sn	Sl	Sl	Sl	Sl	Sl	Sl	Sl	Sl	Sl	Sl	Sn
solcap_snp_sl_25268	6	CHR06	1447735	Sl	Sl	Sl	Sl	Sl	Sl	Sl	Sl/Sn	Sl	Sl	Sl	Sl	Sl	Sl	Sl	Sl	Sl	Sl	Sl	Sl	Sl	Sl	Sl	Sl	Sl	Sl/Sn	Sl	Sl	Sl	Sl	Sl	Sl	Sl	Sn	Sl	Sl	Sl	Sl	Sl	Sl	Sl	Sl	Sl	Sl	Sl	Sn
solcap_snp_sl_25267	6	CHR06	1448443	Sl	Sl	Sl	Sl	Sl	Sl	Sl	Sl/Sn	Sl	Sl	Sl	Sl	Sl	Sl	Sl	Sl	Sl	Sl	Sl	Sl	Sl	Sl	Sl	Sl	Sl	Sl/Sn	Sl	Sl	Sl	Sl	Sl	Sl	Sl	Sn	Sl	Sl	Sl	Sl	Sl	Sl	Sl	Sl	Sl	Sl	Sl	Sn
solcap_snp_sl_35237	6	CHR06	1448621	Sl	Sl	Sl	Sl	Sl	Sl	Sl	Sl/Sn	Sl	Sl	Sl	Sl	Sl	Sl	Sl	Sl	Sl	Sl	Sl	Sl	Sl	Sl	Sl	Sl	Sl	Sl/Sn	Sl	Sl	Sl	Sl	Sl	Sl	Sl	Sn	Sl	Sl	Sl	Sl	Sl	Sl	Sl	Sl	Sl	Sl	Sl	Sn
solcap_snp_sl_25266	6	CHR06	1448868	Sl	Sl	Sl	Sl	Sl	Sl	Sl	Sl/Sn	Sl	Sl	Sl	Sl	Sl	Sl	Sl	Sl	Sl	Sl	Sl	Sl	Sl	Sl	Sl	Sl	Sl	Sl/Sn	Sl	Sl	Sl	Sl	Sl	Sl	Sl	Sn	Sl	Sl	Sl	Sl	Sl	Sl	Sl	Sl	Sl	Sl	Sl	Sn
solcap_snp_sl_25265	6	CHR06	1448952	Sl	Sl	Sl	Sl	Sl	Sl	Sl	Sl/Sn	Sl	Sl	Sl	Sl	Sl	Sl	Sl	Sl	Sl	Sl	Sl	Sl	Sl	Sl	Sl	Sl	Sl	Sl/Sn	Sl	Sl	Sl	Sl	Sl	Sl	Sl	Sn	Sl	Sl	Sl	Sl	Sl	Sl	Sl	Sl	Sl	Sl	Sl	Sn
solcap_snp_sl_35235	6	CHR06	1448970	Sl	Sl	Sl	Sl	Sl	Sl	Sl	Sl/Sn	Sl	Sl	Sl	Sl	Sl	Sl	Sl	Sl	Sl	Sl	Sl	Sl	Sl	Sl	Sl	Sl	Sl	Sl/Sn	Sl	Sl	Sl	Sl	Sl	Sl	Sl	Sn	Sl	Sl	Sl	Sl	Sl	Sl	Sl	Sl	Sl	Sl	Sl	Sn
solcap_snp_sl_25263	6	CHR06	1453632	Sl	Sl	Sl	Sl	Sl	Sl	Sl	Sl/Sn	Sl	Sl	Sl	Sl	Sl	Sl	Sl	Sl	Sl	Sl	Sl	Sl	Sl	Sl	Sl	Sl	Sl	Sl/Sn	Sl	Sl	Sl	Sl	Sl	Sl	Sl	Sn	Sl	Sl	Sl	Sl	Sl	Sl	Sl	Sl	Sl	Sl	Sl	Sn
solcap_snp_sl_25262	6	CHR06	1453797	Sl	Sl	Sl	Sl	Sl	Sl	Sl	Sl/Sn	Sl	Sl	Sl	Sl	Sl	Sl	Sl	Sl	Sl	Sl	Sl	Sl	Sl	Sl	Sl	Sl	Sl	Sl/Sn	Sl	Sl	Sl	Sl	Sl	Sl	Sl	Sn	Sl	Sl	Sl	Sl	Sl	Sl	Sl	Sl	Sl	Sl	Sl	Sn
solcap_snp_sl_35232	6	CHR06	1454096	Sl	Sl	Sl	Sl	Sl	Sl	Sl	Sl/Sn	Sl	Sl	Sl	Sl	Sl	Sl	Sl	Sl	Sl	Sl	Sl	Sl	Sl	Sl	Sl	Sl	Sl	Sl/Sn	Sl	Sl	Sl	Sl	Sl	Sl	Sl	Sn	Sl	Sl	Sl	Sl	Sl	Sl	Sl	Sl	Sl	Sl	Sl	Sn
solcap_snp_sl_25259	6	CHR06	1454101	Sl	Sl	Sl	Sl	Sl	Sl	Sl	Sl/Sn	Sl	Sl	Sl	Sl	Sl	Sl	Sl	Sl	Sl	Sl	Sl	Sl	Sl	Sl	Sl	Sl	Sl	Sl/Sn	Sl	Sl	Sl	Sl	Sl	Sl	Sl	Sn	Sl	Sl	Sl	Sl	Sl	Sl	Sl	Sl	Sl	Sl	Sl	Sn
solcap_snp_sl_25258	6	CHR06	1454317	Sl	Sl	Sl	Sl	Sl	Sl	Sl	Sl/Sn	Sl	Sl	Sl	Sl	Sl	Sl	Sl	Sl	Sl	Sl	Sl	Sl	Sl	Sl	Sl	Sl	Sl	Sl/Sn	Sl	Sl	Sl	Sl	Sl	Sl	Sl	Sn	Sl	Sl	Sl	Sl	Sl	Sl	Sl	Sl	Sl	Sl	Sl	Sn
solcap_snp_sl_25255	6	CHR06	1455142	Sl	Sl	Sl	Sl	Sl	Sl	Sl	Sl/Sn	Sl	Sl	Sl	Sl	Sl	Sl	Sl	Sl	Sl	Sl	Sl	Sl	Sl	Sl	Sl	Sl	Sl	Sl/Sn	Sl	Sl	Sl	Sl	Sl	Sl	Sl	Sn	Sl	Sl	Sl	Sl	Sl	Sl	Sl	Sl	Sl	Sl	Sl	Sn
solcap_snp_sl_25252	6	CHR06	1455313	Sl	Sl	Sl	Sl	Sl	Sl	Sl	Sl/Sn	Sl	Sl	Sl	Sl	Sl	Sl	Sl	Sl	Sl	Sl	Sl	Sl	Sl	Sl	Sl	Sl	Sl	Sl/Sn	Sl	Sl	Sl	Sl	Sl	Sl	Sl	Sn	Sl	Sl	Sl	Sl	Sl	Sl	Sl	Sl	Sl	Sl	Sl	Sn
solcap_snp_sl_25251	6	CHR06	1455469	Sl	Sl	Sl	Sl	Sl	Sl	Sl	Sl/Sn	Sl	Sl	Sl	Sl	Sl	Sl	Sl	Sl	Sl	Sl	Sl	Sl	Sl	Sl	Sl	Sl	Sl	Sl/Sn	Sl	Sl	Sl	Sl	Sl	Sl	Sl	Sn	Sl	Sl	Sl	Sl	Sl	Sl	Sl	Sl	Sl	Sl	Sl	Sn
solcap_snp_sl_25245	6	CHR06	1485802	Sl	Sl	Sl	Sl	Sl	Sl	Sl	Sl/Sn	Sl	Sl	Sl	Sl	Sl	Sl	Sl	Sl	Sl	Sl	Sl	Sl	Sl	Sl	Sl	Sl	Sl	Sl/Sn	Sl	Sl	Sl	Sl	Sl	Sl	Sl	Sn	Sl	Sl	Sl	Sl	Sl	Sl	Sl	Sl	Sl	Sl	Sl	Sn
solcap_snp_sl_25244	6	CHR06	1485927	Sl	Sl	Sl	Sl	Sl	Sl	Sl	Sl/Sn	Sl	Sl	Sl	Sl	Sl	Sl	Sl	Sl	Sl	Sl	Sl	Sl	Sl	Sl	Sl	Sl	Sl	Sl/Sn	Sl	Sl	Sl	Sl	Sl	Sl	Sl	Sn	Sl	Sl	Sl	Sl	Sl	Sl	Sl	Sl	Sl	Sl	Sl	Sn
solcap_snp_sl_35227	6	CHR06	1489674	Sl	Sl	Sl	Sl	Sl	Sl	Sl	Sl/Sn	Sl	Sl	Sl	Sl	Sl	Sl	Sl	Sl	Sl	Sl	Sl	Sl	Sl	Sl	Sl	Sl	Sl	Sl/Sn	Sl	Sl	Sl	Sl	Sl	Sl	Sl	Sn	Sl	Sl	Sl	Sl	Sl	Sl	Sl	Sl	Sl	Sl	Sl	Sn
solcap_snp_sl_65686	6	CHR06	1501381	Sl	Sl	Sl	Sl	Sl	Sl	Sl	Sl/Sn	Sl	Sl	Sl	Sl	Sl	Sl	Sl	Sl	Sl	Sl	Sl	Sl	Sl	Sl	Sl	Sl	Sl	Sl/Sn	Sl	Sl	Sl	Sl	Sl	Sl	Sl	Sn	Sl	Sl	Sl	Sl	Sl	Sl	Sl	Sl	Sl	Sl	Sl	Sn
solcap_snp_sl_35225	6	CHR06	1521033	Sl	Sl	Sl	Sl	Sl	Sl	Sl	Sl/Sn	Sl	Sl	Sl	Sl	Sl	Sl	Sl	Sl	Sl	Sl	Sl	Sl	Sl	Sl	Sl	Sl	Sl	Sl/Sn	Sl	Sl	Sl	Sl	Sl	Sl	Sl	Sn	Sl	Sl	Sl	Sl	Sl	Sl	Sl	Sl	Sl	Sl	Sl	Sn
solcap_snp_sl_35224	6	CHR06	1521120	Sl	Sl	Sl	Sl	Sl	Sl	Sl	Sl/Sn	Sl	Sl	Sl	Sl	Sl	Sl	Sl	Sl	Sl	Sl	Sl	Sl	Sl	Sl	Sl	Sl	Sl	Sl/Sn	Sl	Sl	Sl	Sl	Sl	Sl	Sl	Sn	Sl	Sl	Sl	Sl	Sl	Sl	Sl	Sl	Sl	Sl	Sl	Sn
solcap_snp_sl_25234	6	CHR06	1525094	Sl	Sl	Sl	Sl	Sl	Sl	Sl	Sl/Sn	Sl	Sl	Sl	Sl	Sl	Sl	Sl	Sl	Sl	Sl	Sl	Sl	Sl	Sl	Sl	Sl	Sl	Sl/Sn	Sl	Sl	Sl	Sl	Sl	Sl	Sl	Sn	Sl	Sl	Sl	Sl	Sl	Sl	Sl	Sl	Sl	Sl	Sl	Sn
solcap_snp_sl_25227	6	CHR06	1578931	Sl	Sl	Sl	Sl	Sl	Sl	Sl	Sl/Sn	Sl	Sl	Sl	Sl	Sl	Sl	Sl	Sl	Sl	Sl	Sl	Sl	Sl	Sl	Sl	Sl	Sl	Sl/Sn	Sl	Sl	Sl	Sl	Sl	Sl	Sl	Sl	Sl	Sl	Sl	Sl	Sl	Sl	Sl	Sl	Sl	Sl	Sl	Sn
solcap_snp_sl_25226	6	CHR06	1579247	Sl	Sl	Sl	Sl	Sl	Sl	Sl	Sl/Sn	Sl	Sl	Sl	Sl	Sl	Sl	Sl	Sl	Sl	Sl	Sl	Sl	Sl	Sl	Sl	Sl	Sl	Sl/Sn	Sl	Sl	Sl	Sl	Sl	Sl	Sl	Sl	Sl	Sl	Sl	Sl	Sl	Sl	Sl	Sl	Sl	Sl	Sl	Sn
solcap_snp_sl_25225	6	CHR06	1579649	Sl	Sl	Sl	Sl	Sl	Sl	Sl	Sl/Sn	Sl	Sl	Sl	Sl	Sl	Sl	Sl	Sl	Sl	Sl	Sl	Sl	Sl	Sl	Sl	Sl	Sl	Sl/Sn	Sl	Sl	Sl	Sl	Sl	Sl	Sl	Sl	Sl	Sl	Sl	Sl	Sl	Sl	Sl	Sl	Sl	Sl	Sl	Sn
solcap_snp_sl_15517	6	CHR06	1579658	Sl	Sl	Sl	Sl	Sl	Sl	Sl	Sl/Sn	Sl	Sl	Sl	Sl	Sl	Sl	Sl	Sl	Sl	Sl	Sl	Sl	Sl	Sl	Sl	Sl	Sl	Sl/Sn	Sl	Sl	Sl	Sl	Sl	Sl	Sl	Sl	Sl	Sl	Sl	Sl	Sl	Sl	Sl	Sl	Sl	Sl	Sl	Sn
solcap_snp_sl_25223	6	CHR06	1584491	Sl	Sl	Sl	Sl	Sl	Sl	Sl	Sl/Sn	Sl	Sl	Sl	Sl	Sl	Sl	Sl	Sl	Sl	Sl	Sl	Sl	Sl	Sl	Sl	Sl	Sl	Sl/Sn	Sl	Sl	Sl	Sl	Sl	Sl	Sl	Sl	Sl	Sl	Sl	Sl	Sl	Sl	Sl	Sl	Sl	Sl	Sl	Sn
solcap_snp_sl_35220	6	CHR06	1597490	Sl	Sl	Sl	Sl	Sl	Sl	Sl	Sl/Sn	Sl	Sl	Sl	Sl	Sl	Sl	Sl	Sl	Sl	Sl	Sl	Sl	Sl	Sl	Sl	Sl	Sl	Sl/Sn	Sl	Sl	Sl	Sl	Sl	Sl	Sl	Sl	Sl	Sl	Sl	Sl	Sl	Sl	Sl	Sl	Sl	Sl	Sl	Sn
solcap_snp_sl_25217	6	CHR06	1606447	Sl	Sl	Sl	Sl	Sl	Sl	Sl	Sl/Sn	Sl	Sl	Sl	Sl	Sl	Sl	Sl	Sl	Sl	Sl	Sl	Sl	Sl	Sl	Sl	Sl	Sl	Sl/Sn	Sl	Sl	Sl	Sl	Sl	Sl	Sl	Sl	Sl	Sl	Sl	Sl	Sl	Sl	Sl	Sl	Sl	Sl	Sl	Sn
solcap_snp_sl_25215	6	CHR06	1625639	Sl	Sl	Sl	Sl	Sl	Sl	Sl	Sl/Sn	Sl	Sl	Sl	Sl	Sl	Sl	Sl	Sl	Sl	Sl	Sl	Sl	Sl	Sl	Sl	Sl	Sl	Sl/Sn	Sl	Sl	Sl	Sl	Sl	Sl	Sl	Sl	Sl	Sl	Sl	Sl	Sl	Sl	Sl	Sl	Sl	Sl	Sl	Sn
solcap_snp_sl_15514	6	CHR06	1625704	Sl	Sl	Sl	Sl	Sl	Sl	Sl	Sl/Sn	Sl	Sl	Sl	Sl	Sl	Sl	Sl	Sl	Sl	Sl	Sl	Sl	Sl	Sl	Sl	Sl	Sl	Sl/Sn	Sl	Sl	Sl	Sl	Sl	Sl	Sl	Sl	Sl	Sl	Sl	Sl	Sl	Sl	Sl	Sl	Sl	Sl	Sl	Sn
solcap_snp_sl_25210	6	CHR06	1644212	Sl	Sl	Sl	Sl	Sl	Sl	Sl	Sl/Sn	Sl	Sl	Sl	Sl	Sl	Sl	Sl	Sl	Sl	Sl	Sl	Sl	Sl	Sl	Sl	Sl	Sl	Sl/Sn	Sl	Sl	Sl	Sl	Sl	Sl	Sl	Sl	Sl	Sl	Sl	Sl	Sl	Sl	Sl	Sl	Sl	Sl	Sl	Sn
solcap_snp_sl_25205	6	CHR06	1647545	Sl	Sl	Sl	Sl	Sl	Sl	Sl	Sl/Sn	Sl	Sl	Sl	Sl	Sl	Sl	Sl	Sl	Sl	Sl	Sl	Sl	Sl	Sl	Sl	Sl	Sl	Sl/Sn	Sl	Sl	Sl	Sl	Sl	Sl	Sl	Sl	Sl	Sl	Sl	Sl	Sl	Sl	Sl	Sl	Sl	Sl	Sl	Sn
solcap_snp_sl_25204	6	CHR06	1647555	Sl	Sl	Sl	Sl	Sl	Sl	Sl	Sl/Sn	Sl	Sl	Sl	Sl	Sl	Sl	Sl	Sl	Sl	Sl	Sl	Sl	Sl	Sl	Sl	Sl	Sl	Sl/Sn	Sl	Sl	Sl	Sl	Sl	Sl	Sl	Sl	Sl	Sl	Sl	Sl	Sl	Sl	Sl	Sl	Sl	Sl	Sl	Sn
solcap_snp_sl_25202	6	CHR06	1648601	Sl	Sl	Sl	Sl	Sl	Sl	Sl	Sl/Sn	Sl	Sl	Sl	Sl	Sl	Sl	Sl	Sl	Sl	Sl	Sl	Sl	Sl	Sl	Sl	Sl	Sl	Sl/Sn	Sl	Sl	Sl	Sl	Sl	Sl	Sl	Sl	Sl	Sl	Sl	Sl	Sl	Sl	Sl	Sl	Sl	Sl	Sl	Sn
solcap_snp_sl_25201	6	CHR06	1648716	Sl	Sl	Sl	Sl	Sl	Sl	Sl	Sl/Sn	Sl	Sl	Sl	Sl	Sl	Sl	Sl	Sl	Sl	Sl	Sl	Sl	Sl	Sl	Sl	Sl	Sl	Sl/Sn	Sl	Sl	Sl	Sl	Sl	Sl	Sl	Sl	Sl	Sl	Sl	Sl	Sl	Sl	Sl	Sl	Sl	Sl	Sl	Sn
solcap_snp_sl_15513	6	CHR06	1648763	Sl	Sl	Sl	Sl	Sl	Sl	Sl	Sl/Sn	Sl	Sl	Sl	Sl	Sl	Sl	Sl	Sl	Sl	Sl	Sl	Sl	Sl	Sl	Sl	Sl	Sl	Sl/Sn	Sl	Sl	Sl	Sl	Sl	Sl	Sl	Sl	Sl	Sl	Sl	Sl	Sl	Sl	Sl	Sl	Sl	Sl	Sl	Sn
solcap_snp_sl_25199	6	CHR06	1667257	Sl	Sl	Sl	Sl	Sl	Sl	Sl	Sl/Sn	Sl	Sl	Sl	Sl	Sl	Sl	Sl	Sl	Sl	Sl	Sl	Sl	Sl	Sl	Sl	Sl	Sl	Sl/Sn	Sl	Sl	Sl	Sl	Sl	Sl	Sl	Sl	Sl	Sl	Sl	Sl	Sl	Sl	Sl	Sl	Sl	Sl	Sl	Sn
Le007276_150	6	CHR06	1667988	Sl	Sl	Sl	Sl	Sl	Sl	Sl	Sl/Sn	Sl	Sl	Sl	Sl	Sl	Sl	Sl	Sl	Sl	Sl	Sl	Sl	Sl	Sl	Sl	Sl	Sl	Sl/Sn	Sl	Sl	Sl	Sl	Sl	Sl	Sl	Sl	Sl	Sl	Sl	Sl	Sl	Sl	Sl	Sl	Sl	Sl	Sl	Sn
solcap_snp_sl_65677	6	CHR06	1674079	Sl	Sl	Sl	Sl	Sl	Sl	Sl	Sl/Sn	Sl	Sl	Sl	Sl	Sl	Sl	Sl	Sl	Sl	Sl	Sl	Sl	Sl	Sl	Sl	Sl	Sl	Sl/Sn	Sl	Sl	Sl	Sl	Sl	Sl	Sl	Sl	Sl	Sl	Sl	Sl	Sl	Sl	Sl	Sl	Sl	Sl	Sl	Sn
solcap_snp_sl_65675	6	CHR06	1681575	Sl	Sl	Sl	Sl	Sl	Sl	Sl	Sl/Sn	Sl	Sl	Sl	Sl	Sl	Sl	Sl	Sl	Sl	Sl	Sl	Sl	Sl	Sl	Sl	Sl	Sl	Sl/Sn	Sl	Sl	Sl	Sl	Sl	Sl	Sl	Sl	Sl	Sl	Sl	Sl	Sl	Sl	Sl	Sl	Sl	Sl	Sl	Sn
solcap_snp_sl_25189	6	CHR06	1704133	Sl	Sl	Sl	Sl	Sl	Sl	Sl	Sl/Sn	Sl	Sl	Sl	Sl	Sl	Sl	Sl	Sl	Sl	Sl	Sl	Sl	Sl	Sl	Sl	Sl	Sl	Sl/Sn	Sl	Sl	Sl	Sl	Sl	Sl	Sl	Sl	Sl	Sl	Sl	Sl	Sl	Sl	Sl	Sl	Sl	Sl	Sl	Sn
solcap_snp_sl_35211	6	CHR06	1716432	Sl	Sl	Sl	Sl	Sl	Sl	Sl	Sl/Sn	Sl	Sl	Sl	Sl	Sl	Sl	Sl	Sl	Sl	Sl	Sl	Sl	Sl	Sl	Sl	Sl	Sl	Sl/Sn	Sl	Sl	Sl	Sl	Sl	Sl	Sl	Sl	Sl	Sl	Sl	Sl	Sl	Sl	Sl	Sl	Sl	Sl	Sl	Sn
solcap_snp_sl_25188	6	CHR06	1719096	Sl	Sl	Sl	Sl	Sl	Sl	Sl	Sl/Sn	Sl	Sl	Sl	Sl	Sl	Sl	Sl	Sl	Sl	Sl	Sl	Sl	Sl	Sl	Sl	Sl	Sl	Sl/Sn	Sl	Sl	Sl	Sl	Sl	Sl	Sl	Sl	Sl	Sl	Sl	Sl	Sl	Sl	Sl	Sl	Sl	Sl	Sl	Sn
solcap_snp_sl_25182	6	CHR06	1730797	Sl	Sl	Sl	Sl	Sl	Sl	Sl	Sl/Sn	Sl	Sl	Sl	Sl	Sl	Sl	Sl	Sl	Sl	Sl	Sl	Sl	Sl	Sl	Sl	Sl	Sl	Sl/Sn	Sl	Sl	Sl	Sl	Sl	Sl	Sl	Sl	Sl	Sl	Sl	Sl	Sl	Sl	Sl	Sl	Sl	Sl	Sl	Sn
solcap_snp_sl_35208	6	CHR06	1731102	Sl	Sl	Sl	Sl	Sl	Sl	Sl	Sl/Sn	Sl	Sl	Sl	Sl	Sl	Sl	Sl	Sl	Sl	Sl	Sl	Sl	Sl	Sl	Sl	Sl	Sl	Sl/Sn	Sl	Sl	Sl	Sl	Sl	Sl	Sl	Sl	Sl	Sl	Sl	Sl	Sl	Sl	Sl	Sl	Sl	Sl	Sl	Sn
solcap_snp_sl_35197	6	CHR06	1807844	Sl	Sl	Sl	Sl	Sl	Sl	Sl	Sl/Sn	Sl	Sl	Sl	Sl	Sl	Sl	Sl	Sl	Sl	Sl	Sl	Sl	Sl	Sl	Sl	Sl	Sl	Sl/Sn	Sl	Sl	Sl	Sl	Sl	Sl	Sl	Sl	Sl	Sl	Sl	Sl	Sl	Sl	Sl	Sl	Sl	Sl	Sl	Sn
solcap_snp_sl_35175	6	CHR06	1999894	Sl	Sl	Sl	Sl	Sl	Sl	Sl	Sl/Sn	Sl	Sl	Sl	Sl	Sl	Sl	Sl	Sl	Sl	Sl	Sl	Sl	Sl	Sl	Sl	Sl	Sl	Sl/Sn	Sl	Sl	Sl	Sl	Sl	Sl	Sl	Sl	Sl	Sl	Sl	Sl	Sl	Sl	Sl	Sl	Sl	Sl	Sl	Sn
solcap_snp_sl_25160	6	CHR06	2104973	Sl	Sl	Sl	Sl	Sl	Sl	Sl	Sl/Sn	Sl	Sl	Sl	Sl	Sl	Sl	Sl	Sl	Sl	Sl	Sl	Sl	Sl	Sl	Sl	Sl	Sl	Sl/Sn	Sl	Sl	Sl	Sl	Sl	Sl	Sl	Sl	Sl	Sl	Sl	Sl	Sl	Sl	Sl	Sl	Sl	Sl	Sl	Sn
solcap_snp_sl_35139	6	CHR06	2130525	Sl	Sl	Sl	Sl	Sl	Sl	Sl	Sl/Sn	Sl	Sl	Sl	Sl	Sl	Sl	Sl	Sl	Sl	Sl	Sl	Sl	Sl	Sl	Sl	Sl	Sl	Sl/Sn	Sl	Sl	Sl	Sl	Sl	Sl	Sl	Sl	Sl	Sl	Sl	Sl	Sl	Sl	Sl	Sl	Sl	Sl	Sl	Sn
solcap_snp_sl_35135	6	CHR06	2137255	Sl	Sl	Sl	Sl	Sl	Sl	Sl	Sl/Sn	Sl	Sl	Sl	Sl	Sl	Sl	Sl	Sl	Sl	Sl	Sl	Sl	Sl	Sl	Sl	Sl	Sl	Sl/Sn	Sl	Sl	Sl	Sl	Sl	Sl	Sl	Sl	Sl	Sl	Sl	Sl	Sl	Sl	Sl	Sl	Sl	Sl	Sl	Sn
solcap_snp_sl_35133	6	CHR06	2137507	Sl	Sl	Sl	Sl	Sl	Sl	Sl	Sl/Sn	Sl	Sl	Sl	Sl	Sl	Sl	Sl	Sl	Sl	Sl	Sl	Sl	Sl	Sl	Sl	Sl	Sl	Sl/Sn	Sl	Sl	Sl	Sl	Sl	Sl	Sl	Sl	Sl	Sl	Sl	Sl	Sl	Sl	Sl	Sl	Sl	Sl	Sl	Sn
solcap_snp_sl_25157	6	CHR06	2137937	Sl	Sl	Sl	Sl	Sl	Sl	Sl	Sl/Sn	Sl	Sl	Sl	Sl	Sl	Sl	Sl	Sl	Sl	Sl	Sl	Sl	Sl	Sl	Sl	Sl	Sl	Sl/Sn	Sl	Sl	Sl	Sl	Sl	Sl	Sl	Sl	Sl	Sl	Sl	Sl	Sl	Sl	Sl	Sl	Sl	Sl	Sl	Sn
solcap_snp_sl_35125	6	CHR06	2162723	Sl	Sl	Sl	Sl	Sl	Sl	Sl	Sl/Sn	Sl	Sl	Sl	Sl	Sl	Sl	Sl	Sl	Sl	Sl	Sl	Sl	Sl	Sl	Sl	Sl	Sl	Sl/Sn	Sl	Sl	Sl	Sl	Sl	Sl	Sl	Sl	Sl	Sl	Sl	Sl	Sl	Sl	Sl	Sl	Sl	Sl	Sl	Sn
CL002276-0216	6	CHR06	2191680	Sl	Sl	Sl	Sl	Sl	Sl	Sl	Sl/Sn	Sl	Sl	Sl	Sl	Sl	Sl	Sl	Sl	Sl	Sl	Sl	Sl	Sl	Sl	Sl	Sl	Sl	Sl/Sn	Sl	Sl	Sl	Sl	Sl	Sl	Sl	Sl	Sl	Sl	Sl	Sl	Sl	Sl	Sl	Sl	Sl	Sl	Sl	Sn
solcap_snp_sl_35094	6	CHR06	2390018	Sl	Sl	Sl	Sl	Sl	Sl	Sl	Sl/Sn	Sl	Sl	Sl	Sl	Sl	Sl	Sl	Sl	Sl	Sl	Sl	Sl	Sl	Sl	Sl	Sl	Sl	Sl/Sn	Sl	Sl	Sl	Sl	Sl	Sl	Sl	Sl	Sl	Sl	Sl	Sl	Sl	Sl	Sl	Sl	Sl	Sl	Sl	Sn
CL017423-0090_solcap_snp_sl_35068	6	CHR06	2606668	Sl	Sl	Sl	Sl	Sl	Sl	Sl	Sl/Sn	Sl	Sl	Sl	Sl	Sl	Sl	Sl	Sl	Sl	Sl	Sl	Sl	Sl	Sl	Sl	Sl	Sl	Sl/Sn	Sl	Sl	Sl	Sl	Sl	Sl	Sl	Sl	Sl	Sl	Sl	Sl	Sl	Sl	Sl	Sl	Sl	Sl	Sl	Sn
solcap_snp_sl_35063	6	CHR06	2634897	Sl	Sl	Sl	Sl	Sl	Sl	Sl	Sl/Sn	Sl	Sl	Sl	Sl	Sl	Sl	Sl	Sl	Sl	Sl	Sl	Sl	Sl	Sl	Sl	Sl	Sl	Sl/Sn	Sl	Sl	Sl	Sl	Sl	Sl	Sl	Sl	Sl	Sl	Sl	Sl	Sl	Sl	Sl	Sl	Sl	Sl	Sl	Sn
Le001897_200	6	CHR06	2669292	Sl	Sl	Sl	Sl	Sl	Sl	Sl	Sl/Sn	Sl	Sl	Sl	Sl	Sl	Sl	Sl	Sl	Sl	Sl	Sl	Sl	Sl	Sl	Sl	Sl	Sl	Sl/Sn	Sl	Sl	Sl	Sl	Sl	Sl	Sl	Sl	Sl	Sl	Sl	Sl	Sl	Sl	Sl	Sl	Sl	Sl	Sl	Sn
solcap_snp_sl_35001	6	CHR06	3135509	Sl	Sl	Sl	Sl	Sl	Sl	Sl	Sl/Sn	Sl	Sl	Sl	Sl	Sl	Sl	Sl	Sl	Sl	Sl	Sl	Sl	Sl	Sl	Sl	Sl	Sl	Sl	Sl	Sl	Sl	Sl	Sl	Sl	Sl	Sl	Sl	Sl	Sl	Sl	Sl	Sl	Sl	Sl	Sl	Sl	Sl	Sl
CL009094-0333	6	CHR06	3290384	Sl	Sl	Sl	Sl	Sl	Sl	Sl	Sl/Sn	Sl	Sl	Sl	Sl	Sl	Sl	Sl	Sl	Sl	Sl	Sl	Sl	Sl	Sl	Sl	Sl	Sl	Sl	Sn	Sl	Sl	Sl	Sl	Sl	Sl	Sl	Sl	Sl	Sl	Sl	Sl	Sl	Sl	Sl	Sl	Sl	Sl	Sl
solcap_snp_sl_32320	6	CHR06	5388527	Sl	Sl	Sl	Sl	Sl	Sl	Sl	Sl/Sn	Sl	Sl	Sl	Sl	Sl	Sl	Sl	Sl	Sl	Sl	Sl	Sl	Sl	Sl	Sl	Sl	Sl	Sl	Sn	Sl	Sl	Sl	Sl	Sl	Sl	Sl	Sl	Sl	Sl	Sl	Sl	Sl	Sl	Sl	Sl	Sl	Sl	Sl
solcap_snp_sl_30498	6	CHR06	6794898	Sl	Sl	Sl	Sl	Sl	Sl	Sl	Sl/Sn	Sl	Sl	Sl	Sl	Sl	Sl	Sl	Sl	Sl	Sl	Sl	Sl	Sl	Sl	Sl	Sl	Sl	Sl	Sn	Sl	Sl	Sl	Sl	Sl	Sl	Sl	Sl	Sl	Sl	Sl	Sl	Sl	Sl	Sl	Sl	Sl	Sl	Sl
solcap_snp_sl_30502	6	CHR06	7406004	Sl	Sl	Sl	Sl	Sl	Sl	Sl	Sl/Sn	Sl	Sl	Sl	Sl	Sl	Sl	Sl	Sl	Sl	Sl	Sl	Sl	Sl	Sl	Sl	Sl	Sl	Sl	Sn	Sl	Sl	Sl	Sl	Sl	Sl	Sl	Sl	Sl	Sl	Sl	Sl	Sl	Sl	Sl	Sl	Sl	Sl	Sl
solcap_snp_sl_31156	6	CHR06	12040399	Sl	Sl	Sl	Sl	Sl	Sl	Sl	Sl/Sn	Sl	Sl	Sl	Sl	Sl	Sl	Sl	Sl	Sl	Sl	Sl	Sl	Sl	Sl	Sl	Sl	Sl	Sl	Sn	Sl	Sl	Sl	Sl	Sl	Sl	Sl	Sl	Sl	Sl	Sl	Sl	Sl	Sl	Sl	Sl	Sl	Sl	Sl
SL10187_425	6	CHR06	12751852	Sl	Sl	Sl	Sl	Sl	Sl	Sl	Sl/Sn	Sl	Sl	Sl	Sl	Sl	Sl	Sl	Sl	Sl	Sl	Sl	Sl	Sl	Sl	Sl	Sl	Sl	Sl	Sn	Sl	Sl	Sl	Sl	Sl	Sl	Sl	Sl	Sl	Sl	Sl	Sl	Sl	Sl	Sl	Sl	Sl	Sl	Sl
solcap_snp_sl_31170	6	CHR06	13419685	Sl	Sl	Sl	Sl	Sl	Sl	Sl	Sl/Sn	Sl	Sl	Sl	Sl	Sl	Sl	Sl	Sl	Sl	Sl	Sl	Sl	Sl	Sl	Sl	Sl	Sl	Sl	Sn	Sl	Sl	Sl	Sl	Sl	Sl	Sl	Sl	Sl	Sl	Sl	Sl	Sl	Sl	Sl	Sl	Sl	Sl	Sl
solcap_snp_sl_31209	6	CHR06	14304379	Sl	Sl	Sl	Sl	Sl	Sl	Sl	Sl/Sn	Sl	Sl	Sl	Sl	Sl	Sl	Sl	Sl	Sl	Sl	Sl	Sl	Sl	Sl	Sl	Sl	Sl	Sl	Sn	Sl	Sl	Sl	Sl	Sl	Sl	Sl	Sl	Sl	Sl	Sl	Sl	Sl	Sl	Sl	Sl	Sl	Sl	Sl
solcap_snp_sl_36778	6	CHR06	15536411	Sl	Sl	Sl	Sl	Sl	Sl	Sl	Sl/Sn	Sl	Sl	Sl	Sl	Sl	Sl	Sl	Sl	Sl	Sl	Sl	Sl	Sl	Sl	Sl	Sl	Sl	Sl	Sn	Sl	Sl	Sl	Sl	Sl	Sl	Sl	Sl	Sl	Sl	Sl	Sl	Sl	Sl	Sl	Sl	Sl	Sl	Sl
solcap_snp_sl_36776	6	CHR06	15680013	Sl	Sl	Sl	Sl	Sl	Sl	Sl	Sl/Sn	Sl	Sl	Sl	Sl	Sl	Sl	Sl	Sl	Sl	Sl	Sl	Sl	Sl	Sl	Sl	Sl	Sl	Sl	Sn	Sl	Sl	Sl	Sl	Sl	Sl	Sl	Sl	Sl	Sl	Sl	Sl	Sl	Sl	Sl	Sl	Sl	Sl	Sl
solcap_snp_sl_36765	6	CHR06	16520540	Sl	Sl	Sl	Sl	Sl	Sl	Sl	Sl/Sn	Sl	Sl	Sl	Sl	Sl	Sl	Sl	Sl	Sl	Sl	Sl	Sl	Sl	Sl	Sl	Sl	Sl	Sl	Sn	Sl	Sl	Sl	Sl	Sl	Sl	Sl	Sl	Sl	Sl	Sl	Sl	Sl	Sl	Sl	Sl	Sl	Sl	Sl
solcap_snp_sl_32214	6	CHR06	17306413	Sl	Sl	Sl	Sl	Sl	Sl	Sl	Sl/Sn	Sl	Sl	Sl	Sl	Sl	Sl	Sl	Sl	Sl	Sl	Sl	Sl	Sl	Sl	Sl	Sl	Sl	Sl	Sn	Sl	Sl	Sl	Sl	Sl	Sl	Sl	Sl	Sl	Sl	Sl	Sl	Sl	Sl	Sl	Sl	Sl	Sl	Sl
solcap_snp_sl_29455	6	CHR06	20347702	Sl	Sl	Sl	Sl	Sl	Sl	Sl	Sl/Sn	Sl	Sl	Sl	Sl	Sl	Sl	Sl	Sl	Sl	Sl	Sl	Sl	Sl	Sl	Sl	Sl	Sl	Sl	Sn	Sl	Sl	Sl	Sl	Sl	Sl	Sl	Sl	Sl	Sl	Sl	Sl	Sl	Sl	Sl	Sl	Sl	Sl	Sl
Le004790_246	6	CHR06	20347927	Sl	Sl	Sl	Sl	Sl	Sl	Sl	Sl/Sn	Sl	Sl	Sl	Sl	Sl	Sl	Sl	Sl	Sl	Sl	Sl	Sl	Sl	Sl	Sl	Sl	Sl	Sl	Sn	Sl	Sl	Sl	Sl	Sl	Sl	Sl	Sl	Sl	Sl	Sl	Sl	Sl	Sl	Sl	Sl	Sl	Sl	Sl
solcap_snp_sl_29444	6	CHR06	20654005	Sl	Sl	Sl	Sl	Sl	Sl	Sl	Sl/Sn	Sl	Sl	Sl	Sl	Sl	Sl	Sl	Sl	Sl	Sl	Sl	Sl	Sl	Sl	Sl	Sl	Sl	Sl	Sn	Sl	Sl	Sl	Sl	Sl	Sl	Sl	Sl	Sl	Sl	Sl	Sl	Sl	Sl	Sl	Sl	Sl	Sl	Sl
solcap_snp_sl_58701	6	CHR06	21291989	Sl	Sl	Sl	Sl	Sl	Sl	Sl	Sl/Sn	Sl	Sl	Sl	Sl	Sl	Sl	Sl	Sl	Sl	Sl	Sl	Sl	Sl	Sl	Sl	Sl	Sl	Sl	Sn	Sl	Sl	Sl	Sl	Sl	Sl	Sl	Sl	Sl	Sl	Sl	Sl	Sl	Sl	Sl	Sl	Sl	Sl	Sl
solcap_snp_sl_32502	6	CHR06	21508935	Sl	Sl	Sl	Sl	Sl	Sl	Sl	Sl/Sn	Sl	Sl	Sl	Sl	Sl	Sl	Sl	Sl	Sl	Sl	Sl	Sl	Sl	Sl	Sl	Sl	Sl	Sl	Sn	Sl	Sl	Sl	Sl	Sl	Sl	Sl	Sl	Sl	Sl	Sl	Sl	Sl	Sl	Sl	Sl	Sl	Sl	Sl
solcap_snp_sl_32501	6	CHR06	21746441	Sl	Sl	Sl	Sl	Sl	Sl	Sl	Sl/Sn	Sl	Sl	Sl	Sl	Sl	Sl	Sl	Sl	Sl	Sl	Sl	Sl	Sl	Sl	Sl	Sl	Sl	Sl	Sn	Sl	Sl	Sl	Sl	Sl	Sl	Sl	Sl	Sl	Sl	Sl	Sl	Sl	Sl	Sl	Sl	Sl	Sl	Sl
solcap_snp_sl_32499	6	CHR06	21807134	Sl	Sl	Sl	Sl	Sl	Sl	Sl	Sl/Sn	Sl	Sl	Sl	Sl	Sl	Sl	Sl	Sl	Sl	Sl	Sl	Sl	Sl	Sl	Sl	Sl	Sl	Sl	Sn	Sl	Sl	Sl	Sl	Sl	Sl	Sl	Sl	Sl	Sl	Sl	Sl	Sl	Sl	Sl	Sl	Sl	Sl	Sl
solcap_snp_sl_32490	6	CHR06	22016180	Sl	Sl	Sl	Sl	Sl	Sl	Sl	Sl/Sn	Sl	Sl	Sl	Sl	Sl	Sl	Sl	Sl	Sl	Sl	Sl	Sl	Sl	Sl	Sl	Sl	Sl	Sl	Sn	Sl	Sl	Sl	Sl	Sl	Sl	Sl	Sl	Sl	Sl	Sl	Sl	Sl	Sl	Sl	Sl	Sl	Sl	Sl
solcap_snp_sl_32474	6	CHR06	22268872	Sl	Sl	Sl	Sl	Sl	Sl	Sl	Sl/Sn	Sl	Sl	Sl	Sl	Sl	Sl	Sl	Sl	Sl	Sl	Sl	Sl	Sl	Sl	Sl	Sl	Sl	Sl	Sn	Sl	Sl	Sl	Sl	Sl	Sl	Sl	Sl	Sl	Sl	Sl	Sl	Sl	Sl	Sl	Sl	Sl	Sl	Sl
solcap_snp_sl_32465	6	CHR06	22420692	Sl	Sl	Sl	Sl	Sl	Sl	Sl	Sl/Sn	Sl	Sl	Sl	Sl	Sl	Sl	Sl	Sl	Sl	Sl	Sl	Sl	Sl	Sl	Sl	Sl	Sl	Sl	Sn	Sl	Sl	Sl	Sl	Sl	Sl	Sl	Sl	Sl	Sl	Sl	Sl	Sl	Sl	Sl	Sl	Sl	Sl	Sl
solcap_snp_sl_32455	6	CHR06	22496819	Sl	Sl	Sl	Sl	Sl	Sl	Sl	Sl/Sn	Sl	Sl	Sl	Sl	Sl	Sl	Sl	Sl	Sl	Sl	Sl	Sl	Sl	Sl	Sl	Sl	Sl	Sl	Sn	Sl	Sl	Sl	Sl	Sl	Sl	Sl	Sl	Sl	Sl	Sl	Sl	Sl	Sl	Sl	Sl	Sl	Sl	Sl
solcap_snp_sl_32429	6	CHR06	23829026	Sl	Sl	Sl	Sl	Sl	Sl	Sl	Sl/Sn	Sl	Sl	Sl	Sl	Sl	Sl	Sl	Sl	Sl	Sl	Sl	Sl	Sl	Sl	Sl	Sl	Sl	Sl	Sn	Sl	Sl	Sl	Sl	Sl	Sl	Sl	Sl	Sl	Sl	Sl	Sl	Sl	Sl	Sl	Sl	Sl	Sl	Sl
CL017429-0041	6	CHR06	23969031	Sl	Sl	Sl	Sl	Sl	Sl	Sl	Sl/Sn	Sl	Sl	Sl	Sl	Sl	Sl	Sl	Sl	Sl	Sl	Sl	Sl	Sl	Sl	Sl	Sl	Sl	Sl	Sn	Sl	Sl	Sl	Sl	Sl	Sl	Sl	Sl	Sl	Sl	Sl	Sl	Sl	Sl	Sl	Sl	Sl	Sl	Sl
solcap_snp_sl_32425	6	CHR06	23970489	Sl	Sl	Sl	Sl	Sl	Sl	Sl	Sl/Sn	Sl	Sl	Sl	Sl	Sl	Sl	Sl	Sl	Sl	Sl	Sl	Sl	Sl	Sl	Sl	Sl	Sl	Sl	Sn	Sl	Sl	Sl	Sl	Sl	Sl	Sl	Sl	Sl	Sl	Sl	Sl	Sl	Sl	Sl	Sl	Sl	Sl	Sl
CL009069-0442	6	CHR06	25337844	Sl	Sl	Sl	Sl	Sl	Sl	Sl	Sl/Sn	Sl	Sl	Sl	Sl	Sl	Sl	Sl	Sl	Sl	Sl	Sl	Sl	Sl	Sl	Sl	Sl	Sl	Sl	Sn	Sl	Sl	Sl	Sl	Sl	Sl	Sl	Sl	Sl	Sl	Sl	Sl	Sl	Sl	Sl	Sl	Sl	Sl	Sl
solcap_snp_sl_63527	6	CHR06	25372400	Sl	Sl	Sl	Sl	Sl	Sl	Sl	Sl/Sn	Sl	Sl	Sl	Sl	Sl	Sl	Sl	Sl	Sl	Sl	Sl	Sl	Sl	Sl	Sl	Sl	Sl	Sl	Sn	Sl	Sl	Sl	Sl	Sl	Sl	Sl	Sl	Sl	Sl	Sl	Sl	Sl	Sl	Sl	Sl	Sl	Sl	Sl
solcap_snp_sl_34430	6	CHR06	26004981	Sl	Sl	Sl	Sl	Sl	Sl	Sl	Sl/Sn	Sl	Sl	Sl	Sl	Sl	Sl	Sl	Sl	Sl	Sl	Sl	Sl	Sl	Sl	Sl	Sl	Sl	Sl	Sn	Sl	Sl	Sl	Sl	Sl	Sl	Sl	Sl	Sl	Sl	Sl	Sl	Sl	Sl	Sl	Sl	Sl	Sl	Sl
solcap_snp_sl_36648	6	CHR06	27499982	Sl	Sl	Sl	Sl	Sl	Sl	Sl	Sl/Sn	Sl	Sl	Sl	Sl	Sl	Sl	Sl	Sl	Sl	Sl	Sl	Sl	Sl	Sl	Sl	Sl	Sl	Sl	Sn	Sl	Sl	Sl	Sl	Sl	Sl	Sl	Sl	Sl	Sl	Sl	Sl	Sl	Sl	Sl	Sl	Sl	Sl	Sl
solcap_snp_sl_36659	6	CHR06	27603774	Sl	Sl	Sl	Sl	Sl	Sl	Sl	Sl/Sn	Sl	Sl	Sl	Sl	Sl	Sl	Sl	Sl	Sl	Sl	Sl	Sl	Sl	Sl	Sl	Sl	Sl	Sl	Sn	Sl	Sl	Sl	Sl	Sl	Sl	Sl	Sl	Sl	Sl	Sl	Sl	Sl	Sl	Sl	Sl	Sl	Sl	Sl
solcap_snp_sl_36675	6	CHR06	27702099	Sl	Sl	Sl	Sl	Sl	Sl	Sl	Sl/Sn	Sl	Sl	Sl	Sl	Sl	Sl	Sl	Sl	Sl	Sl	Sl	Sl	Sl	Sl	Sl	Sl	Sl	Sl	Sn	Sl	Sl	Sl	Sl	Sl	Sl	Sl	Sl	Sl	Sl	Sl	Sl	Sl	Sl	Sl	Sl	Sl	Sl	Sl
solcap_snp_sl_36680	6	CHR06	27868046	Sl	Sl	Sl	Sl	Sl	Sl	Sl	Sl/Sn	Sl	Sl	Sl	Sl	Sl	Sl	Sl	Sl	Sl	Sl	Sl	Sl	Sl	Sl	Sl	Sl	Sl	Sl	Sn	Sl	Sl	Sl	Sl	Sl	Sl	Sl	Sl	Sl	Sl	Sl	Sl	Sl	Sl	Sl	Sl	Sl	Sl	Sl
solcap_snp_sl_36694	6	CHR06	28316029	Sl	Sl	Sl	Sl	Sl	Sl	Sl	Sl/Sn	Sl	Sl	Sl	Sl	Sl	Sl	Sl	Sl	Sl	Sl	Sl	Sl	Sl	Sl	Sl	Sl	Sl	Sl	Sn	Sl	Sl	Sl	Sl	Sl	Sl	Sl	Sl	Sl	Sl	Sl	Sl	Sl	Sl	Sl	Sl	Sl	Sl	Sl
solcap_snp_sl_68757	6	CHR06	28759770	Sl	Sl	Sl	Sl	Sl	Sl	Sl	Sl/Sn	Sl	Sl	Sl	Sl	Sl	Sl	Sl	Sl	Sl	Sl	Sl	Sl	Sl	Sl	Sl	Sl	Sl	Sl	Sn	Sl	Sl	Sl	Sl	Sl	Sl	Sl	Sl	Sl	Sl	Sl	Sl	Sl	Sl	Sl	Sl	Sl	Sl	Sl
solcap_snp_sl_36713	6	CHR06	28852768	Sl	Sl	Sl	Sl	Sl	Sl	Sl	Sl/Sn	Sl	Sl	Sl	Sl	Sl	Sl	Sl	Sl	Sl	Sl	Sl	Sl	Sl	Sl	Sl	Sl	Sl	Sl	Sn	Sl	Sl	Sl	Sl	Sl	Sl	Sl	Sl	Sl	Sl	Sl	Sl	Sl	Sl	Sl	Sl	Sl	Sl	Sl
solcap_snp_sl_28348	6	CHR06	28994488	Sl	Sl	Sl	Sl	Sl	Sl	Sl	Sl/Sn	Sl	Sl	Sl	Sl	Sl	Sl	Sl	Sl	Sl	Sl	Sl	Sl	Sl	Sl	Sl	Sl	Sl	Sl	Sn	Sl	Sl	Sl	Sl	Sl	Sl	Sl	Sl	Sl	Sl	Sl	Sl	Sl	Sl	Sl	Sl	Sl	Sl	Sl
solcap_snp_sl_2622	6	CHR06	29454216	Sl	Sl	Sl	Sl	Sl	Sl	Sl	Sl/Sn	Sl	Sl	Sl	Sl	Sl	Sl	Sl	Sl	Sl	Sl	Sl	Sl	Sl	Sl	Sl	Sl	Sl	Sl	Sn	Sl	Sl	Sl	Sl	Sl	Sl	Sl	Sl	Sl	Sl	Sl	Sl	Sl	Sl	Sl	Sl	Sl	Sl	Sl
solcap_snp_sl_28388	6	CHR06	29689587	Sl	Sl	Sl	Sl	Sl	Sl	Sl	Sl/Sn	Sl	Sl	Sl	Sl	Sl	Sl	Sl	Sl	Sl	Sl	Sl	Sl	Sl	Sl	Sl	Sl	Sl	Sl	Sn	Sl	Sl	Sl	Sl	Sl	Sl	Sl	Sl	Sl	Sl	Sl	Sl	Sl	Sl	Sl	Sl	Sl	Sl	Sl
solcap_snp_sl_44578	6	CHR06	29768208	Sl	Sl	Sl	Sl	Sl	Sl	Sl	Sl/Sn	Sl	Sl	Sl	Sl	Sl	Sl	Sl	Sl	Sl	Sl	Sl	Sl	Sl	Sl	Sl	Sl	Sl	Sl	Sn	Sl	Sl	Sl	Sl	Sl	Sl	Sl	Sl	Sl	Sl	Sl	Sl	Sl	Sl	Sl	Sl	Sl	Sl	Sl
CL016669-0383	6	CHR06	29962938	Sl	Sl	Sl	Sl	Sl	Sl	Sl	Sl/Sn	Sl	Sl	Sl	Sl	Sl	Sl	Sl	Sl	Sl	Sl	Sl	Sl	Sl	Sl	Sl	Sl	Sl	Sl	Sn	Sl	Sl	Sl	Sl	Sl	Sl	Sl	Sl	Sl	Sl	Sl	Sl	Sl	Sl	Sl	Sl	Sl	Sl	Sl
solcap_snp_sl_44591	6	CHR06	30372762	Sl	Sl	Sl	Sl	Sl	Sl	Sl	Sl/Sn	Sl	Sl	Sl	Sl	Sl	Sl	Sl	Sl	Sl	Sl	Sl	Sl	Sl	Sl	Sl	Sl	Sl	Sl	Sn	Sl	Sl	Sl	Sl	Sl	Sl	Sl	Sl	Sl	Sl	Sl	Sl	Sl	Sl	Sl	Sl	Sl	Sl	Sl
CL017355-0321	6	CHR06	30924985	Sl	Sl	Sl	Sl	Sl	Sl	Sl	Sl/Sn	Sl	Sl	Sl	Sl	Sl	Sl	Sl	Sl	Sl	Sl	Sl	Sl	Sl	Sl	Sl	Sl	Sl	Sl	Sn	Sl	Sl	Sl	Sl	Sl	Sl	Sl	Sl	Sl	Sl	Sl	Sl	Sl	Sl	Sl	Sl	Sl	Sl	Sl
solcap_snp_sl_44625	6	CHR06	30925657	Sl	Sl	Sl	Sl	Sl	Sl	Sl	Sl/Sn	Sl	Sl	Sl	Sl	Sl	Sl	Sl	Sl	Sl	Sl	Sl	Sl	Sl	Sl	Sl	Sl	Sl	Sl	Sn	Sl	Sl	Sl	Sl	Sl	Sl	Sl	Sl	Sl	Sl	Sl	Sl	Sl	Sl	Sl	Sl	Sl	Sl	Sl
solcap_snp_sl_44650	6	CHR06	31222108	Sl	Sl	Sl	Sl	Sl	Sl	Sl	Sl/Sn	Sl	Sl	Sl	Sl	Sl	Sl	Sl	Sl	Sl	Sl	Sl	Sl	Sl	Sl	Sl	Sl	Sl	Sl	Sn	Sl	Sl	Sl	Sl	Sl	Sl	Sl	Sl	Sl	Sl	Sl	Sl	Sl	Sl	Sl	Sl	Sl	Sl	Sl
solcap_snp_sl_44686	6	CHR06	31498182	Sl	Sl	Sl	Sl	Sl	Sl	Sl	Sl/Sn	Sl	Sl	Sl	Sl	Sl	Sl	Sl	Sl	Sl	Sl	Sl	Sl	Sl	Sl	Sl	Sl	Sl	Sl	Sn	Sl	Sl	Sl	Sl	Sl	Sl	Sl	Sl	Sl	Sl	Sl	Sl	Sl	Sl	Sl	Sl	Sl	Sl	Sl
solcap_snp_sl_44694	6	CHR06	31667588	Sl	Sl	Sl	Sl	Sl	Sl	Sl	Sl/Sn	Sl	Sl	Sl	Sl	Sl	Sl	Sl	Sl	Sl	Sl	Sl	Sl	Sl	Sl	Sl	Sl	Sl	Sl	Sn	Sl	Sl	Sl	Sl	Sl	Sl	Sl	Sl	Sl	Sl	Sl	Sl	Sl	Sl	Sl	Sl	Sl	Sl	Sl
CL017517-0405	6	CHR06	31945864	Sl	Sl	Sl	Sl	Sl	Sl	Sl	Sl/Sn	Sl	Sl	Sl	Sl	Sl	Sl	Sl	Sl	Sl	Sl	Sl	Sl	Sl	Sl	Sl	Sl	Sl	Sl	Sn	Sl	Sl	Sl	Sl	Sl	Sl	Sl	Sl	Sl	Sl	Sl	Sl	Sl	Sl	Sl	Sl	Sl	Sl	Sl
solcap_snp_sl_44733	6	CHR06	32087406	Sl	Sl	Sl	Sl	Sl	Sl	Sl	Sl/Sn	Sl	Sl	Sl	Sl	Sl	Sl	Sl	Sl	Sl	Sl	Sl	Sl	Sl	Sl	Sl	Sl	Sl	Sl	Sn	Sl	Sl	Sl	Sl	Sl	Sl	Sl	Sl	Sl	Sl	Sl	Sl	Sl	Sl	Sl	Sl	Sl	Sl	Sl
solcap_snp_sl_44736	6	CHR06	32090367	Sl	Sl	Sl	Sl	Sl	Sl	Sl	Sl/Sn	Sl	Sl	Sl	Sl	Sl	Sl	Sl	Sl	Sl	Sl	Sl	Sl	Sl	Sl	Sl	Sl	Sl	Sl	Sn	Sl	Sl	Sl	Sl	Sl	Sl	Sl	Sl	Sl	Sl	Sl	Sl	Sl	Sl	Sl	Sl	Sl	Sl	Sl
solcap_snp_sl_44742	6	CHR06	32131030	Sl	Sl	Sl	Sl	Sl	Sl	Sl	Sl/Sn	Sl	Sl	Sl	Sl	Sl	Sl	Sl	Sl	Sl	Sl	Sl	Sl	Sl	Sl	Sl	Sl	Sl	Sl	Sn	Sl	Sl	Sl	Sl	Sl	Sl	Sl	Sl	Sl	Sl	Sl	Sl	Sl	Sl	Sl	Sl	Sl	Sl	Sl
solcap_snp_sl_68830	6	CHR06	32374523	Sl	Sl	Sl	Sl	Sl	Sl	Sl	Sl/Sn	Sl	Sl	Sl	Sl	Sl	Sl	Sl	Sl	Sl	Sl	Sl	Sl	Sl	Sl	Sl	Sl	Sl	Sl	Sn	Sl	Sl	Sl	Sl	Sl	Sl	Sl	Sl	Sl	Sl	Sl	Sl	Sl	Sl	Sl	Sl	Sl	Sl	Sl
solcap_snp_sl_68887	6	CHR06	32889165	Sl	Sl	Sl	Sl	Sl	Sl	Sl	Sl/Sn	Sl	Sl	Sl	Sl	Sl	Sl	Sl	Sl	Sl	Sl	Sl	Sl	Sl	Sl	Sl	Sl	Sl	Sl	Sn	Sl	Sl	Sl	Sl	Sl	Sl	Sl	Sl	Sl	Sl	Sl	Sl	Sl	Sl	Sl	Sl	Sl	Sl	Sl
solcap_snp_sl_68897	6	CHR06	32942789	Sl	Sl	Sl	Sl	Sl	Sl	Sl	Sl/Sn	Sl	Sl	Sl	Sl	Sl	Sl	Sl	Sl	Sl	Sl	Sl	Sl	Sl	Sl	Sl	Sl	Sl	Sl	Sn	Sl	Sl	Sl	Sl	Sl	Sl	Sl	Sl	Sl	Sl	Sl	Sl	Sl	Sl	Sl	Sl	Sl	Sl	Sl
CL016853-0349	6	CHR06	32943722	Sl	Sl	Sl	Sl	Sl	Sl	Sl	Sl/Sn	Sl	Sl	Sl	Sl	Sl	Sl	Sl	Sl	Sl	Sl	Sl	Sl	Sl	Sl	Sl	Sl	Sl	Sl	Sn	Sl	Sl	Sl	Sl	Sl	Sl	Sl	Sl	Sl	Sl	Sl	Sl	Sl	Sl	Sl	Sl	Sl	Sl	Sl
CL015823-0533	6	CHR06	33126803	Sl	Sl	Sl	Sl	Sl	Sl	Sl	Sl/Sn	Sl	Sl	Sl	Sl	Sl	Sl	Sl	Sl	Sl	Sl	Sl	Sl	Sl	Sl	Sl	Sl	Sl	Sl	Sn	Sl	Sl	Sl	Sl	Sl	Sl	Sl	Sl	Sl	Sl	Sl	Sl	Sl	Sl	Sl	Sl	Sl	Sl	Sl
solcap_snp_sl_68935	6	CHR06	33206363	Sl	Sl	Sl	Sl	Sl	Sl	Sl	Sl/Sn	Sl	Sl	Sl	Sl	Sl	Sl	Sl	Sl	Sl	Sl	Sl	Sl	Sl	Sl	Sl	Sl	Sl	Sl	Sn	Sl	Sl	Sl	Sl	Sl	Sl	Sl	Sl	Sl	Sl	Sl	Sl	Sl	Sl	Sl	Sl	Sl	Sl	Sl
solcap_snp_sl_68943	6	CHR06	33353410	Sl	Sl	Sl	Sl	Sl	Sl	Sl	Sl/Sn	Sl	Sl	Sl	Sl	Sl	Sl	Sl	Sl	Sl	Sl	Sl	Sl	Sl	Sl	Sl	Sl	Sl	Sl	Sn	Sl	Sl	Sl	Sl	Sl	Sl	Sl	Sl	Sl	Sl	Sl	Sl	Sl	Sl	Sl	Sl	Sl	Sl	Sl
solcap_snp_sl_25660	6	CHR06	33357839	Sl	Sl	Sl	Sl	Sl	Sl	Sl	Sl/Sn	Sl	Sl	Sl	Sl	Sl	Sl	Sl	Sl	Sl	Sl	Sl	Sl	Sl	Sl	Sl	Sl	Sl	Sl	Sn	Sl	Sl	Sl	Sl	Sl	Sl	Sl	Sl	Sl	Sl	Sl	Sl	Sl	Sl	Sl	Sl	Sl	Sl	Sl
solcap_snp_sl_22185	6	CHR06	33408385	Sl	Sl	Sl	Sl	Sl	Sl	Sl	Sl/Sn	Sl	Sl	Sl	Sl	Sl	Sl	Sl	Sl	Sl	Sl	Sl	Sl	Sl	Sl	Sl	Sl	Sl	Sl	Sn	Sl	Sl	Sl	Sl	Sl	Sl	Sl	Sl	Sl	Sl	Sl	Sl	Sl	Sl	Sl	Sl	Sl	Sl	Sl
solcap_snp_sl_68954	6	CHR06	33570249	Sl	Sl	Sl	Sl	Sl	Sl	Sl	Sl/Sn	Sl	Sl	Sl	Sl	Sl	Sl	Sl	Sl	Sl	Sl	Sl	Sl	Sl	Sl	Sl	Sl	Sl	Sl	Sn	Sl	Sl	Sl	Sl	Sl	Sl	Sl	Sl	Sl	Sl	Sl	Sl	Sl	Sl	Sl	Sl	Sl	Sl	Sl
solcap_snp_sl_68976	6	CHR06	33706363	Sl	Sl	Sl	Sl	Sl	Sl	Sl	Sl/Sn	Sl	Sl	Sl	Sl	Sl	Sl	Sl	Sl	Sl	Sl	Sl	Sl	Sl	Sl	Sl	Sl	Sl	Sl	Sn	Sl	Sl	Sl	Sl	Sl	Sl	Sl	Sl	Sl	Sl	Sl	Sl	Sl	Sl	Sl	Sl	Sl	Sl	Sl
CL016124-0483	6	CHR06	33774600	Sl	Sl	Sl	Sl	Sl	Sl	Sl	Sl/Sn	Sl	Sl	Sl	Sl	Sl	Sl	Sl	Sl	Sl	Sl	Sl	Sl	Sl	Sl	Sl	Sl	Sl	Sl	Sn	Sl	Sl	Sl	Sl	Sl	Sl	Sl	Sl	Sl	Sl	Sl	Sl	Sl	Sl	Sl	Sl	Sl	Sl	Sl
solcap_snp_sl_69004	6	CHR06	33783154	Sl	Sl	Sl	Sl	Sl	Sl	Sl	Sl/Sn	Sl	Sl	Sl	Sl	Sl	Sl	Sl	Sl	Sl	Sl	Sl	Sl	Sl	Sl	Sl	Sl	Sl	Sl	Sn	Sl	Sl	Sl	Sl	Sl	Sl	Sl	Sl	Sl	Sl	Sl	Sl	Sl	Sl	Sl	Sl	Sl	Sl	Sl
SL10768_412	6	CHR06	33809111	Sl	Sl	Sl	Sl	Sl	Sl	Sl	Sl/Sn	Sl	Sl	Sl	Sl	Sl	Sl	Sl	Sl	Sl	Sl	Sl	Sl	Sl	Sl	Sl	Sl	Sl	Sl	Sn	Sl	Sl	Sl	Sl	Sl	Sl	Sl	Sl	Sl	Sl	Sl	Sl	Sl	Sl	Sl	Sl	Sl	Sl	Sl
solcap_snp_sl_55858	6	CHR06	33972993	Sl	Sl	Sl	Sl	Sl	Sl	Sl	Sl/Sn	Sl	Sl	Sl	Sl	Sl	Sl	Sl	Sl	Sl	Sl	Sl	Sl	Sl	Sl	Sl	Sl	Sl	Sl	Sn	Sl	Sl	Sl	Sl	Sl	Sl	Sl	Sl	Sl	Sl	Sl	Sl	Sl	Sl	Sl	Sl	Sl	Sl	Sl
solcap_snp_sl_55902	6	CHR06	34396294	Sl	Sl	Sl	Sl	Sl	Sl	Sl	Sl/Sn	Sl	Sl	Sl	Sl	Sl	Sl	Sl	Sl	Sl	Sl	Sl	Sl	Sl	Sl	Sl	Sl	Sl	Sl	Sn	Sl	Sl	Sl	Sl	Sl	Sl	Sl	Sl	Sl	Sl	Sl	Sl	Sl	Sl	Sl	Sl	Sl	Sl	Sl
solcap_snp_sl_55906	6	CHR06	34398217	Sl	Sl	Sl	Sl	Sl	Sl	Sl	Sl/Sn	Sl	Sl	Sl	Sl	Sl	Sl	Sl	Sl	Sl	Sl	Sl	Sl	Sl	Sl	Sl	Sl	Sl	Sl	Sn	Sl	Sl	Sl	Sl	Sl	Sl	Sl	Sl	Sl	Sl	Sl	Sl	Sl	Sl	Sl	Sl	Sl	Sl	Sl
solcap_snp_sl_55941	6	CHR06	34729188	Sl	Sl	Sl	Sl	Sl	Sl	Sl	Sl/Sn	Sl	Sl	Sl	Sl	Sl	Sl	Sl	Sl	Sl	Sl	Sl	Sl	Sl	Sl	Sl	Sl	Sl	Sl	Sn	Sl	Sl	Sl	Sl	Sl	Sl	Sl	Sl	Sl	Sl	Sl	Sl	Sl	Sl	Sl	Sl	Sl	Sl	Sl
solcap_snp_sl_55950	6	CHR06	34793420	Sl	Sl	Sl	Sl	Sl	Sl	Sl	Sl/Sn	Sl	Sl	Sl	Sl	Sl	Sl	Sl	Sl	Sl	Sl	Sl	Sl	Sl	Sl	Sl	Sl	Sl	Sl	Sn	Sl	Sl	Sl	Sl	Sl	Sl	Sl	Sl	Sl	Sl	Sl	Sl	Sl	Sl	Sl	Sl	Sl	Sl	Sl
solcap_snp_sl_55958	6	CHR06	34965579	Sl	Sl	Sl	Sl	Sl	Sl	Sl	Sl/Sn	Sl	Sl	Sl	Sl	Sl	Sl	Sl	Sl	Sl	Sl	Sl	Sl	Sl	Sl	Sl	Sl	Sl	Sl	Sn	Sl	Sl	Sl	Sl	Sl	Sl	Sl	Sl	Sl	Sl	Sl	Sl	Sl	Sl	Sl	Sl	Sl	Sl	Sl
CL015317-0204	6	CHR06	35002998	Sl	Sl	Sl	Sl	Sl	Sl	Sl	Sl/Sn	Sl	Sl	Sl	Sl	Sl	Sl	Sl	Sl	Sl	Sl	Sl	Sl	Sl	Sl	Sl	Sl	Sl	Sl	Sn	Sl	Sl	Sl	Sl	Sl	Sl	Sl	Sl	Sl	Sl	Sl	Sl	Sl	Sl	Sl	Sl	Sl	Sl	Sl
solcap_snp_sl_14452	6	CHR06	35101934	Sl	Sl	Sl	Sl	Sl	Sl	Sl	Sl/Sn	Sl	Sl	Sl	Sl	Sl	Sl	Sl	Sl	Sl	Sl	Sl	Sl	Sl	Sl	Sl	Sl	Sl	Sl	Sn	Sl	Sl	Sl	Sl	Sl	Sl	Sl	Sl	Sl	Sl	Sl	Sl	Sl	Sl	Sl	Sl	Sl	Sl	Sl
solcap_snp_sl_55978	6	CHR06	35127834	Sl	Sl	Sl	Sl	Sl	Sl	Sl	Sl/Sn	Sl	Sl	Sl	Sl	Sl	Sl	Sl	Sl	Sl	Sl	Sl	Sl	Sl	Sl	Sl	Sl	Sl	Sl	Sn	Sl	Sl	Sl	Sl	Sl	Sl	Sl	Sl	Sl	Sl	Sl	Sl	Sl	Sl	Sl	Sl	Sl	Sl	Sl
solcap_snp_sl_14458	6	CHR06	35241538	Sl	Sl	Sl	Sl	Sl	Sl	Sl	Sl/Sn	Sl	Sl	Sl	Sl	Sl	Sl	Sl	Sl	Sl	Sl	Sl	Sl	Sl	Sl	Sl	Sl	Sl	Sl	Sn	Sl	Sl	Sl	Sl	Sl	Sl	Sl	Sl	Sl	Sl	Sl	Sl	Sl	Sl	Sl	Sl	Sl	Sl	Sl
solcap_snp_sl_56058	6	CHR06	35666093	Sl	Sl	Sl	Sl	Sl	Sl	Sl	Sl/Sn	Sl	Sl	Sl	Sl	Sl	Sl	Sl	Sl	Sl	Sl	Sl	Sl	Sl	Sl	Sl	Sl	Sl	Sl	Sn	Sl	Sl	Sl	Sl	Sl	Sl	Sl	Sl	Sl	Sl	Sl	Sl	Sl	Sl	Sl	Sl	Sl	Sl	Sl
solcap_snp_sl_40811	6	CHR06	35762999	Sl	Sl	Sl	Sl	Sl	Sl	Sl	Sl/Sn	Sl	Sl	Sl	Sl	Sl	Sl	Sl	Sl	Sl	Sl	Sl	Sl	Sl	Sl	Sl	Sl	Sl	Sl	Sn	Sl	Sl	Sl	Sl	Sl	Sl	Sl	Sl	Sl	Sl	Sl	Sl	Sl	Sl	Sl	Sl	Sl	Sl	Sl
solcap_snp_sl_1361	6	CHR06	35912944	Sl	Sl	Sl	Sl	Sl	Sl	Sl	Sl/Sn	Sl	Sl	Sl	Sl	Sl	Sl	Sl	Sl	Sl	Sl	Sl	Sl	Sl	Sl	Sl	Sl	Sl	Sl	Sn	Sl	Sl	Sl	Sl	Sl	Sl	Sl	Sl	Sl	Sl	Sl	Sl	Sl	Sl	Sl	Sl	Sl	Sl	Sl
solcap_snp_sl_1360	6	CHR06	35916203	Sl	Sl	Sl	Sl	Sl	Sl	Sl	Sl/Sn	Sl	Sl	Sl	Sl	Sl	Sl	Sl	Sl	Sl	Sl	Sl	Sl	Sl	Sl	Sl	Sl	Sl	Sl	Sn	Sl	Sl	Sl	Sl	Sl	Sl	Sl	Sl	Sl	Sl	Sl	Sl	Sl	Sl	Sl	Sl	Sl	Sl	Sl
solcap_snp_sl_1356	6	CHR06	35939709	Sl	Sl	Sl	Sl	Sl	Sl	Sl	Sl/Sn	Sl	Sl	Sl	Sl	Sl	Sl	Sl	Sl	Sl	Sl	Sl	Sl	Sl	Sl	Sl	Sl	Sl	Sl	Sn	Sl	Sl	Sl	Sl	Sl	Sl	Sl	Sl	Sl	Sl	Sl	Sl	Sl	Sl	Sl	Sl	Sl	Sl	Sl
solcap_snp_sl_1350	6	CHR06	35995841	Sl	Sl	Sl	Sl	Sl	Sl	Sl	Sl/Sn	Sl	Sl	Sl	Sl	Sl	Sl	Sl	Sl	Sl	Sl	Sl	Sl	Sl	Sl	Sl	Sl	Sl	Sl	Sn	Sl	Sl	Sl	Sl	Sl	Sl	Sl	Sl	Sl	Sl	Sl	Sl	Sl	Sl	Sl	Sl	Sl	Sl	Sl
solcap_snp_sl_1346	6	CHR06	36009394	Sl	Sl	Sl	Sl	Sl	Sl	Sl	Sl/Sn	Sl	Sl	Sl	Sl	Sl	Sl	Sl	Sl	Sl	Sl	Sl	Sl	Sl	Sl	Sl	Sl	Sl	Sl	Sn	Sl	Sl	Sl	Sl	Sl	Sl	Sl	Sl	Sl	Sl	Sl	Sl	Sl	Sl	Sl	Sl	Sl	Sl	Sl
solcap_snp_sl_40788	6	CHR06	36013402	Sl	Sl	Sl	Sl	Sl	Sl	Sl	Sl/Sn	Sl	Sl	Sl	Sl	Sl	Sl	Sl	Sl	Sl	Sl	Sl	Sl	Sl	Sl	Sl	Sl	Sl	Sl	Sn	Sl	Sl	Sl	Sl	Sl	Sl	Sl	Sl	Sl	Sl	Sl	Sl	Sl	Sl	Sl	Sl	Sl	Sl	Sl
solcap_snp_sl_40786	6	CHR06	36020070	Sl	Sl	Sl	Sl	Sl	Sl	Sl	Sl/Sn	Sl	Sl	Sl	Sl	Sl	Sl	Sl	Sl	Sl	Sl	Sl	Sl	Sl	Sl	Sl	Sl	Sl	Sl	Sn	Sl	Sl	Sl	Sl	Sl	Sl	Sl	Sl	Sl	Sl	Sl	Sl	Sl	Sl	Sl	Sl	Sl	Sl	Sl
solcap_snp_sl_1342	6	CHR06	36034642	Sl	Sl	Sl	Sl	Sl	Sl	Sl	Sl/Sn	Sl	Sl	Sl	Sl	Sl	Sl	Sl	Sl	Sl	Sl	Sl	Sl	Sl	Sl	Sl	Sl	Sl	Sl	Sn	Sl	Sl	Sl	Sl	Sl	Sl	Sl	Sl	Sl	Sl	Sl	Sl	Sl	Sl	Sl	Sl	Sl	Sl	Sl
solcap_snp_sl_1341	6	CHR06	36036855	Sl	Sl	Sl	Sl	Sl	Sl	Sl	Sl/Sn	Sl	Sl	Sl	Sl	Sl	Sl	Sl	Sl	Sl	Sl	Sl	Sl	Sl	Sl	Sl	Sl	Sl	Sl	Sn	Sl	Sl	Sl	Sl	Sl	Sl	Sl	Sl	Sl	Sl	Sl	Sl	Sl	Sl	Sl	Sl	Sl	Sl	Sl
solcap_snp_sl_1332	6	CHR06	36087914	Sl	Sl	Sl	Sl	Sl	Sl	Sl	Sl/Sn	Sl	Sl	Sl	Sl	Sl	Sl	Sl	Sl	Sl	Sl	Sl	Sl	Sl	Sl	Sl	Sl	Sl	Sl	Sn	Sl	Sl	Sl	Sl	Sl	Sl	Sl	Sl	Sl	Sl	Sl	Sl	Sl	Sl	Sl	Sl	Sl	Sl	Sl
solcap_snp_sl_40775	6	CHR06	36116038	Sl	Sl	Sl	Sl	Sl	Sl	Sl	Sl/Sn	Sl	Sl	Sl	Sl	Sl	Sl	Sl	Sl	Sl	Sl	Sl	Sl	Sl	Sl	Sl	Sl	Sl	Sl	Sn	Sl	Sl	Sl	Sl	Sl	Sl	Sl	Sl	Sl	Sl	Sl	Sl	Sl	Sl	Sl	Sl	Sl	Sl	Sl
solcap_snp_sl_40771	6	CHR06	36119976	Sl	Sl	Sl	Sl	Sl	Sl	Sl	Sl/Sn	Sl	Sl	Sl	Sl	Sl	Sl	Sl	Sl	Sl	Sl	Sl	Sl	Sl	Sl	Sl	Sl	Sl	Sl	Sn	Sl	Sl	Sl	Sl	Sl	Sl	Sl	Sl	Sl	Sl	Sl	Sl	Sl	Sl	Sl	Sl	Sl	Sl	Sl
solcap_snp_sl_1319	6	CHR06	36127152	Sl	Sl	Sl	Sl	Sl	Sl	Sl	Sl/Sn	Sl	Sl	Sl	Sl	Sl	Sl	Sl	Sl	Sl	Sl	Sl	Sl	Sl	Sl	Sl	Sl	Sl	Sl	Sn	Sl	Sl	Sl	Sl	Sl	Sl	Sl	Sl	Sl	Sl	Sl	Sl	Sl	Sl	Sl	Sl	Sl	Sl	Sl
solcap_snp_sl_40727	6	CHR06	36321006	Sl	Sl	Sl	Sl	Sl	Sl	Sl	Sl/Sn	Sl	Sl	Sl	Sl	Sl	Sl	Sl	Sl	Sl	Sl	Sl	Sl	Sl	Sl	Sl	Sl	Sl	Sl	Sn	Sl	Sl	Sl	Sl	Sl	Sl	Sl	Sl	Sl	Sl	Sl	Sl	Sl	Sl	Sl	Sl	Sl	Sl	Sl
solcap_snp_sl_40699	6	CHR06	36407583	Sl	Sl	Sl	Sl	Sl	Sl	Sl	Sl/Sn	Sl	Sl	Sl	Sl	Sl	Sl	Sl	Sl	Sl	Sl	Sl	Sl	Sl	Sl	Sl	Sl	Sl	Sl	Sn	Sl	Sl	Sl	Sl	Sl	Sl	Sl	Sl	Sl	Sl	Sl	Sl	Sl	Sl	Sl	Sl	Sl	Sl	Sl
solcap_snp_sl_41811	6	CHR06	36514157	Sl	Sl	Sl	Sl	Sl	Sl	Sl	Sl/Sn	Sl	Sl	Sl	Sl	Sl	Sl	Sl	Sl	Sl	Sl	Sl	Sl	Sl	Sl	Sl	Sl	Sl	Sl	Sn	Sl	Sl	Sl	Sl	Sl	Sl	Sl	Sl	Sl	Sl	Sl	Sl	Sl	Sl	Sl	Sl	Sl	Sl	Sl
solcap_snp_sl_41830	6	CHR06	36739899	Sl	Sl	Sl	Sl	Sl	Sl	Sl	Sl/Sn	Sl	Sl	Sl	Sl	Sl	Sl	Sl	Sl	Sl	Sl	Sl	Sl	Sl	Sl	Sl	Sl	Sl	Sl	Sn	Sl	Sl	Sl	Sl	Sl	Sl	Sl	Sl	Sl	Sl	Sl	Sl	Sl	Sl	Sl	Sl	Sl	Sl	Sl
solcap_snp_sl_41840	6	CHR06	36838684	Sl	Sl	Sl	Sl	Sl	Sl	Sl	Sl/Sn	Sl	Sl	Sl	Sl	Sl	Sl	Sl	Sl	Sl	Sl	Sl	Sl	Sl	Sl	Sl	Sl	Sl	Sl	Sn	Sl	Sl	Sl	Sl	Sl	Sl	Sl	Sl	Sl	Sl	Sl	Sl	Sl	Sl	Sl	Sl	Sl	Sl	Sl
solcap_snp_sl_12749	6	CHR06	36931316	Sl	Sl	Sl	Sl	Sl	Sl	Sl	Sl/Sn	Sl	Sl	Sl	Sl	Sl	Sl	Sl	Sl	Sl	Sl	Sl	Sl	Sl	Sl	Sl	Sl	Sl	Sl	Sn	Sl	Sl	Sl	Sl	Sl	Sl	Sl	Sl	Sl	Sl	Sl	Sl	Sl	Sl	Sl	Sl	Sl	Sl	Sl
solcap_snp_sl_41866	6	CHR06	36934775	Sl	Sl	Sl	Sl	Sl	Sl	Sl	Sl/Sn	Sl	Sl	Sl	Sl	Sl	Sl	Sl	Sl	Sl	Sl	Sl	Sl	Sl	Sl	Sl	Sl	Sl	Sl	Sn	Sl	Sl	Sl	Sl	Sl	Sl	Sl	Sl	Sl	Sl	Sl	Sl	Sl	Sl	Sl	Sl	Sl	Sl	Sl
solcap_snp_sl_12757	6	CHR06	36937099	Sl	Sl	Sl	Sl	Sl	Sl	Sl	Sl/Sn	Sl	Sl	Sl	Sl	Sl	Sl	Sl	Sl	Sl	Sl	Sl	Sl	Sl	Sl	Sl	Sl	Sl	Sl	Sn	Sl	Sl	Sl	Sl	Sl	Sl	Sl	Sl	Sl	Sl	Sl	Sl	Sl	Sl	Sl	Sl	Sl	Sl	Sl
solcap_snp_sl_12758	6	CHR06	36937215	Sl	Sl	Sl	Sl	Sl	Sl	Sl	Sl/Sn	Sl	Sl	Sl	Sl	Sl	Sl	Sl	Sl	Sl	Sl	Sl	Sl	Sl	Sl	Sl	Sl	Sl	Sl	Sn	Sl	Sl	Sl	Sl	Sl	Sl	Sl	Sl	Sl	Sl	Sl	Sl	Sl	Sl	Sl	Sl	Sl	Sl	Sl
solcap_snp_sl_41867	6	CHR06	36940774	Sl	Sl	Sl	Sl	Sl	Sl	Sl	Sl/Sn	Sl	Sl	Sl	Sl	Sl	Sl	Sl	Sl	Sl	Sl	Sl	Sl	Sl	Sl	Sl	Sl	Sl	Sl	Sn	Sl	Sl	Sl	Sl	Sl	Sl	Sl	Sl	Sl	Sl	Sl	Sl	Sl	Sl	Sl	Sl	Sl	Sl	Sl
solcap_snp_sl_12759	6	CHR06	36946219	Sl	Sl	Sl	Sl	Sl	Sl	Sl	Sl/Sn	Sl	Sl	Sl	Sl	Sl	Sl	Sl	Sl	Sl	Sl	Sl	Sl	Sl	Sl	Sl	Sl	Sl	Sl	Sn	Sl	Sl	Sl	Sl	Sl	Sl	Sl	Sl	Sl	Sl	Sl	Sl	Sl	Sl	Sl	Sl	Sl	Sl	Sl
solcap_snp_sl_12764	6	CHR06	36959496	Sl	Sl	Sl	Sl	Sl	Sl	Sl	Sl/Sn	Sl	Sl	Sl	Sl	Sl	Sl	Sl	Sl	Sl	Sl	Sl	Sl	Sl	Sl	Sl	Sl	Sl	Sl	Sn	Sl	Sl	Sl	Sl	Sl	Sl	Sl	Sl	Sl	Sl	Sl	Sl	Sl	Sl	Sl	Sl	Sl	Sl	Sl
solcap_snp_sl_41869	6	CHR06	36959793	Sl	Sl	Sl	Sl	Sl	Sl	Sl	Sl/Sn	Sl	Sl	Sl	Sl	Sl	Sl	Sl	Sl	Sl	Sl	Sl	Sl	Sl	Sl	Sl	Sl	Sl	Sl	Sn	Sl	Sl	Sl	Sl	Sl	Sl	Sl	Sl	Sl	Sl	Sl	Sl	Sl	Sl	Sl	Sl	Sl	Sl	Sl
solcap_snp_sl_27197	6	CHR06	36959813	Sl	Sl	Sl	Sl	Sl	Sl	Sl	Sl/Sn	Sl	Sl	Sl	Sl	Sl	Sl	Sl	Sl	Sl	Sl	Sl	Sl	Sl	Sl	Sl	Sl	Sl	Sl	Sn	Sl	Sl	Sl	Sl	Sl	Sl	Sl	Sl	Sl	Sl	Sl	Sl	Sl	Sl	Sl	Sl	Sl	Sl	Sl
solcap_snp_sl_12767	6	CHR06	37037678	Sl	Sl	Sl	Sl	Sl	Sl	Sl	Sl/Sn	Sl	Sl	Sl	Sl	Sl	Sl	Sl	Sl	Sl	Sl	Sl	Sl	Sl	Sl	Sl	Sl	Sl	Sl	Sn	Sl	Sl	Sl	Sl	Sl	Sl	Sl	Sl	Sl	Sl	Sl	Sl	Sl	Sl	Sl	Sl	Sl	Sl	Sl
solcap_snp_sl_12768	6	CHR06	37037759	Sl	Sl	Sl	Sl	Sl	Sl	Sl	Sl/Sn	Sl	Sl	Sl	Sl	Sl	Sl	Sl	Sl	Sl	Sl	Sl	Sl	Sl	Sl	Sl	Sl	Sl	Sl	Sn	Sl	Sl	Sl	Sl	Sl	Sl	Sl	Sl	Sl	Sl	Sl	Sl	Sl	Sl	Sl	Sl	Sl	Sl	Sl
solcap_snp_sl_12769	6	CHR06	37043220	Sl	Sl	Sl	Sl	Sl	Sl	Sl	Sl/Sn	Sl	Sl	Sl	Sl	Sl	Sl	Sl	Sl	Sl	Sl	Sl	Sl	Sl	Sl	Sl	Sl	Sl	Sl	Sn	Sl	Sl	Sl	Sl	Sl	Sl	Sl	Sl	Sl	Sl	Sl	Sl	Sl	Sl	Sl	Sl	Sl	Sl	Sl
solcap_snp_sl_41876	6	CHR06	37071661	Sl	Sl	Sl	Sl	Sl	Sl	Sl	Sl/Sn	Sl	Sl	Sl	Sl	Sl	Sl	Sl	Sl	Sl	Sl	Sl	Sl	Sl	Sl	Sl	Sl	Sl	Sl	Sn	Sl	Sl	Sl	Sl	Sl	Sl	Sl	Sl	Sl	Sl	Sl	Sl	Sl	Sl	Sl	Sl	Sl	Sl	Sl
SGN-U581407_snp1428_solcap_snp_sl_41917	6	CHR06	37261814	Sl	Sl	Sl	Sl	Sl	Sl	Sl	Sl/Sn	Sl	Sl	Sl	Sl	Sl	Sl	Sl	Sl	Sl	Sl	Sl	Sl	Sl	Sl	Sl	Sl	Sl	Sl	Sn	Sl	Sl	Sl	Sl	Sl	Sl	Sl	Sl	Sl	Sl	Sl	Sl	Sl	Sl	Sl	Sl	Sl	Sl	Sl
solcap_snp_sl_17019	6	CHR06	37553460	Sl	Sl	Sl	Sl	Sl	Sl	Sl	Sl/Sn	Sl	Sl	Sl	Sl	Sl	Sl	Sl	Sl	Sl	Sl	Sl	Sl	Sl	Sl	Sl	Sl	Sl	Sl	Sn	Sl	Sl	Sl	Sl	Sl	Sl	Sl	Sl	Sl	Sl	Sl	Sl	Sl	Sl	Sl	Sl	Sl	Sl	Sl
solcap_snp_sl_42002	6	CHR06	37554295	Sl	Sl	Sl	Sl	Sl	Sl	Sl	Sl/Sn	Sl	Sl	Sl	Sl	Sl	Sl	Sl	Sl	Sl	Sl	Sl	Sl	Sl	Sl	Sl	Sl	Sl	Sl	Sn	Sl	Sl	Sl	Sl	Sl	Sl	Sl	Sl	Sl	Sl	Sl	Sl	Sl	Sl	Sl	Sl	Sl	Sl	Sl
1260_2_229	6	CHR06	37753444	Sl	Sl	Sl	Sl	Sl	Sl	Sl	Sl/Sn	Sl	Sl	Sl	Sl	Sl	Sl	Sl	Sl	Sl	Sl	Sl	Sl	Sl	Sl	Sl	Sl	Sl	Sl	Sn	Sl	Sl	Sl	Sl	Sl	Sl	Sl	Sl	Sl	Sl	Sl	Sl	Sl	Sl	Sl	Sl	Sl	Sl	Sl
solcap_snp_sl_17024	6	CHR06	37979081	Sl	Sl	Sl	Sl	Sl	Sl	Sl	Sl/Sn	Sl	Sl	Sl	Sl	Sl	Sl	Sl	Sl	Sl	Sl	Sl	Sl	Sl	Sl	Sl	Sl	Sl	Sl	Sn	Sl	Sl	Sl	Sl	Sl	Sl	Sl	Sl	Sl	Sl	Sl	Sl	Sl	Sl	Sl	Sl	Sl	Sl	Sl
solcap_snp_sl_42087	6	CHR06	38008839	Sl	Sl	Sl	Sl	Sl	Sl	Sl	Sl/Sn	Sl	Sl	Sl	Sl	Sl	Sl	Sl	Sl	Sl	Sl	Sl	Sl	Sl	Sl	Sl	Sl	Sl	Sl	Sn	Sl	Sl	Sl	Sl	Sl	Sl	Sl	Sl	Sl	Sl	Sl	Sl	Sl	Sl	Sl	Sl	Sl	Sl	Sl
solcap_snp_sl_42098	6	CHR06	38098865	Sl	Sl	Sl	Sl	Sl	Sl	Sl	Sl	Sl	Sl	Sl	Sl	Sl	Sl	Sl	Sl	Sl	Sl	Sl	Sl	Sl	Sl	Sl	Sl	Sl	Sl	Sn	Sl	Sl	Sl	Sl	Sl	Sl	Sl	Sl	Sl	Sl	Sl	Sl	Sl	Sl	Sl	Sl	Sl	Sl	Sl
SGN-U316705_snp691	6	CHR06	38100475	Sl	Sl	Sl	Sl	Sl	Sl	Sl	Sl	Sl	Sl	Sl	Sl	Sl	Sl	Sl	Sl	Sl	Sl	Sl	Sl	Sl	Sl	Sl	Sl	Sl	Sl	Sn	Sl	Sl	Sl	Sl	Sl	Sl	Sl	Sl	Sl	Sl	Sl	Sl	Sl	Sl	Sl	Sl	Sl	Sl	Sl
solcap_snp_sl_27215	6	CHR06	38384375	Sl	Sl	Sl	Sl	Sl	Sl	Sl	Sl	Sl	Sl	Sl	Sl	Sl	Sl	Sl	Sl	Sl	Sl	Sl	Sl	Sl	Sl	Sl	Sl	Sl	Sl	Sn	Sl	Sl	Sl	Sl	Sl	Sl	Sl	Sl	Sl	Sl	Sl	Sl	Sl	Sl	Sl	Sl	Sl	Sl	Sl
CL015656-0336	6	CHR06	38589996	Sl	Sl	Sl	Sl	Sl	Sl	Sl	Sl	Sl	Sl	Sl	Sl	Sl	Sl	Sl	Sl	Sl	Sl	Sl	Sl	Sl	Sl	Sl	Sl	Sl	Sl	Sn	Sl	Sl	Sl	Sl	Sl	Sl	Sl	Sl	Sl	Sl	Sl	Sl	Sl	Sl	Sl	Sl	Sl	Sl	Sl
solcap_snp_sl_39064	6	CHR06	38646874	Sl	Sl	Sl	Sl	Sl	Sl	Sl	Sl	Sl	Sl	Sl	Sl	Sl	Sl	Sl	Sl	Sl	Sl	Sl	Sl	Sl	Sl	Sl	Sl	Sl	Sl	Sn	Sl	Sl	Sl	Sl	Sl	Sl	Sl	Sl	Sl	Sl	Sl	Sl	Sl	Sl	Sl	Sl	Sl	Sl	Sl
solcap_snp_sl_39073	6	CHR06	38648136	Sl	Sl	Sl	Sl	Sl	Sl	Sl	Sl	Sl	Sl	Sl	Sl	Sl	Sl	Sl	Sl	Sl	Sl	Sl	Sl	Sl	Sl	Sl	Sl	Sl	Sl	Sn	Sl	Sl	Sl	Sl	Sl	Sl	Sl	Sl	Sl	Sl	Sl	Sl	Sl	Sl	Sl	Sl	Sl	Sl	Sl
solcap_snp_sl_39106	6	CHR06	38738917	Sl	Sl	Sl	Sl	Sl	Sl	Sl	Sl	Sl	Sl	Sl	Sl	Sl	Sl	Sl	Sl	Sl	Sl	Sl	Sl	Sl	Sl	Sl	Sl	Sl	Sl	Sn	Sl	Sl	Sl	Sl	Sl	Sl	Sl	Sl	Sl	Sl	Sl	Sl	Sl	Sl	Sl	Sl	Sl	Sl	Sl
solcap_snp_sl_39163	6	CHR06	38951021	Sl	Sl	Sl	Sl	Sl	Sl	Sl	Sl	Sl	Sl	Sl	Sl	Sl	Sl	Sl	Sl	Sl	Sl	Sl	Sl	Sl	Sl	Sl	Sl	Sl	Sl	Sn	Sl	Sl	Sl	Sl	Sl	Sl	Sl	Sl	Sl	Sl	Sl	Sl	Sl	Sl	Sl	Sl	Sl	Sl	Sl
solcap_snp_sl_39246	6	CHR06	39228465	Sl	Sl	Sl	Sl	Sl	Sl	Sl	Sl	Sl	Sl	Sl	Sl	Sl	Sl	Sl	Sl	Sl	Sl	Sl	Sl	Sl	Sl	Sl	Sl	Sl	Sl	Sn	Sl	Sl	Sl	Sl	Sl	Sl	Sl	Sl	Sl	Sl	Sl	Sl	Sl	Sl	Sl	Sl	Sl	Sl	Sl
solcap_snp_sl_39281	6	CHR06	39428866	Sl	Sl	Sl	Sl	Sl	Sl	Sl	Sl	Sl	Sl	Sl	Sl	Sl	Sl	Sl	Sl	Sl	Sl	Sl	Sl	Sl	Sl	Sl	Sl	Sl	Sl	Sn	Sl	Sl	Sl	Sl	Sl	Sl	Sl	Sl	Sl	Sl	Sl	Sl	Sl	Sl	Sl	Sl	Sl	Sl	Sl
solcap_snp_sl_39312	6	CHR06	39559319	Sl	Sl	Sl	Sl	Sl	Sl	Sl	Sl	Sl	Sl	Sl	Sl	Sl	Sl	Sl	Sl	Sl	Sl	Sl	Sl	Sl	Sl	Sl	Sl	Sl	Sl	Sl	Sl	Sl	Sl	Sn	Sn	Sl	Sl	Sl	Sl	Sl	Sl	Sl	Sl	Sl	Sl	Sl	Sl	Sl	Sl
solcap_snp_sl_39360	6	CHR06	39701492	Sl	Sl	Sl	Sl	Sl	Sl	Sl	Sl	Sl	Sl	Sl	Sl	Sl	Sl	Sl	Sl	Sl	Sl	Sl	Sl	Sl	Sl	Sl	Sl	Sl	Sl	Sl	Sl	Sl	Sl	Sn	Sn	Sl	Sl	Sl	Sl	Sl	Sl	Sl	Sl	Sl	Sl	Sl	Sl	Sl	Sl
solcap_snp_sl_57866	6	CHR06	39979509	Sl	Sl	Sl	Sl	Sl	Sl	Sl	Sl	Sl	Sl	Sl	Sl	Sl	Sl	Sl	Sl	Sl	Sl	Sl	Sl	Sl	Sl	Sl	Sl	Sl	Sl	Sl	Sl	Sl	Sl	Sn	Sn	Sl	Sl	Sl	Sl	Sl	Sl	Sl	Sl	Sl	Sl	Sl	Sl	Sl	Sl
solcap_snp_sl_57810	6	CHR06	40194103	Sl	Sl	Sl	Sl	Sl	Sl	Sl	Sl	Sl	Sl	Sl	Sl	Sl	Sl	Sl	Sl	Sl	Sl	Sl	Sl	Sl	Sl	Sl	Sl	Sl	Sl	Sl	Sl	Sl	Sl	Sn	Sn	Sl	Sl	Sl	Sl	Sl	Sl	Sl	Sl	Sl	Sl	Sl	Sl	Sl	Sl
solcap_snp_sl_57749	6	CHR06	40471569	Sl	Sl	Sl	Sl	Sl	Sl	Sl	Sl	Sl	Sl	Sl	Sl	Sl	Sl	Sl	Sl	Sl	Sl	Sl	Sl	Sl	Sl	Sl	Sl	Sl	Sl	Sl	Sl	Sl	Sl	Sn	Sn	Sl	Sl	Sl	Sn	Sl	Sl	Sl	Sl	Sl	Sl	Sl	Sl	Sl	Sl
solcap_snp_sl_57714	6	CHR06	40662301	Sl	Sl	Sl	Sl	Sl	Sl	Sl	Sl	Sl	Sl	Sl	Sl	Sl	Sl	Sl	Sl	Sl	Sl	Sl	Sl	Sl	Sl	Sl	Sl	Sl	Sl	Sl	Sl	Sl	Sl	Sn	Sn	Sl	Sl	Sl	Sn	Sl	Sl	Sl	Sl	Sl	Sl	Sl	Sl	Sl	Sl
solcap_snp_sl_57607	6	CHR06	41074066	Sl	Sl	Sl	Sl	Sl	Sl	Sl	Sl	Sl	Sl	Sl	Sl	Sl	Sl	Sl	Sl	Sl	Sl	Sl	Sl	Sl	Sl	Sl	Sl	Sl	Sl	Sl	Sl	Sl	Sl	Sn	Sn	Sl	Sl	Sl	Sn	Sl	Sl	Sl	Sl	Sl	Sl	Sl	Sl	Sl	Sl
solcap_snp_sl_24450	6	CHR06	41150770	Sl	Sl	Sl	Sl	Sl	Sl	Sl	Sl	Sl	Sl	Sl	Sl	Sl	Sl	Sl	Sl	Sl	Sl	Sl	Sl	Sl	Sl	Sl	Sl	Sl	Sl	Sl	Sl	Sl	Sl	Sn	Sn	Sl	Sl	Sl	Sn	Sl	Sl	Sl	Sl	Sl	Sl	Sl	Sl	Sl	Sl
solcap_snp_sl_57594	6	CHR06	41150984	Sl	Sl	Sl	Sl	Sl	Sl	Sl	Sl	Sl	Sl	Sl	Sl	Sl	Sl	Sl	Sl	Sl	Sl	Sl	Sl	Sl	Sl	Sl	Sl	Sl	Sl	Sl	Sl	Sl	Sl	Sn	Sn	Sl	Sl	Sl	Sn	Sl	Sl	Sl	Sl	Sl	Sl	Sl	Sl	Sl	Sl
solcap_snp_sl_57590	6	CHR06	41160936	Sl	Sl	Sl	Sl	Sl	Sl	Sl	Sl	Sl	Sl	Sl	Sl	Sl	Sl	Sl	Sl	Sl	Sl	Sl	Sl	Sl	Sl	Sl	Sl	Sl	Sl	Sl	Sl	Sl	Sl	Sn	Sn	Sl	Sl	Sl	Sn	Sl	Sl	Sl	Sl	Sl	Sl	Sl	Sl	Sl	Sl
SL10882_924	6	CHR06	41163089	Sl	Sl	Sl	Sl	Sl	Sl	Sl	Sl	Sl	Sl	Sl	Sl	Sl	Sl	Sl	Sl	Sl	Sl	Sl	Sl	Sl	Sl	Sl	Sl	Sl	Sl	Sl	Sl	Sl	Sl	Sn	Sn	Sl	Sl	Sl	Sn	Sl	Sl	Sl	Sl	Sl	Sl	Sl	Sl	Sl	Sl
solcap_snp_sl_24449	6	CHR06	41164804	Sl	Sl	Sl	Sl	Sl	Sl	Sl	Sl	Sl	Sl	Sl	Sl	Sl	Sl	Sl	Sl	Sl	Sl	Sl	Sl	Sl	Sl	Sl	Sl	Sl	Sl	Sl	Sl	Sl	Sl	Sn	Sn	Sl	Sl	Sl	Sn	Sl	Sl	Sl	Sl	Sl	Sl	Sl	Sl	Sl	Sl
solcap_snp_sl_57574	6	CHR06	41208556	Sl	Sl	Sl	Sl	Sl	Sl	Sl	Sl	Sl	Sl	Sl	Sl	Sl	Sl	Sl	Sl	Sl	Sl	Sl	Sl	Sl	Sl	Sl	Sl	Sl	Sl	Sl	Sl	Sl	Sl	Sn	Sn	Sl	Sl	Sl	Sn	Sl	Sl	Sl	Sl	Sl	Sl	Sl	Sl	Sl	Sl
solcap_snp_sl_24445	6	CHR06	41211820	Sl	Sl	Sl	Sl	Sl	Sl	Sl	Sl	Sl	Sl	Sl	Sl	Sl	Sl	Sl	Sl	Sl	Sl	Sl	Sl	Sl	Sl	Sl	Sl	Sl	Sl	Sl	Sl	Sl	Sl	Sn	Sn	Sl	Sl	Sl	Sn	Sl	Sl	Sl	Sl	Sl	Sl	Sl	Sl	Sl	Sl
solcap_snp_sl_24440	6	CHR06	41239340	Sl	Sl	Sl	Sl	Sl	Sl	Sl	Sl	Sl	Sl	Sl	Sl	Sl	Sl	Sl	Sl	Sl	Sl	Sl	Sl	Sl	Sl	Sl	Sl	Sl	Sl	Sl	Sl	Sl	Sl	Sn	Sn	Sl	Sl	Sl	Sn	Sl	Sl	Sl	Sl	Sl	Sl	Sl	Sl	Sl	Sl
solcap_snp_sl_57533	6	CHR06	41309254	Sl	Sl	Sl	Sl	Sl	Sl	Sl	Sl	Sl	Sl	Sl	Sl	Sl	Sl	Sl	Sl	Sl	Sl	Sl	Sl	Sl	Sl	Sl	Sl	Sl	Sl	Sl	Sl	Sl	Sl	Sn	Sn	Sl	Sl	Sl	Sn	Sl	Sl	Sl	Sl	Sl	Sl	Sl	Sl	Sl	Sl
solcap_snp_sl_24437	6	CHR06	41386640	Sl	Sl	Sl	Sl	Sl	Sl	Sl	Sl	Sl	Sl	Sl	Sl	Sl	Sl	Sl	Sl	Sl	Sl	Sl	Sl	Sl	Sl	Sl	Sl	Sl	Sl	Sl	Sl	Sl	Sl	Sn	Sn	Sl	Sl	Sl	Sn	Sl	Sl	Sl	Sl	Sl	Sl	Sl	Sl	Sl	Sl
solcap_snp_sl_24436	6	CHR06	41398040	Sl	Sl	Sl	Sl	Sl	Sl	Sl	Sl	Sl	Sl	Sl	Sl	Sl	Sl	Sl	Sl	Sl	Sl	Sl	Sl	Sl	Sl	Sl	Sl	Sl	Sl	Sl	Sl	Sl	Sl	Sn	Sn	Sl	Sl	Sl	Sn	Sl	Sl	Sl	Sl	Sl	Sl	Sl	Sl	Sl	Sl
CL015545-0057_solcap_snp_sl_57521	6	CHR06	41425030	Sl	Sl	Sl	Sl	Sl	Sl	Sl	Sl	Sl	Sl	Sl	Sl	Sl	Sl	Sl	Sl	Sl	Sl	Sl	Sl	Sl	Sl	Sl	Sl	Sl	Sl	Sl	Sl	Sl	Sl	Sn	Sn	Sl	Sl	Sl	Sn	Sl	Sl	Sl	Sl	Sl	Sl	Sl	Sl	Sl	Sl
solcap_snp_sl_57465	6	CHR06	41635891	Sl	Sl	Sl	Sl	Sl	Sl	Sl	Sl	Sl	Sl	Sl	Sl	Sl	Sl	Sl	Sl	Sl	Sl	Sl	Sl	Sl	Sl	Sl	Sl	Sl	Sl	Sl	Sl	Sl	Sl	Sn	Sn	Sl	Sl	Sl	Sn	Sl	Sl	Sl	Sl	Sl	Sl	Sl	Sl	Sl	Sl
solcap_snp_sl_57455	6	CHR06	41701735	Sl	Sl	Sl	Sl	Sl	Sl	Sl	Sl	Sl	Sl	Sl	Sl	Sl	Sl	Sl	Sl	Sl	Sl	Sl	Sl	Sl	Sl	Sl	Sl	Sl	Sl	Sl	Sl	Sl	Sn	Sn	Sn	Sl	Sl	Sl	Sn	Sl	Sl	Sl	Sl	Sl	Sl	Sl	Sl	Sl	Sl
solcap_snp_sl_57228	6.1	CHR06	43175378	Sl	Sl	Sl	Sl	Sl	Sl	Sl	Sl	Sl	Sl	Sl	Sl	Sl	Sl	Sl	Sl	Sn	Sl	Sl	Sl	Sn	Sn	Sn	Sl	Sl	Sl	Sl	Sl	Sl	Sl	Sl	Sl	Sl	Sl	Sl	Sl	Sl	Sl	Sl	Sl	Sl	Sl	Sl	Sl	Sl	Sl
solcap_snp_sl_57217	6.1	CHR06	43293982	Sl	Sl	Sl	Sl	Sl	Sl	Sl	Sl	Sl	Sl	Sl	Sl	Sl	Sl	Sl	Sl	Sn	Sl	Sl	Sl	Sn	Sn	Sn	Sl	Sl	Sl	Sl	Sl	Sl	Sl	Sl	Sl	Sl	Sl	Sl	Sl	Sl	Sl	Sl	Sl	Sl	Sl	Sl	Sl	Sl	Sl
CL015955-0552	6.1	CHR06	43398245	Sl	Sl	Sl	Sl	Sl	Sl	Sl	Sl	Sl	Sl	Sl	Sl	Sl	Sl	Sl	Sl	Sn	Sl	Sl	Sl	Sn	Sn	Sn	Sl	Sl	Sl	Sl	Sl	Sl	Sl	Sl	Sl	Sl	Sl	Sl	Sl	Sl	Sl	Sl	Sl	Sl	Sl	Sl	Sl	Sl	Sl
solcap_snp_sl_19852	6.1	CHR06	43667860	Sl	Sl	Sl	Sl	Sl	Sl	Sl	Sl	Sl	Sl	Sl	Sl	Sl	Sl	Sl	Sl	Sn	Sl	Sl	Sl	Sn	Sn	Sn	Sl	Sl	Sl	Sl	Sl	Sl	Sl	Sl	Sl	Sl	Sl	Sl	Sl	Sl	Sl	Sl	Sl	Sl	Sl	Sl	Sl	Sl	Sl
solcap_snp_sl_57155	6.1	CHR06	43681743	Sl	Sl	Sl	Sl	Sl	Sl	Sl	Sl	Sl	Sl	Sl	Sl	Sl	Sl	Sl	Sl	Sn	Sl	Sl	Sl	Sn	Sn	Sn	Sl	Sl	Sl	Sl	Sl	Sl	Sl	Sl	Sl	Sl	Sl	Sl	Sl	Sl	Sl	Sl	Sl	Sl	Sl	Sl	Sl	Sl	Sl
solcap_snp_sl_54500	6.1	CHR06	44324731	Sl	Sl	Sl	Sl	Sl	Sl	Sl	Sl	Sl	Sl	Sl	Sl	Sl	Sl	Sl	Sl	Sn	Sl	Sl	Sl	Sn	Sn	Sn	Sl	Sl	Sl	Sl	Sl	Sl	Sl	Sl	Sl	Sl	Sl	Sl	Sl	Sl	Sl	Sl	Sl	Sl	Sl	Sl	Sl	Sl	Sl
CL016899-0340	6.1	CHR06	44329703	Sl	Sl	Sl	Sl	Sl	Sl	Sl	Sl	Sl	Sl	Sl	Sl	Sl	Sl	Sl	Sl	Sn	Sl	Sl	Sl	Sn	Sn	Sn	Sl	Sl	Sl	Sl	Sl	Sl	Sl	Sl	Sl	Sl	Sl	Sl	Sl	Sl	Sl	Sl	Sl	Sl	Sl	Sl	Sl	Sl	Sl
CL015627-0229	6.1	CHR06	44457728	Sl	Sl	Sl	Sl	Sl	Sl	Sl	Sl	Sl	Sl	Sl	Sl	Sl	Sl	Sl	Sl	Sn	Sl	Sl	Sl	Sn	Sl	Sn	Sl	Sl	Sl	Sl	Sl	Sl	Sl	Sl	Sl	Sl	Sl	Sl	Sl	Sl	Sl	Sl	Sl	Sl	Sl	Sl	Sl	Sl	Sl
solcap_snp_sl_54457	6.1	CHR06	44534010	Sl	Sl	Sl	Sl	Sl	Sl	Sl	Sl	Sl	Sl	Sl	Sl	Sl	Sl	Sl	Sl	Sn	Sl	Sl	Sl	Sn	Sl	Sn	Sl	Sl	Sl	Sl	Sl	Sl	Sl	Sl	Sl	Sl	Sl	Sl	Sl	Sl	Sl	Sl	Sl	Sl	Sl	Sl	Sl	Sl	Sl
solcap_snp_sl_31729	6.1	CHR06	44541711	Sl	Sl	Sl	Sl	Sl	Sl	Sl	Sl	Sl	Sl	Sl	Sl	Sl	Sl	Sl	Sl	Sn	Sl	Sl	Sl	Sn	Sl	Sn	Sl	Sl	Sl	Sl	Sl	Sl	Sl	Sl	Sl	Sl	Sl	Sl	Sl	Sl	Sl	Sl	Sl	Sl	Sl	Sl	Sl	Sl	Sl
SGN-U578566_snp704_solcap_snp_sl_54417	6.1	CHR06	44657262	Sl	Sl	Sl	Sl	Sl	Sl	Sl	Sl	Sl	Sl	Sl	Sl	Sl	Sl	Sl	Sl	Sn	Sl	Sl	Sl	Sn	Sl	Sn	Sl	Sl	Sl	Sl	Sl	Sl	Sl	Sl	Sl	Sl	Sl	Sl	Sl	Sl	Sl	Sl	Sl	Sl	Sl	Sl	Sl	Sl	Sl
2819_5_183_b	6.1	CHR06	44714347	Sl	Sl	Sl	Sl	Sl	Sl	Sl	Sl	Sl	Sl	Sl	Sl	Sl	Sl	Sl	Sl	Sn	Sl	Sl	Sl	Sn	Sl	Sn	Sl	Sl	Sl	Sl	Sl	Sl	Sl	Sl	Sl	Sl	Sl	Sl	Sl	Sl	Sl	Sl	Sl	Sl	Sl	Sl	Sl	Sl	Sl
CL016876-0144	6.1	CHR06	44717805	Sl	Sl	Sl	Sl	Sl	Sl	Sl	Sl	Sl	Sl	Sl	Sl	Sl	Sl	Sl	Sl	Sn	Sl	Sl	Sl	Sn	Sl	Sn	Sl	Sl	Sl	Sl	Sl	Sl	Sl	Sl	Sl	Sl	Sl	Sl	Sl	Sl	Sl	Sl	Sl	Sl	Sl	Sl	Sl	Sl	Sl
SGN-U567706_snp723_solcap_snp_sl_31712	6.1	CHR06	44784485	Sl	Sl	Sl	Sl	Sl	Sl	Sl	Sl	Sl	Sl	Sl	Sl	Sl	Sl	Sl	Sl	Sn	Sl	Sl	Sl	Sn	Sl	Sn	Sl	Sl	Sl	Sl	Sl	Sl	Sl	Sl	Sl	Sl	Sl	Sl	Sl	Sl	Sl	Sl	Sl	Sl	Sl	Sl	Sl	Sl	Sl
solcap_snp_sl_31708	6.1	CHR06	44821265	Sl	Sl	Sl	Sl	Sl	Sl	Sl	Sl	Sl	Sl	Sl	Sl	Sl	Sl	Sl	Sl	Sn	Sl	Sl	Sl	Sn	Sl	Sn	Sl	Sl	Sl	Sl	Sl	Sl	Sl	Sl	Sl	Sl	Sl	Sl	Sl	Sl	Sl	Sl	Sl	Sl	Sl	Sl	Sl	Sl	Sl
solcap_snp_sl_31701	6.1	CHR06	44834562	Sl	Sl	Sl	Sl	Sl	Sl	Sl	Sl	Sl	Sl	Sl	Sl	Sl	Sl	Sl	Sl	Sn	Sl	Sl	Sl	Sn	Sl	Sn	Sl	Sl	Sl	Sl	Sl	Sl	Sl	Sl	Sl	Sl	Sl	Sl	Sl	Sl	Sl	Sl	Sl	Sl	Sl	Sl	Sl	Sl	Sl
SGN-U579138_snp745	6.1	CHR06	44851696	Sl	Sl	Sl	Sl	Sl	Sl	Sl	Sl	Sl	Sl	Sl	Sl	Sl	Sl	Sl	Sl	Sn	Sl	Sl	Sl	Sn	Sl	Sn	Sl	Sl	Sl	Sl	Sl	Sl	Sl	Sl	Sl	Sl	Sl	Sl	Sl	Sl	Sl	Sl	Sl	Sl	Sl	Sl	Sl	Sl	Sl
C2_At1g20050_577_b	6.1	CHR06	44860948	Sl	Sl	Sl	Sl	Sl	Sl	Sl	Sl	Sl	Sl	Sl	Sl	Sl	Sl	Sl	Sl	Sn	Sl	Sl	Sl	Sn	Sl	Sn	Sl	Sl	Sl	Sl	Sl	Sl	Sl	Sl	Sl	Sl	Sl	Sl	Sl	Sl	Sl	Sl	Sl	Sl	Sl	Sl	Sl	Sl	Sl
C2_At1g20050_230_b	6.1	CHR06	44861295	Sl	Sl	Sl	Sl	Sl	Sl	Sl	Sl	Sl	Sl	Sl	Sl	Sl	Sl	Sl	Sl	Sn	Sl	Sl	Sl	Sn	Sl	Sn	Sl	Sl	Sl	Sl	Sl	Sl	Sl	Sl	Sl	Sl	Sl	Sl	Sl	Sl	Sl	Sl	Sl	Sl	Sl	Sl	Sl	Sl	Sl
solcap_snp_sl_24258	6.1	CHR06	44977676	Sl	Sl	Sl	Sl	Sl	Sl	Sl	Sl	Sl	Sl	Sl	Sl	Sl	Sl	Sl	Sl	Sn	Sl	Sl	Sl	Sn	Sl	Sn	Sl	Sl	Sl	Sl	Sl	Sl	Sl	Sl	Sl	Sl	Sl	Sl	Sl	Sl	Sl	Sl	Sl	Sl	Sl	Sl	Sl	Sl	Sl
solcap_snp_sl_24256	6.1	CHR06	44981475	Sl	Sl	Sl	Sl	Sl	Sl	Sl	Sl	Sl	Sl	Sl	Sl	Sl	Sl	Sl	Sl	Sn	Sl	Sl	Sl	Sn	Sl	Sn	Sl	Sl	Sl	Sl	Sl	Sl	Sl	Sl	Sl	Sl	Sl	Sl	Sl	Sl	Sl	Sl	Sl	Sl	Sl	Sl	Sl	Sl	Sl
solcap_snp_sl_24255	6.1	CHR06	44981982	Sl	Sl	Sl	Sl	Sl	Sl	Sl	Sl	Sl	Sl	Sl	Sl	Sl	Sl	Sl	Sl	Sn	Sl	Sl	Sl	Sn	Sl	Sn	Sl	Sl	Sl	Sl	Sl	Sl	Sl	Sl	Sl	Sl	Sl	Sl	Sl	Sl	Sl	Sl	Sl	Sl	Sl	Sl	Sl	Sl	Sl
solcap_snp_sl_54339	6.1	CHR06	45030122	Sl	Sl	Sl	Sl	Sl	Sl	Sl	Sl	Sl	Sl	Sl	Sl	Sl	Sl	Sl	Sl	Sn	Sl	Sn	Sl	Sn	Sl	Sn	Sl	Sl	Sl	Sl	Sl	Sl	Sl	Sl	Sl	Sl	Sl	Sl	Sl	Sl	Sl	Sl	Sl	Sl	Sl	Sl	Sl	Sl	Sl
U146140_177c	6.1	CHR06	45077325	Sl	Sl	Sl	Sl	Sl	Sl	Sl	Sl	Sl	Sl	Sl	Sl	Sl	Sl	Sl	Sl	Sn	Sl	Sn	Sl	Sn	Sl	Sn	Sl	Sl	Sl	Sl	Sl	Sl	Sl	Sl	Sl	Sl	Sl	Sl	Sl	Sl	Sl	Sl	Sl	Sl	Sl	Sl	Sl	Sl	Sl
U146140_479c	6.1	CHR06	45077626	Sl	Sl	Sl	Sl	Sl	Sl	Sl	Sl	Sl	Sl	Sl	Sl	Sl	Sl	Sl	Sl	Sn	Sl	Sn	Sl	Sn	Sl	Sn	Sl	Sl	Sl	Sl	Sl	Sl	Sl	Sl	Sl	Sl	Sl	Sl	Sl	Sl	Sl	Sl	Sl	Sl	Sl	Sl	Sl	Sl	Sl
solcap_snp_sl_31676	6.1	CHR06	45128772	Sl	Sl	Sl	Sl	Sl	Sl	Sl	Sl	Sl	Sl	Sl	Sl	Sl	Sl	Sl	Sl	Sn	Sl	Sn	Sl	Sn	Sl	Sn	Sl	Sl	Sl	Sl	Sl	Sl	Sl	Sl	Sl	Sl	Sl	Sl	Sl	Sl	Sl	Sl	Sl	Sl	Sl	Sl	Sl	Sl	Sl
solcap_snp_sl_54214	6.1	CHR06	45759915	Sl	Sl	Sl	Sl	Sl	Sl	Sl	Sl	Sl	Sl	Sl	Sl	Sl	Sl	Sl	Sl	Sn	Sl	Sn	Sl	Sn	Sl	Sl	Sl	Sl	Sl	Sl	Sl	Sl	Sl	Sl	Sl	Sl	Sl	Sl	Sl	Sl	Sl	Sl	Sl	Sl	Sl	Sl	Sl	Sl	Sl
solcap_snp_sl_68725	7	CHR07	68730	Sl	Sl	Sl	Sn	Sn	Sl	Sl	Sl	Sl	Sl	Sl	Sl	Sl	Sl	Sl	Sl	Sl	Sl	Sl	Sl	Sn	Sn	Sl	Sl	Sl	Sl	Sl	Sl	Sl	Sl	Sl	Sl	Sl	Sl	Sl	Sl	Sl	Sl	Sl	Sl	Sl	Sl	Sl	Sn	Sl	Sl
solcap_snp_sl_68671	7	CHR07	266297	Sl	Sl	Sl	Sn	Sn	Sl	Sl	Sl	Sl	Sl	Sl	Sl	Sl	Sl	Sl	Sl	Sl	Sl	Sl	Sl	Sn	Sn	Sl	Sl	Sl	Sl	Sl	Sl	Sl	Sl	Sl	Sl	Sl	Sl	Sl	Sl	Sl	Sl	Sl	Sl	Sl	Sl	Sl	Sn	Sl	Sl
solcap_snp_sl_68652	7	CHR07	300383	Sl	Sl	Sl	Sn	Sn	Sl	Sl	Sl	Sl	Sl	Sl	Sl	Sl	Sl	Sl	Sl	Sl	Sl	Sl	Sl	Sn	Sn	Sl	Sl	Sl	Sl	Sl	Sl	Sl	Sl	Sl	Sl	Sl	Sl	Sl	Sl	Sl	Sl	Sl	Sl	Sl	Sl	Sl	Sn	Sl	Sl
SGN-U599029_snp526	7	CHR07	375158	Sl	Sl	Sl	Sn	Sn	Sl	Sl	Sl	Sl	Sl	Sl	Sl	Sl	Sl	Sl	Sl	Sl	Sl	Sl	Sl	Sn	Sn	Sl	Sl	Sl	Sl	Sl	Sl	Sl	Sl	Sl	Sl	Sl	Sl	Sl	Sl	Sl	Sl	Sl	Sl	Sl	Sl	Sl	Sn	Sl	Sl
solcap_snp_sl_68592	7	CHR07	538753	Sl	Sl	Sl	Sn	Sn	Sl	Sl	Sl	Sl	Sl	Sl	Sl	Sl	Sl	Sl	Sl	Sl	Sl	Sl	Sl	Sn	Sn	Sl	Sl	Sl	Sl	Sl	Sl	Sl	Sl	Sl	Sl	Sl	Sl	Sl	Sl	Sl	Sl	Sl	Sl	Sl	Sl	Sl	Sn	Sl	Sl
solcap_snp_sl_11232	7	CHR07	681434	Sl	Sl	Sl	Sn	Sn	Sl	Sl	Sl	Sl	Sl	Sl	Sl	Sl	Sl	Sl	Sl	Sl	Sl	Sl	Sl	Sn	Sn	Sl	Sl	Sl	Sl	Sl	Sl	Sl	Sl	Sl	Sl	Sl	Sl	Sl	Sl	Sl	Sl	Sl	Sl	Sl	Sl	Sl	Sn	Sl	Sl
CL009238-0554	7	CHR07	778469	Sl	Sl	Sl	Sn	Sn	Sl	Sl	Sl	Sl	Sl	Sl	Sl	Sl	Sl	Sl	Sl	Sl	Sl	Sl	Sl	Sn	Sn	Sl	Sl	Sl	Sl	Sl	Sl	Sl	Sl	Sl	Sl	Sl	Sl	Sl	Sl	Sl	Sl	Sl	Sl	Sl	Sl	Sl	Sn	Sl	Sl
solcap_snp_sl_11221	7	CHR07	873732	Sl	Sl	Sl	Sn	Sn	Sl	Sl	Sl	Sl	Sl	Sl	Sl	Sl	Sl	Sl	Sl	Sl	Sl	Sl	Sl	Sn	Sn	Sl	Sl	Sl	Sl	Sl	Sl	Sl	Sl	Sl	Sl	Sl	Sl	Sl	Sl	Sl	Sl	Sl	Sl	Sl	Sl	Sl	Sn	Sl	Sl
solcap_snp_sl_68480	7	CHR07	983528	Sl	Sl	Sl	Sn	Sn	Sl	Sl	Sl	Sl	Sl	Sl	Sl	Sl	Sl	Sl	Sl	Sl	Sl	Sl	Sl	Sn	Sn	Sl	Sl	Sl	Sl	Sl	Sl	Sl	Sl	Sl	Sl	Sl	Sl	Sl	Sl	Sl	Sl	Sl	Sl	Sl	Sl	Sl	Sn	Sl	Sl
solcap_snp_sl_68417	7	CHR07	1345699	Sl	Sl	Sl	Sn	Sn	Sl	Sl	Sl	Sl	Sl	Sl	Sl	Sl	Sl	Sl	Sl	Sl	Sl	Sl	Sl	Sn	Sn	Sl	Sl	Sl	Sl	Sl	Sl	Sl	Sl	Sl	Sl	Sl	Sl	Sl	Sl	Sl	Sl	Sl	Sl	Sl	Sl	Sl	Sn	Sl	Sl
solcap_snp_sl_11205	7	CHR07	1375143	Sl	Sl	Sl	Sn	Sn	Sl	Sl	Sl	Sl	Sl	Sl	Sl	Sl	Sl	Sl	Sl	Sl	Sl	Sl	Sl	Sn	Sn	Sl	Sl	Sl	Sl	Sl	Sl	Sl	Sl	Sl	Sl	Sl	Sl	Sl	Sl	Sl	Sl	Sl	Sl	Sl	Sl	Sl	Sn	Sl	Sl
solcap_snp_sl_68398	7	CHR07	1557551	Sl	Sl	Sl	Sn	Sn	Sl	Sl	Sl	Sl	Sl	Sl	Sl	Sl	Sl	Sl	Sl	Sl	Sl	Sl	Sl	Sn	Sn	Sl	Sl	Sl	Sl	Sl	Sl	Sl	Sl	Sl	Sl	Sl	Sl	Sl	Sl	Sl	Sl	Sl	Sl	Sl	Sl	Sl	Sn	Sl	Sl
solcap_snp_sl_22109	7	CHR07	1819971	Sl	Sl	Sl	Sn	Sn	Sl	Sl	Sl	Sl	Sl	Sl	Sl	Sl	Sl	Sl	Sl	Sl	Sl	Sl	Sl	Sn	Sn	Sl	Sl	Sl	Sl	Sl	Sl	Sl	Sl	Sl	Sl	Sl	Sl	Sl	Sl	Sl	Sl	Sl	Sl	Sl	Sl	Sl	Sn	Sl	Sl
solcap_snp_sl_68296	7	CHR07	1887401	Sl	Sl	Sl	Sn	Sn	Sl	Sl	Sl	Sl	Sl	Sl	Sl	Sl	Sl	Sl	Sl	Sl	Sl	Sl	Sl	Sn	Sn	Sl	Sl	Sl	Sl	Sl	Sl	Sl	Sl	Sl	Sl	Sl	Sl	Sl	Sl	Sl	Sl	Sl	Sl	Sl	Sl	Sl	Sn	Sl	Sl
SGN-U577663_snp786_solcap_snp_sl_68283	7	CHR07	1919491	Sl	Sl	Sl	Sn	Sn	Sl	Sl	Sl	Sl	Sl	Sl	Sl	Sl	Sl	Sl	Sl	Sl	Sl	Sl	Sl	Sn	Sn	Sl	Sl	Sl	Sl	Sl	Sl	Sl	Sl	Sl	Sl	Sl	Sl	Sl	Sl	Sl	Sl	Sl	Sl	Sl	Sl	Sl	Sn	Sl	Sl
SGN-U576236_snp424	7	CHR07	2011211	Sl	Sl	Sl	Sn	Sn	Sl	Sl	Sl	Sl	Sl	Sl	Sl	Sl	Sl	Sl	Sl	Sl	Sl	Sl	Sl	Sn	Sn	Sl	Sl	Sl	Sl	Sl	Sl	Sl	Sl	Sl	Sl	Sl	Sl	Sl	Sl	Sl	Sl	Sl	Sl	Sl	Sl	Sl	Sn	Sl	Sl
solcap_snp_sl_22104	7	CHR07	2087565	Sl	Sl	Sl	Sn	Sn	Sl	Sl	Sl	Sl	Sl	Sl	Sl	Sl	Sl	Sl	Sl	Sl	Sl	Sl	Sl	Sn	Sn	Sl	Sl	Sl	Sl	Sl	Sl	Sl	Sl	Sl	Sl	Sl	Sl	Sl	Sl	Sl	Sl	Sl	Sl	Sl	Sl	Sl	Sn	Sl	Sl
solcap_snp_sl_22103	7	CHR07	2126922	Sl	Sl	Sl	Sn	Sn	Sl	Sl	Sl	Sl	Sl	Sl	Sl	Sl	Sl	Sl	Sl	Sl	Sl	Sl	Sl	Sn	Sn	Sl	Sl	Sl	Sl	Sl	Sl	Sl	Sl	Sl	Sl	Sl	Sl	Sl	Sl	Sl	Sl	Sl	Sl	Sl	Sl	Sl	Sn	Sl	Sl
solcap_snp_sl_22102	7	CHR07	2131288	Sl	Sl	Sl	Sn	Sn	Sl	Sl	Sl	Sl	Sl	Sl	Sl	Sl	Sl	Sl	Sl	Sl	Sl	Sl	Sl	Sn	Sn	Sl	Sl	Sl	Sl	Sl	Sl	Sl	Sl	Sl	Sl	Sl	Sl	Sl	Sl	Sl	Sl	Sl	Sl	Sl	Sl	Sl	Sn	Sl	Sl
CL016638-0071	7	CHR07	2311037	Sl	Sl	Sl	Sn	Sn	Sl	Sl	Sl	Sl	Sl	Sl	Sl	Sl	Sl	Sl	Sl	Sl	Sl	Sl	Sl	Sn	Sn	Sl	Sl	Sl	Sl	Sl	Sl	Sl	Sl	Sl	Sl	Sl	Sl	Sl	Sl	Sl	Sl	Sl	Sl	Sl	Sl	Sl	Sn	Sl	Sl
solcap_snp_sl_68166	7	CHR07	2354528	Sl	Sl	Sl	Sn	Sn	Sl	Sl	Sl	Sl	Sl	Sl	Sl	Sl	Sl	Sl	Sl	Sl	Sl	Sl	Sl	Sn	Sn	Sl	Sl	Sl	Sl	Sl	Sl	Sl	Sl	Sl	Sl	Sl	Sl	Sl	Sl	Sl	Sl	Sl	Sl	Sl	Sl	Sl	Sn	Sl	Sl
solcap_snp_sl_68143	7	CHR07	2439123	Sl	Sl	Sl	Sn	Sn	Sl	Sl	Sl	Sl	Sl	Sl	Sl	Sl	Sl	Sl	Sl	Sl	Sl	Sl	Sl	Sn	Sn	Sl	Sl	Sl	Sl	Sl	Sl	Sl	Sl	Sl	Sl	Sl	Sl	Sl	Sl	Sl	Sl	Sl	Sl	Sl	Sl	Sl	Sn	Sl	Sl
solcap_snp_sl_68098	7	CHR07	2772358	Sl	Sl	Sl	Sn	Sn	Sl	Sl	Sl	Sl	Sl	Sl	Sl	Sl	Sl	Sl	Sl	Sl	Sl	Sl	Sl	Sn	Sn	Sl	Sl	Sl	Sl	Sl	Sl	Sl	Sl	Sl	Sl	Sl	Sl	Sl	Sl	Sl	Sl	Sl	Sl	Sl	Sl	Sl	Sn	Sl	Sl
solcap_snp_sl_15789	7	CHR07	2875712	Sl	Sl	Sl	Sn	Sn	Sl	Sl	Sl	Sl	Sl	Sl	Sl	Sl	Sl	Sl	Sl	Sl	Sl	Sl	Sl	Sn	Sn	Sl	Sl	Sl	Sl	Sl	Sl	Sl	Sl	Sl	Sl	Sl	Sl	Sl	Sl	Sl	Sl	Sl	Sl	Sl	Sl	Sl	Sn	Sl	Sl
solcap_snp_sl_15785	7	CHR07	2883786	Sl	Sl	Sl	Sn	Sn	Sl	Sl	Sl	Sl	Sl	Sl	Sl	Sl	Sl	Sl	Sl	Sl	Sl	Sl	Sl	Sn	Sn	Sl	Sl	Sl	Sl	Sl	Sl	Sl	Sl	Sl	Sl	Sl	Sl	Sl	Sl	Sl	Sl	Sl	Sl	Sl	Sl	Sl	Sn	Sl	Sl
solcap_snp_sl_15780	7	CHR07	3077621	Sl	Sl	Sl	Sn	Sn	Sl	Sl	Sl	Sl	Sl	Sl	Sl	Sl	Sl	Sl	Sl	Sl	Sl	Sl	Sl	Sn	Sn	Sl	Sl	Sl	Sl	Sl	Sl	Sl	Sl	Sl	Sl	Sl	Sl	Sl	Sl	Sl	Sl	Sl	Sl	Sl	Sl	Sl	Sn	Sl	Sl
solcap_snp_sl_68044	7	CHR07	3078229	Sl	Sl	Sl	Sn	Sn	Sl	Sl	Sl	Sl	Sl	Sl	Sl	Sl	Sl	Sl	Sl	Sl	Sl	Sl	Sl	Sn	Sn	Sl	Sl	Sl	Sl	Sl	Sl	Sl	Sl	Sl	Sl	Sl	Sl	Sl	Sl	Sl	Sl	Sl	Sl	Sl	Sl	Sl	Sn	Sl	Sl
solcap_snp_sl_68008	7	CHR07	3178127	Sl	Sl	Sl	Sn	Sn	Sl	Sl	Sl	Sl	Sl	Sl	Sl	Sl	Sl	Sl	Sl	Sl	Sl	Sl	Sl	Sn	Sn	Sl	Sl	Sl	Sl	Sl	Sl	Sl	Sl	Sl	Sl	Sl	Sl	Sl	Sl	Sl	Sl	Sl	Sl	Sl	Sl	Sl	Sn	Sl	Sl
SL10853_1329	7	CHR07	3337358	Sl	Sl	Sn	Sn	Sn	Sl	Sl	Sl	Sl	Sl	Sl	Sl	Sl	Sl	Sl	Sl	Sl	Sl	Sl	Sl	Sl	Sn	Sl	Sl	Sl	Sl	Sl	Sl	Sl	Sl	Sl	Sl	Sl	Sl	Sl	Sl	Sl	Sl	Sl	Sl	Sl	Sl	Sl	Sn	Sl	Sl
solcap_snp_sl_67984	7	CHR07	3360966	Sl	Sl	Sn	Sn	Sn	Sl	Sl	Sl	Sl	Sl	Sl	Sl	Sl	Sl	Sl	Sl	Sl	Sl	Sl	Sl	Sl	Sn	Sl	Sl	Sl	Sl	Sl	Sl	Sl	Sl	Sl	Sl	Sl	Sl	Sl	Sl	Sl	Sl	Sl	Sl	Sl	Sl	Sl	Sn	Sl	Sl
solcap_snp_sl_67977	7	CHR07	3398993	Sl	Sl	Sn	Sn	Sn	Sl	Sl	Sl	Sl	Sl	Sl	Sl	Sl	Sl	Sl	Sl	Sl	Sl	Sl	Sl	Sl	Sn	Sl	Sl	Sl	Sl	Sl	Sl	Sl	Sl	Sl	Sl	Sl	Sl	Sl	Sl	Sl	Sl	Sl	Sl	Sl	Sl	Sl	Sn	Sl	Sl
solcap_snp_sl_22071	7	CHR07	3447127	Sl	Sl	Sn	Sn	Sn	Sl	Sl	Sl	Sl	Sl	Sl	Sl	Sl	Sl	Sl	Sl	Sl	Sl	Sl	Sl	Sl	Sn	Sl	Sl	Sl	Sl	Sl	Sl	Sl	Sl	Sl	Sl	Sl	Sl	Sl	Sl	Sl	Sl	Sl	Sl	Sl	Sl	Sl	Sn	Sl	Sl
solcap_snp_sl_11084	7	CHR07	3459000	Sl	Sl	Sn	Sn	Sn	Sl	Sl	Sl	Sl	Sl	Sl	Sl	Sl	Sl	Sl	Sl	Sl	Sl	Sl	Sl	Sl	Sn	Sl	Sl	Sl	Sl	Sl	Sl	Sl	Sl	Sl	Sl	Sl	Sl	Sl	Sl	Sl	Sl	Sl	Sl	Sl	Sl	Sl	Sn	Sl	Sl
solcap_snp_sl_11082	7	CHR07	3460132	Sl	Sl	Sn	Sn	Sn	Sl	Sl	Sl	Sl	Sl	Sl	Sl	Sl	Sl	Sl	Sl	Sl	Sl	Sl	Sl	Sl	Sn	Sl	Sl	Sl	Sl	Sl	Sl	Sl	Sl	Sl	Sl	Sl	Sl	Sl	Sl	Sl	Sl	Sl	Sl	Sl	Sl	Sl	Sn	Sl	Sl
solcap_snp_sl_22065	7	CHR07	3745280	Sl	Sl	Sn	Sn	Sn	Sl	Sl	Sl	Sl	Sl	Sl	Sl	Sl	Sl	Sl	Sl	Sl	Sl	Sl	Sl	Sl	Sl	Sl	Sl	Sl	Sl	Sl	Sl	Sl	Sl	Sl	Sl	Sl	Sl	Sl	Sl	Sl	Sl	Sl	Sl	Sl	Sl	Sl	Sn	Sl	Sl
solcap_snp_sl_11067	7	CHR07	3747320	Sl	Sl	Sn	Sn	Sn	Sl	Sl	Sl	Sl	Sl	Sl	Sl	Sl	Sl	Sl	Sl	Sl	Sl	Sl	Sl	Sl	Sl	Sl	Sl	Sl	Sl	Sl	Sl	Sl	Sl	Sl	Sl	Sl	Sl	Sl	Sl	Sl	Sl	Sl	Sl	Sl	Sl	Sl	Sn	Sl	Sl
solcap_snp_sl_67905	7	CHR07	4115593	Sl	Sl	Sn	Sn	Sn	Sl	Sl	Sl	Sl	Sl	Sl	Sl	Sl	Sl	Sl	Sl	Sl	Sl	Sl	Sl	Sl	Sl	Sl	Sl	Sl	Sl	Sl	Sl	Sl	Sl	Sl	Sl	Sl	Sl	Sl	Sl	Sl	Sl	Sl	Sl	Sl	Sl	Sl	Sn	Sl	Sl
solcap_snp_sl_67896	7	CHR07	4210046	Sl	Sl	Sn	Sn	Sn	Sl	Sl	Sl	Sl	Sl	Sl	Sl	Sl	Sl	Sl	Sl	Sl	Sl	Sl	Sl	Sl	Sl	Sl	Sl	Sl	Sl	Sl	Sl	Sl	Sl	Sl	Sl	Sl	Sl	Sl	Sl	Sl	Sl	Sl	Sl	Sl	Sl	Sl	Sn	Sl	Sl
solcap_snp_sl_67869	7	CHR07	4605660	Sl	Sl	Sn	Sn	Sn	Sl	Sl	Sl	Sl	Sl	Sl	Sl	Sl	Sl	Sl	Sl	Sl	Sl	Sl	Sl	Sl	Sl	Sl	Sl	Sl	Sl	Sl	Sl	Sl	Sl	Sl	Sl	Sl	Sl	Sl	Sl	Sl	Sl	Sl	Sl	Sl	Sl	Sl	Sl	Sl	Sl
solcap_snp_sl_56997	7	CHR07	4925959	Sl	Sl	Sn	Sn	Sn	Sl	Sl	Sl	Sl	Sl	Sl	Sl	Sl	Sl	Sl	Sl	Sl	Sl	Sl	Sl	Sl	Sl	Sl	Sl	Sl	Sl	Sl	Sl	Sl	Sl	Sl	Sl	Sl	Sl	Sl	Sl	Sl	Sl	Sl	Sl	Sl	Sl	Sl	Sl	Sl	Sl
solcap_snp_sl_57002	7	CHR07	5035836	Sl	Sl	Sn	Sn	Sn	Sl	Sl	Sl	Sl	Sl	Sl	Sl	Sl	Sl	Sl	Sl	Sl	Sl	Sl	Sl	Sl	Sl	Sl	Sl	Sl	Sl	Sl	Sl	Sl	Sl	Sl	Sl	Sl	Sl	Sl	Sl	Sl	Sl	Sl	Sl	Sl	Sl	Sl	Sl	Sl	Sl
solcap_snp_sl_57007	7	CHR07	5056540	Sl	Sl	Sn	Sn	Sn	Sl	Sl	Sl	Sl	Sl	Sl	Sl	Sl	Sl	Sl	Sl	Sl	Sl	Sl	Sl	Sl	Sl	Sl	Sl	Sl	Sl	Sl	Sl	Sl	Sl	Sl	Sl	Sl	Sl	Sl	Sl	Sl	Sl	Sl	Sl	Sl	Sl	Sl	Sl	Sl	Sl
solcap_snp_sl_45592	7	CHR07	6053637	Sl	Sl	Sn	Sn	Sn	Sl	Sl	Sl	Sl	Sl	Sl	Sl	Sl	Sl	Sl	Sl	Sl	Sl	Sl	Sl	Sl	Sl	Sl	Sl	Sl	Sl	Sl	Sl	Sl	Sl	Sl	Sl	Sl	Sl	Sl	Sl	Sl	Sl	Sl	Sl	Sl	Sl	Sl	Sl	Sl	Sl
solcap_snp_sl_45589	7	CHR07	6359268	Sl	Sl	Sn	Sn	Sn	Sl	Sl	Sl	Sl	Sl	Sl	Sl	Sl	Sl	Sl	Sl	Sl	Sl	Sl	Sl	Sl	Sl	Sl	Sl	Sl	Sl	Sl	Sl	Sl	Sl	Sl	Sl	Sl	Sl	Sl	Sl	Sl	Sl	Sl	Sl	Sl	Sl	Sl	Sl	Sl	Sl
solcap_snp_sl_45586	7	CHR07	6385399	Sl	Sl	Sn	Sn	Sn	Sl	Sl	Sl	Sl	Sl	Sl	Sl	Sl	Sl	Sl	Sl	Sl	Sl	Sl	Sl	Sl	Sl	Sl	Sl	Sl	Sl	Sl	Sl	Sl	Sl	Sl	Sl	Sl	Sl	Sl	Sl	Sl	Sl	Sl	Sl	Sl	Sl	Sl	Sl	Sl	Sl
solcap_snp_sl_12421	7	CHR07	7464234	Sl	Sl	Sn	Sn	Sn	Sl	Sl	Sl	Sl	Sl	Sl	Sl	Sl	Sl	Sl	Sl	Sl	Sl	Sl	Sl	Sl	Sl	Sl	Sl	Sl	Sl	Sl	Sl	Sl	Sl	Sl	Sl	Sl	Sl	Sl	Sl	Sl	Sl	Sl	Sl	Sl	Sl	Sl	Sl	Sl	Sl
solcap_snp_sl_38698	7	CHR07	7625256	Sl	Sl	Sn	Sn	Sn	Sl	Sl	Sl	Sl	Sl	Sl	Sl	Sl	Sl	Sl	Sl	Sl	Sl	Sl	Sl	Sl	Sl	Sl	Sl	Sl	Sl	Sl	Sl	Sl	Sl	Sl	Sl	Sl	Sl	Sl	Sl	Sl	Sl	Sl	Sl	Sl	Sl	Sl	Sl	Sl	Sl
solcap_snp_sl_70008	7	CHR07	9973540	Sl	Sl	Sn	Sn	Sl	Sl	Sl	Sl	Sl	Sl	Sl	Sl	Sl	Sl	Sl	Sl	Sl	Sl	Sl	Sl	Sl	Sl	Sl	Sl	Sl	Sl	Sl	Sl	Sl	Sl	Sl	Sl	Sl	Sl	Sl	Sl	Sl	Sl	Sl	Sl	Sl	Sl	Sl	Sl	Sl	Sl
solcap_snp_sl_69999	7	CHR07	10349120	Sl	Sl	Sn	Sn	Sl	Sl	Sl	Sl	Sl	Sl	Sl	Sl	Sl	Sl	Sl	Sl	Sl	Sl	Sl	Sl	Sl	Sl	Sl	Sl	Sl	Sl	Sl	Sl	Sl	Sl	Sl	Sl	Sl	Sl	Sl	Sl	Sl	Sl	Sl	Sl	Sl	Sl	Sl	Sl	Sl	Sl
solcap_snp_sl_67766	7	CHR07	11870804	Sl	Sl	Sn	Sn	Sl	Sl	Sl	Sl	Sl	Sl	Sl	Sl	Sl	Sl	Sl	Sl	Sl	Sl	Sl	Sl	Sl	Sl	Sl	Sl	Sl	Sl	Sl	Sl	Sl	Sl	Sl	Sl	Sl	Sl	Sl	Sl	Sl	Sl	Sl	Sl	Sl	Sl	Sl	Sl	Sl	Sl
solcap_snp_sl_67748	7	CHR07	12712684	Sl	Sl	Sn	Sn	Sl	Sl	Sl	Sl	Sl	Sl	Sl	Sl	Sl	Sl	Sl	Sl	Sl	Sl	Sl	Sl	Sl	Sl	Sl	Sl	Sl	Sl	Sl	Sl	Sl	Sl	Sl	Sl	Sl	Sl	Sl	Sl	Sl	Sl	Sl	Sl	Sl	Sl	Sl	Sl	Sl	Sl
solcap_snp_sl_39917	7	CHR07	13300647	Sl	Sl	Sn	Sn	Sl	Sl	Sl	Sl	Sl	Sl	Sl	Sl	Sl	Sl	Sl	Sl	Sl	Sl	Sl	Sl	Sl	Sl	Sl	Sl	Sl	Sl	Sl	Sl	Sl	Sl	Sl	Sl	Sl	Sl	Sl	Sl	Sl	Sl	Sl	Sl	Sl	Sl	Sl	Sl	Sl	Sl
solcap_snp_sl_39913	7	CHR07	13482674	Sl	Sl	Sn	Sn	Sl	Sl	Sl	Sl	Sl	Sl	Sl	Sl	Sl	Sl	Sl	Sl	Sl	Sl	Sl	Sl	Sl	Sl	Sl	Sl	Sl	Sl	Sl	Sl	Sl	Sl	Sl	Sl	Sl	Sl	Sl	Sl	Sl	Sl	Sl	Sl	Sl	Sl	Sl	Sl	Sl	Sl
solcap_snp_sl_39897	7	CHR07	15379885	Sl	Sl	Sn	Sn	Sl	Sl	Sl	Sl	Sl	Sl	Sl	Sl	Sl	Sl	Sl	Sl	Sl	Sl	Sl	Sl	Sl	Sl	Sl	Sl	Sl	Sl	Sl	Sl	Sl	Sl	Sl	Sl	Sl	Sl	Sl	Sl	Sl	Sl	Sl	Sl	Sl	Sl	Sl	Sl	Sl	Sl
solcap_snp_sl_39894	7	CHR07	19310566	Sl	Sl	Sn	Sn	Sl	Sl	Sl	Sl	Sl	Sl	Sl	Sl	Sl	Sl	Sl	Sl	Sl	Sl	Sl	Sl	Sl	Sl	Sl	Sl	Sl	Sl	Sl	Sl	Sl	Sl	Sl	Sl	Sl	Sl	Sl	Sl	Sl	Sl	Sl	Sl	Sl	Sl	Sl	Sl	Sl	Sl
solcap_snp_sl_39888	7	CHR07	19456301	Sl	Sl	Sn	Sn	Sl	Sl	Sl	Sl	Sl	Sl	Sl	Sl	Sl	Sl	Sl	Sl	Sl	Sl	Sl	Sl	Sl	Sl	Sl	Sl	Sl	Sl	Sl	Sl	Sl	Sl	Sl	Sl	Sl	Sl	Sl	Sl	Sl	Sl	Sl	Sl	Sl	Sl	Sl	Sl	Sl	Sl
solcap_snp_sl_58763	7	CHR07	20369373	Sl	Sl	Sn	Sn	Sl	Sl	Sl	Sl	Sl	Sl	Sl	Sl	Sl	Sl	Sl	Sl	Sl	Sl	Sl	Sl	Sl	Sl	Sl	Sl	Sl	Sl	Sl	Sl	Sl	Sl	Sl	Sl	Sl	Sl	Sl	Sl	Sl	Sl	Sl	Sl	Sl	Sl	Sl	Sl	Sl	Sl
solcap_snp_sl_58960	7	CHR07	22385907	Sl	Sl	Sn	Sn	Sl	Sl	Sl	Sl	Sl	Sl	Sl	Sl	Sl	Sl	Sl	Sl	Sl	Sl	Sl	Sl	Sl	Sl	Sl	Sl	Sl	Sl	Sl	Sl	Sl	Sl	Sl	Sl	Sl	Sl	Sl	Sl	Sl	Sl	Sl	Sl	Sl	Sl	Sl	Sl	Sl	Sl
solcap_snp_sl_58957	7	CHR07	23026257	Sl	Sl	Sn	Sn	Sl	Sl	Sl	Sl	Sl	Sl	Sl	Sl	Sl	Sl	Sl	Sl	Sl	Sl	Sl	Sl	Sl	Sl	Sl	Sl	Sl	Sl	Sl	Sl	Sl	Sl	Sl	Sl	Sl	Sl	Sl	Sl	Sl	Sl	Sl	Sl	Sl	Sl	Sl	Sl	Sl	Sl
solcap_snp_sl_55278	7	CHR07	26157313	Sl	Sl	Sn	Sn	Sl	Sl	Sl	Sl	Sl	Sl	Sl	Sl	Sl	Sl	Sl	Sl	Sl	Sl	Sl	Sl	Sl	Sl	Sl	Sl	Sl	Sl	Sl	Sl	Sl	Sl	Sl	Sl	Sl	Sl	Sl	Sl	Sl	Sl	Sl	Sl	Sl	Sl	Sl	Sl	Sl	Sl
solcap_snp_sl_55157	7	CHR07	31132702	Sl	Sl	Sn	Sn	Sl	Sl	Sl	Sl	Sl	Sl	Sl	Sl	Sl	Sl	Sl	Sl	Sl	Sl	Sl	Sl	Sl	Sl	Sl	Sl	Sl	Sl	Sl	Sl	Sl	Sl	Sl	Sl	Sl	Sl	Sl	Sl	Sl	Sl	Sl	Sl	Sl	Sl	Sl	Sl	Sl	Sl
solcap_snp_sl_55133	7	CHR07	33215026	Sl	Sl	Sn	Sn	Sl	Sl	Sl	Sl	Sl	Sl	Sl	Sl	Sl	Sl	Sl	Sl	Sl	Sl	Sl	Sl	Sl	Sl	Sl	Sl	Sl	Sl	Sl	Sl	Sl	Sl	Sl	Sl	Sl	Sl	Sl	Sl	Sl	Sl	Sl	Sl	Sl	Sl	Sl	Sl	Sl	Sl
solcap_snp_sl_52180	7	CHR07	34650144	Sl	Sl	Sn	Sn	Sl	Sl	Sl	Sl	Sl	Sl	Sl	Sl	Sl	Sl	Sl	Sl	Sl	Sl	Sl	Sl	Sl	Sl	Sl	Sl	Sl	Sl	Sl	Sl	Sl	Sl	Sl	Sl	Sl	Sl	Sl	Sl	Sl	Sl	Sl	Sl	Sl	Sl	Sl	Sl	Sl	Sl
solcap_snp_sl_52191	7	CHR07	35002638	Sl	Sl	Sn	Sn	Sl	Sl	Sl	Sl	Sl	Sl	Sl	Sl	Sl	Sl	Sl	Sl	Sl	Sl	Sl	Sl	Sl	Sl	Sl	Sl	Sl	Sl	Sl	Sl	Sl	Sl	Sl	Sl	Sl	Sl	Sl	Sl	Sl	Sl	Sl	Sl	Sl	Sl	Sl	Sl	Sl	Sl
solcap_snp_sl_52193	7	CHR07	35135857	Sl	Sl	Sn	Sn	Sl	Sl	Sl	Sl	Sl	Sl	Sl	Sl	Sl	Sl	Sl	Sl	Sl	Sl	Sl	Sl	Sl	Sl	Sl	Sl	Sl	Sl	Sl	Sl	Sl	Sl	Sl	Sl	Sl	Sl	Sl	Sl	Sl	Sl	Sl	Sl	Sl	Sl	Sl	Sl	Sl	Sl
solcap_snp_sl_52197	7	CHR07	35368501	Sl	Sl	Sn	Sn	Sl	Sl	Sl	Sl	Sl	Sl	Sl	Sl	Sl	Sl	Sl	Sl	Sl	Sl	Sl	Sl	Sl	Sl	Sl	Sl	Sl	Sl	Sl	Sl	Sl	Sl	Sl	Sl	Sl	Sl	Sl	Sl	Sl	Sl	Sl	Sl	Sl	Sl	Sl	Sl	Sl	Sl
solcap_snp_sl_52203	7	CHR07	35886719	Sl	Sl	Sn	Sn	Sl	Sl	Sl	Sl	Sl	Sl	Sl	Sl	Sl	Sl	Sl	Sl	Sl	Sl	Sl	Sl	Sl	Sl	Sl	Sl	Sl	Sl	Sl	Sl	Sl	Sl	Sl	Sl	Sl	Sl	Sl	Sl	Sl	Sl	Sl	Sl	Sl	Sl	Sl	Sl	Sl	Sl
solcap_snp_sl_52215	7	CHR07	37905522	Sl	Sl	Sn	Sn	Sl	Sl	Sl	Sl	Sl	Sl	Sl	Sl	Sl	Sl	Sl	Sl	Sl	Sl	Sl	Sl	Sl	Sl	Sl	Sl	Sl	Sl	Sl	Sl	Sl	Sl	Sl	Sl	Sl	Sl	Sl	Sl	Sl	Sl	Sl	Sl	Sl	Sl	Sl	Sl	Sl	Sl
CL015330-0129	7	CHR07	39100631	Sl	Sl	Sn	Sn	Sl	Sl	Sl	Sl	Sl	Sl	Sl	Sl	Sl	Sl	Sl	Sl	Sl	Sl	Sl	Sl	Sl	Sl	Sl	Sl	Sl	Sl	Sl	Sl	Sl	Sl	Sl	Sl	Sl	Sl	Sl	Sl	Sl	Sl	Sl	Sl	Sl	Sl	Sl	Sl	Sl	Sl
solcap_snp_sl_52219	7	CHR07	39102843	Sl	Sl	Sn	Sn	Sl	Sl	Sl	Sl	Sl	Sl	Sl	Sl	Sl	Sl	Sl	Sl	Sl	Sl	Sl	Sl	Sl	Sl	Sl	Sl	Sl	Sl	Sl	Sl	Sl	Sl	Sl	Sl	Sl	Sl	Sl	Sl	Sl	Sl	Sl	Sl	Sl	Sl	Sl	Sl	Sl	Sl
solcap_snp_sl_52220	7	CHR07	39242802	Sl	Sl	Sn	Sn	Sl	Sl	Sl	Sl	Sl	Sl	Sl	Sl	Sl	Sl	Sl	Sl	Sl	Sl	Sl	Sl	Sl	Sl	Sl	Sl	Sl	Sl	Sl	Sl	Sl	Sl	Sl	Sl	Sl	Sl	Sl	Sl	Sl	Sl	Sl	Sl	Sl	Sl	Sl	Sl	Sl	Sl
solcap_snp_sl_52225	7	CHR07	40598209	Sl	Sl	Sn	Sn	Sl	Sl	Sl	Sl	Sl	Sl	Sl	Sl	Sl	Sl	Sl	Sl	Sl	Sl	Sl	Sl	Sl	Sl	Sl	Sl	Sl	Sl	Sl	Sl	Sl	Sl	Sl	Sl	Sl	Sl	Sl	Sl	Sl	Sl	Sl	Sl	Sl	Sl	Sl	Sl	Sl	Sl
solcap_snp_sl_58907	7	CHR07	41645812	Sl	Sl	Sn	Sn	Sl	Sl	Sl	Sl	Sl	Sl	Sl	Sl	Sl	Sl	Sl	Sl	Sl	Sl	Sl	Sl	Sl	Sl	Sl	Sl	Sl	Sl	Sl	Sl	Sl	Sl	Sl	Sl	Sl	Sl	Sl	Sl	Sl	Sl	Sl	Sl	Sl	Sl	Sl	Sl	Sl	Sl
solcap_snp_sl_58901	7	CHR07	42655384	Sl	Sl	Sn	Sn	Sl	Sl	Sl	Sl	Sl	Sl	Sl	Sl	Sl	Sl	Sl	Sl	Sl	Sl	Sl	Sl	Sl	Sl	Sl	Sl	Sl	Sl	Sl	Sl	Sl	Sl	Sl	Sl	Sl	Sl	Sl	Sl	Sl	Sl	Sl	Sl	Sl	Sl	Sl	Sl	Sl	Sl
solcap_snp_sl_58900	7	CHR07	42657247	Sl	Sl	Sn	Sn	Sl	Sl	Sl	Sl	Sl	Sl	Sl	Sl	Sl	Sl	Sl	Sl	Sl	Sl	Sl	Sl	Sl	Sl	Sl	Sl	Sl	Sl	Sl	Sl	Sl	Sl	Sl	Sl	Sl	Sl	Sl	Sl	Sl	Sl	Sl	Sl	Sl	Sl	Sl	Sl	Sl	Sl
solcap_snp_sl_55834	7	CHR07	44752160	Sl	Sl	Sn	Sn	Sl	Sl	Sl	Sl	Sl	Sl	Sl	Sl	Sl	Sl	Sl	Sl	Sl	Sl	Sl	Sl	Sl	Sl	Sl	Sl	Sl	Sl	Sl	Sl	Sl	Sl	Sl	Sl	Sl	Sl	Sl	Sl	Sl	Sl	Sl	Sl	Sl	Sl	Sl	Sl	Sl	Sl
solcap_snp_sl_70164	7	CHR07	46712061	Sl	Sl	Sn	Sn	Sl	Sl	Sl	Sl	Sl	Sl	Sl	Sl	Sl	Sl	Sl	Sl	Sl	Sl	Sl	Sl	Sl	Sl	Sl	Sl	Sl	Sl	Sl	Sl	Sl	Sl	Sl	Sl	Sl	Sl	Sl	Sl	Sl	Sl	Sl	Sl	Sl	Sl	Sl	Sl	Sl	Sl
solcap_snp_sl_70150	7	CHR07	48521417	Sl	Sl	Sn	Sn	Sl	Sl	Sl	Sl	Sl	Sl	Sl	Sl	Sl	Sl	Sl	Sl	Sl	Sl	Sl	Sl	Sl	Sl	Sl	Sl	Sl	Sl	Sl	Sl	Sl	Sl	Sl	Sl	Sl	Sl	Sl	Sl	Sl	Sl	Sl	Sl	Sl	Sl	Sl	Sl	Sl	Sl
solcap_snp_sl_70134	7	CHR07	49113518	Sl	Sl	Sn	Sn	Sl	Sl	Sl	Sl	Sl	Sl	Sl	Sl	Sl	Sl	Sl	Sl	Sl	Sl	Sl	Sl	Sl	Sl	Sl	Sl	Sl	Sl	Sl	Sl	Sl	Sl	Sl	Sl	Sl	Sl	Sl	Sl	Sl	Sl	Sl	Sl	Sl	Sl	Sl	Sl	Sl	Sl
solcap_snp_sl_70117	7	CHR07	49523397	Sl	Sl	Sn	Sn	Sl	Sl	Sl	Sl	Sl	Sl	Sl	Sl	Sl	Sl	Sl	Sl	Sl	Sl	Sl	Sl	Sl	Sl	Sl	Sl	Sl	Sl	Sl	Sl	Sl	Sl	Sl	Sl	Sl	Sl	Sl	Sl	Sl	Sl	Sl	Sl	Sl	Sl	Sl	Sl	Sl	Sl
solcap_snp_sl_70116	7	CHR07	49600813	Sl	Sl	Sn	Sn	Sl	Sl	Sl	Sl	Sl	Sl	Sl	Sl	Sl	Sl	Sl	Sl	Sl	Sl	Sl	Sl	Sl	Sl	Sl	Sl	Sl	Sl	Sl	Sl	Sl	Sl	Sl	Sl	Sl	Sl	Sl	Sl	Sl	Sl	Sl	Sl	Sl	Sl	Sl	Sl	Sl	Sl
solcap_snp_sl_70111	7	CHR07	49716949	Sl	Sl	Sn	Sn	Sl	Sl	Sl	Sl	Sl	Sl	Sl	Sl	Sl	Sl	Sl	Sl	Sl	Sl	Sl	Sl	Sl	Sl	Sl	Sl	Sl	Sl	Sl	Sl	Sl	Sl	Sl	Sl	Sl	Sl	Sl	Sl	Sl	Sl	Sl	Sl	Sl	Sl	Sl	Sl	Sl	Sl
SGN-U580695_snp486	7	CHR07	51367737	Sl	Sl	Sn	Sn	Sl	Sl	Sl	Sl	Sl	Sl	Sl	Sl	Sl	Sl	Sl	Sl	Sl	Sl	Sl	Sl	Sl	Sl	Sl	Sl	Sl	Sl	Sl	Sl	Sl	Sl	Sl	Sl	Sl	Sl	Sl	Sl	Sl	Sl	Sl	Sl	Sl	Sl	Sl	Sl	Sl	Sl
solcap_snp_sl_70083	7	CHR07	52215820	Sl	Sl	Sn	Sn	Sl	Sl	Sl	Sl	Sl	Sl	Sl	Sl	Sl	Sl	Sl	Sl	Sl	Sl	Sl	Sl	Sl	Sl	Sl	Sl	Sl	Sl	Sl	Sl	Sl	Sl	Sl	Sl	Sl	Sl	Sl	Sl	Sl	Sl	Sl	Sl	Sl	Sl	Sl	Sl	Sl	Sl
solcap_snp_sl_70080	7	CHR07	52332647	Sl	Sl	Sn	Sn	Sl	Sl	Sl	Sl	Sl	Sl	Sl	Sl	Sl	Sl	Sl	Sl	Sl	Sl	Sl	Sl	Sl	Sl	Sl	Sl	Sl	Sl	Sl	Sl	Sl	Sl	Sl	Sl	Sl	Sl	Sl	Sl	Sl	Sl	Sl	Sl	Sl	Sl	Sl	Sl	Sl	Sl
SGN-U579474_snp760	7	CHR07	52685800	Sl	Sl	Sn	Sn	Sl	Sl	Sl	Sl	Sl	Sl	Sl	Sl	Sl	Sl	Sl	Sl	Sl	Sl	Sl	Sl	Sl	Sl	Sl	Sl	Sl	Sl	Sl	Sl	Sl	Sl	Sl	Sl	Sl	Sl	Sl	Sl	Sl	Sl	Sl	Sl	Sl	Sl	Sl	Sl	Sl	Sl
solcap_snp_sl_70043	7	CHR07	52833279	Sl	Sl	Sn	Sn	Sl	Sl	Sl	Sl	Sl	Sl	Sl	Sl	Sl	Sl	Sl	Sl	Sl	Sl	Sl	Sl	Sl	Sl	Sl	Sl	Sl	Sl	Sl	Sl	Sl	Sl	Sl	Sl	Sl	Sl	Sl	Sl	Sl	Sl	Sl	Sl	Sl	Sl	Sl	Sl	Sl	Sl
solcap_snp_sl_38821	7	CHR07	53105280	Sl	Sl	Sn	Sn	Sl	Sl	Sl	Sl	Sl	Sl	Sl	Sl	Sl	Sl	Sl	Sl	Sl	Sl	Sl	Sl	Sl	Sl	Sl	Sl	Sl	Sl	Sl	Sl	Sl	Sl	Sl	Sl	Sl	Sl	Sl	Sl	Sl	Sl	Sl	Sl	Sl	Sl	Sl	Sl	Sl	Sl
CL015605-0403	7	CHR07	53300983	Sl	Sl	Sn	Sn	Sl	Sl	Sl	Sl	Sl	Sl	Sl	Sl	Sl	Sl	Sl	Sl	Sl	Sl	Sl	Sl	Sl	Sl	Sl	Sl	Sl	Sl	Sl	Sl	Sl	Sl	Sl	Sl	Sl	Sl	Sl	Sl	Sl	Sl	Sl	Sl	Sl	Sl	Sl	Sl	Sl	Sl
solcap_snp_sl_38836	7	CHR07	53378881	Sl	Sl	Sn	Sn	Sl	Sl	Sl	Sl	Sl	Sl	Sl	Sl	Sl	Sl	Sl	Sl	Sl	Sl	Sl	Sl	Sl	Sl	Sl	Sl	Sl	Sl	Sl	Sl	Sl	Sl	Sl	Sl	Sl	Sl	Sl	Sl	Sl	Sl	Sl	Sl	Sl	Sl	Sl	Sl	Sl	Sl
solcap_snp_sl_38868	7	CHR07	53917037	Sl	Sl	Sn	Sn	Sl	Sl	Sl	Sl	Sl	Sl	Sl	Sl	Sl	Sl	Sl	Sl	Sl	Sl	Sl	Sl	Sl	Sl	Sl	Sl	Sl	Sl	Sl	Sl	Sl	Sl	Sl	Sl	Sl	Sl	Sl	Sl	Sl	Sl	Sl	Sl	Sl	Sl	Sl	Sl	Sl	Sl
solcap_snp_sl_38881	7	CHR07	54046575	Sl	Sl	Sn	Sn	Sl	Sl	Sl	Sl	Sl	Sl	Sl	Sl	Sl	Sl	Sl	Sl	Sl	Sl	Sl	Sl	Sl	Sl	Sl	Sl	Sl	Sl	Sl	Sl	Sl	Sl	Sl	Sl	Sl	Sl	Sl	Sl	Sl	Sl	Sl	Sl	Sl	Sl	Sl	Sl	Sl	Sl
SGN-U577304_snp134_solcap_snp_sl_38945	7	CHR07	54593211	Sl	Sl	Sn	Sn	Sl	Sl	Sl	Sl	Sl	Sl	Sl	Sl	Sl	Sl	Sl	Sl	Sl	Sl	Sl	Sl	Sl	Sl	Sl	Sl	Sl	Sl	Sl	Sl	Sl	Sl	Sl	Sl	Sl	Sl	Sl	Sl	Sl	Sl	Sl	Sl	Sl	Sl	Sl	Sl	Sl	Sl
solcap_snp_sl_38952	7	CHR07	54641990	Sl	Sl	Sn	Sn	Sl	Sl	Sl	Sl	Sl	Sl	Sl	Sl	Sl	Sl	Sl	Sl	Sl	Sl	Sl	Sl	Sl	Sl	Sl	Sl	Sl	Sl	Sl	Sl	Sl	Sl	Sl	Sl	Sl	Sl	Sl	Sl	Sl	Sl	Sl	Sl	Sl	Sl	Sl	Sl	Sl	Sl
3332_3_170	7	CHR07	54814618	Sl	Sl	Sn	Sn	Sl	Sl	Sl	Sn	Sl	Sl	Sl	Sl	Sl	Sl	Sl	Sl	Sl	Sl	Sl	Sl	Sl	Sl	Sl	Sl	Sl	Sl	Sl	Sl	Sl	Sl	Sl	Sl	Sl	Sl	Sl	Sl	Sl	Sl	Sl	Sl	Sl	Sl	Sl	Sl	Sl	Sl
CL016212-0165_solcap_snp_sl_51850	7	CHR07	55142149	Sl	Sl	Sn	Sn	Sl	Sn	Sl	Sn	Sl	Sl	Sl	Sl	Sl	Sl	Sl	Sl	Sl	Sl	Sl	Sl	Sl	Sl	Sl	Sl	Sl	Sl	Sl	Sl	Sl	Sl	Sl	Sl	Sl	Sl	Sl	Sl	Sl	Sl	Sl	Sl	Sl	Sl	Sl	Sl	Sl	Sl
solcap_snp_sl_51838	7	CHR07	55250659	Sl	Sl	Sn	Sn	Sl	Sn	Sl	Sn	Sl	Sl	Sl	Sl	Sl	Sl	Sl	Sl	Sl	Sl	Sl	Sl	Sl	Sl	Sl	Sl	Sl	Sl	Sl	Sl	Sl	Sl	Sl	Sl	Sl	Sl	Sl	Sl	Sl	Sl	Sl	Sl	Sl	Sl	Sl	Sl	Sl	Sl
solcap_snp_sl_51815	7	CHR07	55381728	Sl	Sl	Sn	Sn	Sl	Sn	Sl	Sn	Sl	Sl	Sl	Sl	Sl	Sl	Sl	Sl	Sl	Sl	Sl	Sl	Sl	Sl	Sl	Sl	Sl	Sl	Sl	Sl	Sl	Sl	Sl	Sl	Sl	Sl	Sl	Sl	Sl	Sl	Sl	Sl	Sl	Sl	Sl	Sl	Sl	Sl
solcap_snp_sl_51748	7	CHR07	55827183	Sl	Sl	Sn	Sn	Sl	Sn	Sl	Sn	Sl	Sl	Sl	Sl	Sl	Sl	Sl	Sl	Sl	Sl	Sl	Sl	Sl	Sl	Sl	Sl	Sl	Sl	Sl	Sl	Sl	Sl	Sl	Sl	Sl	Sl	Sl	Sl	Sl	Sl	Sl	Sl	Sl	Sl	Sl	Sl	Sl	Sl
solcap_snp_sl_5369	7	CHR07	55861457	Sl	Sl	Sn	Sn	Sl	Sn	Sl	Sn	Sl	Sl	Sl	Sl	Sl	Sl	Sl	Sl	Sl	Sl	Sl	Sl	Sl	Sl	Sl	Sl	Sl	Sl	Sl	Sl	Sl	Sl	Sl	Sl	Sl	Sl	Sl	Sl	Sl	Sl	Sl	Sl	Sl	Sl	Sl	Sl	Sl	Sl
solcap_snp_sl_51725	7	CHR07	56004658	Sl	Sl	Sn	Sn	Sl	Sn	Sl	Sn	Sl	Sl	Sl	Sl	Sl	Sl	Sl	Sl	Sl	Sl	Sl	Sl	Sl	Sl	Sl	Sl	Sl	Sl	Sl	Sl	Sl	Sl	Sl	Sl	Sl	Sl	Sl	Sl	Sl	Sl	Sl	Sl	Sl	Sl	Sl	Sl	Sl	Sl
SGN-U574150_snp1990_solcap_snp_sl_66787	7	CHR07	56224279	Sl	Sl	Sn	Sn	Sl	Sn	Sl	Sn	Sl	Sl	Sl	Sl	Sl	Sl	Sl	Sl	Sl	Sl	Sl	Sl	Sl	Sl	Sl	Sl	Sl	Sl	Sl	Sl	Sl	Sl	Sl	Sl	Sl	Sl	Sl	Sl	Sl	Sl	Sl	Sl	Sl	Sl	Sl	Sl	Sl	Sl
solcap_snp_sl_66741	7	CHR07	56430302	Sl	Sl	Sn	Sn	Sl	Sn	Sl	Sl/Sn	Sl	Sl	Sl	Sl	Sl	Sl	Sl	Sl	Sl	Sl	Sl	Sl	Sl	Sl	Sl	Sl	Sl	Sl	Sl	Sl	Sl	Sl	Sl	Sl	Sl	Sl	Sl	Sl	Sl	Sl	Sl	Sl	Sl	Sl	Sl	Sl	Sl	Sl
solcap_snp_sl_5863	7	CHR07	57036195	Sl	Sl	Sl	Sn	Sn	Sn	Sl	Sl/Sn	Sn	Sl	Sl	Sl	Sl	Sl	Sl	Sl	Sl	Sl	Sl	Sl	Sl	Sl	Sl	Sl	Sl	Sl	Sl	Sl	Sl	Sl	Sl	Sl	Sl	Sl	Sl	Sl	Sl	Sl	Sl	Sl	Sl	Sl	Sl	Sl	Sl	Sl
solcap_snp_sl_5861	7	CHR07	57093862	Sl	Sl	Sl	Sn	Sn	Sn	Sl	Sl/Sn	Sn	Sl	Sl	Sl	Sl	Sl	Sl	Sl	Sl	Sl	Sl	Sl	Sl	Sl	Sl	Sl	Sl	Sl	Sl	Sl	Sl	Sl	Sl	Sl	Sl	Sl	Sl	Sl	Sl	Sl	Sl	Sl	Sl	Sl	Sl	Sl	Sl	Sl
solcap_snp_sl_5858	7	CHR07	57155302	Sl	Sl	Sl	Sn	Sn	Sn	Sl	Sl/Sn	Sn	Sl	Sl	Sl	Sl	Sl	Sl	Sl	Sl	Sl	Sl	Sl	Sl	Sl	Sl	Sl	Sl	Sl	Sl	Sl	Sl	Sl	Sl	Sl	Sl	Sl	Sl	Sl	Sl	Sl	Sl	Sl	Sl	Sl	Sl	Sl	Sl	Sl
solcap_snp_sl_5850	7	CHR07	57253129	Sl	Sl	Sl	Sn	Sn	Sn	Sl	Sl/Sn	Sn	Sl	Sl	Sl	Sl	Sl	Sl	Sl	Sl	Sl	Sl	Sl	Sl	Sl	Sl	Sl	Sl	Sl	Sl	Sl	Sl	Sl	Sl	Sl	Sl	Sl	Sl	Sl	Sl	Sl	Sl	Sl	Sl	Sl	Sl	Sl	Sl	Sl
solcap_snp_sl_52561	7	CHR07	57253178	Sl	Sl	Sl	Sn	Sn	Sn	Sl	Sl/Sn	Sn	Sl	Sl	Sl	Sl	Sl	Sl	Sl	Sl	Sl	Sl	Sl	Sl	Sl	Sl	Sl	Sl	Sl	Sl	Sl	Sl	Sl	Sl	Sl	Sl	Sl	Sl	Sl	Sl	Sl	Sl	Sl	Sl	Sl	Sl	Sl	Sl	Sl
solcap_snp_sl_14035	7	CHR07	57276727	Sl	Sl	Sl	Sn	Sn	Sn	Sl	Sl/Sn	Sn	Sl	Sn	Sl	Sl	Sl	Sl	Sl	Sl	Sl	Sl	Sl	Sl	Sl	Sl	Sl	Sl	Sl	Sl	Sl	Sl	Sl	Sl	Sl	Sl	Sl	Sl	Sl	Sl	Sl	Sl	Sl	Sl	Sl	Sl	Sl	Sl	Sl
solcap_snp_sl_14033	7	CHR07	57277459	Sl	Sl	Sl	Sn	Sn	Sn	Sl	Sl/Sn	Sn	Sl	Sn	Sl	Sl	Sl	Sl	Sl	Sl	Sl	Sl	Sl	Sl	Sl	Sl	Sl	Sl	Sl	Sl	Sl	Sl	Sl	Sl	Sl	Sl	Sl	Sl	Sl	Sl	Sl	Sl	Sl	Sl	Sl	Sl	Sl	Sl	Sl
solcap_snp_sl_52557	7	CHR07	57375666	Sl	Sl	Sl	Sn	Sn	Sn	Sl	Sl/Sn	Sn	Sl	Sn	Sl	Sl	Sl	Sl	Sl	Sl	Sl	Sl	Sl	Sl	Sl	Sl	Sl	Sl	Sl	Sl	Sl	Sl	Sl	Sl	Sl	Sl	Sl	Sl	Sl	Sl	Sl	Sl	Sl	Sl	Sl	Sl	Sl	Sl	Sl
solcap_snp_sl_14023	7	CHR07	57417144	Sl	Sl	Sl	Sn	Sn	Sn	Sl	Sl/Sn	Sn	Sl	Sn	Sl	Sl	Sl	Sl	Sl	Sl	Sl	Sl	Sl	Sl	Sl	Sl	Sl	Sl	Sl	Sl	Sl	Sl	Sl	Sl	Sl	Sl	Sl	Sl	Sl	Sl	Sl	Sl	Sl	Sl	Sl	Sl	Sl	Sl	Sl
solcap_snp_sl_5840	7	CHR07	57417315	Sl	Sl	Sl	Sn	Sn	Sn	Sl	Sl/Sn	Sn	Sl	Sn	Sl	Sl	Sl	Sl	Sl	Sl	Sl	Sl	Sl	Sl	Sl	Sl	Sl	Sl	Sl	Sl	Sl	Sl	Sl	Sl	Sl	Sl	Sl	Sl	Sl	Sl	Sl	Sl	Sl	Sl	Sl	Sl	Sl	Sl	Sl
CL016815-0132	7	CHR07	57418520	Sl	Sl	Sl	Sn	Sn	Sn	Sl	Sl/Sn	Sn	Sl	Sn	Sl	Sl	Sl	Sl	Sl	Sl	Sl	Sl	Sl	Sl	Sl	Sl	Sl	Sl	Sl	Sl	Sl	Sl	Sl	Sl	Sl	Sl	Sl	Sl	Sl	Sl	Sl	Sl	Sl	Sl	Sl	Sl	Sl	Sl	Sl
solcap_snp_sl_14183	7	CHR07	57688364	Sl	Sl	Sl	Sn	Sn	Sn	Sl	Sl/Sn	Sn	Sl	Sn	Sl	Sl	Sl	Sl	Sl	Sl	Sl	Sl	Sl	Sl	Sl	Sl	Sl	Sl	Sl	Sl	Sl	Sl	Sl	Sl	Sl	Sl	Sl	Sl	Sl	Sl	Sl	Sl	Sl	Sl	Sl	Sl	Sl	Sl	Sl
solcap_snp_sl_14182	7	CHR07	57688598	Sl	Sl	Sl	Sn	Sn	Sn	Sl	Sl/Sn	Sn	Sl	Sn	Sl	Sl	Sl	Sl	Sl	Sl	Sl	Sl	Sl	Sl	Sl	Sl	Sl	Sl	Sl	Sl	Sl	Sl	Sl	Sl	Sl	Sl	Sl	Sl	Sl	Sl	Sl	Sl	Sl	Sl	Sl	Sl	Sl	Sl	Sl
solcap_snp_sl_53598	7	CHR07	58047068	Sl	Sl	Sl	Sn	Sn	Sn	Sl	Sl/Sn	Sn	Sl	Sn	Sl	Sl	Sl	Sl	Sl	Sl	Sl	Sl	Sl	Sl	Sl	Sl	Sl	Sl	Sl	Sl	Sl	Sl	Sl	Sl	Sl	Sl	Sl	Sl	Sl	Sl	Sl	Sl	Sl	Sl	Sl	Sl	Sl	Sl	Sl
solcap_snp_sl_53597	7	CHR07	58048021	Sl	Sl	Sl	Sn	Sn	Sn	Sl	Sl/Sn	Sn	Sl	Sn	Sl	Sl	Sl	Sl	Sl	Sl	Sl	Sl	Sl	Sl	Sl	Sl	Sl	Sl	Sl	Sl	Sl	Sl	Sl	Sl	Sl	Sl	Sl	Sl	Sl	Sl	Sl	Sl	Sl	Sl	Sl	Sl	Sl	Sl	Sl
solcap_snp_sl_14173	7	CHR07	58091886	Sl	Sl	Sl	Sn	Sn	Sn	Sl	Sl/Sn	Sn	Sl	Sn	Sl	Sl	Sl	Sl	Sl	Sl	Sl	Sl	Sl	Sl	Sl	Sl	Sl	Sl	Sl	Sl	Sl	Sl	Sl	Sl	Sl	Sl	Sl	Sl	Sl	Sl	Sl	Sl	Sl	Sl	Sl	Sl	Sl	Sl	Sl
solcap_snp_sl_14172	7	CHR07	58092181	Sl	Sl	Sl	Sn	Sn	Sn	Sl	Sl/Sn	Sn	Sl	Sn	Sl	Sl	Sl	Sl	Sl	Sl	Sl	Sl	Sl	Sl	Sl	Sl	Sl	Sl	Sl	Sl	Sl	Sl	Sl	Sl	Sl	Sl	Sl	Sl	Sl	Sl	Sl	Sl	Sl	Sl	Sl	Sl	Sl	Sl	Sl
solcap_snp_sl_53591	7	CHR07	58140618	Sl	Sl	Sl	Sn	Sn	Sn	Sl	Sl/Sn	Sn	Sl	Sn	Sl	Sl	Sl	Sl	Sl	Sl	Sl	Sl	Sl	Sl	Sl	Sl	Sl	Sl	Sl	Sl	Sl	Sl	Sl	Sl	Sl	Sl	Sl	Sl	Sl	Sl	Sl	Sl	Sl	Sl	Sl	Sl	Sl	Sl	Sl
solcap_snp_sl_14166	7	CHR07	58207440	Sl	Sl	Sl	Sn	Sn	Sn	Sl	Sl/Sn	Sn	Sl	Sn	Sl	Sl	Sl	Sl	Sl	Sn	Sl	Sl	Sl	Sl	Sl	Sl	Sl	Sl	Sl	Sl	Sl	Sl	Sl	Sl	Sl	Sl	Sl	Sl	Sl	Sl	Sl	Sl	Sl	Sl	Sl	Sl	Sl	Sl	Sl
solcap_snp_sl_14160	7	CHR07	58209096	Sl	Sl	Sl	Sn	Sn	Sn	Sl	Sl/Sn	Sn	Sl	Sn	Sl	Sl	Sl	Sl	Sl	Sn	Sl	Sl	Sl	Sl	Sl	Sl	Sl	Sl	Sl	Sl	Sl	Sl	Sl	Sl	Sl	Sl	Sl	Sl	Sl	Sl	Sl	Sl	Sl	Sl	Sl	Sl	Sl	Sl	Sl
solcap_snp_sl_53585	7	CHR07	58245352	Sl	Sl	Sl	Sn	Sn	Sn	Sl	Sl/Sn	Sn	Sl	Sn	Sl	Sl	Sl	Sl	Sl	Sn	Sl	Sl	Sl	Sl	Sl	Sl	Sl	Sl	Sl	Sl	Sl	Sl	Sl	Sl	Sl	Sl	Sl	Sl	Sl	Sl	Sl	Sl	Sl	Sl	Sl	Sl	Sl	Sl	Sl
solcap_snp_sl_14159	7	CHR07	58245928	Sl	Sl	Sl	Sn	Sn	Sn	Sl	Sl/Sn	Sn	Sl	Sn	Sl	Sl	Sl	Sl	Sl	Sn	Sl	Sl	Sl	Sl	Sl	Sl	Sl	Sl	Sl	Sl	Sl	Sl	Sl	Sl	Sl	Sl	Sl	Sl	Sl	Sl	Sl	Sl	Sl	Sl	Sl	Sl	Sl	Sl	Sl
solcap_snp_sl_53582	7	CHR07	58261916	Sl	Sl	Sl	Sn	Sn	Sn	Sl	Sl/Sn	Sn	Sl	Sn	Sl	Sl	Sl	Sl	Sl	Sn	Sl	Sl	Sl	Sl	Sl	Sl	Sl	Sl	Sl	Sl	Sl	Sl	Sl	Sl	Sl	Sl	Sl	Sl	Sl	Sl	Sl	Sl	Sl	Sl	Sl	Sl	Sl	Sl	Sl
solcap_snp_sl_14158	7	CHR07	58262136	Sl	Sl	Sl	Sn	Sn	Sn	Sl	Sl/Sn	Sn	Sl	Sn	Sl	Sl	Sl	Sl	Sl	Sn	Sl	Sl	Sl	Sl	Sl	Sl	Sl	Sl	Sl	Sl	Sl	Sl	Sl	Sl	Sl	Sl	Sl	Sl	Sl	Sl	Sl	Sl	Sl	Sl	Sl	Sl	Sl	Sl	Sl
solcap_snp_sl_14155	7	CHR07	58264644	Sl	Sl	Sl	Sn	Sn	Sn	Sl	Sl/Sn	Sn	Sl	Sn	Sl	Sl	Sl	Sl	Sl	Sn	Sl	Sl	Sl	Sl	Sl	Sl	Sl	Sl	Sl	Sl	Sl	Sl	Sl	Sl	Sl	Sl	Sl	Sl	Sl	Sl	Sl	Sl	Sl	Sl	Sl	Sl	Sl	Sl	Sl
solcap_snp_sl_53566	7	CHR07	58469918	Sl	Sl	Sl	Sn	Sn	Sn	Sl	Sl/Sn	Sn	Sl	Sn	Sl	Sl	Sl	Sl	Sl	Sn	Sl	Sl	Sl	Sl	Sl	Sl	Sl	Sl	Sl	Sl	Sl	Sl	Sl	Sl	Sl	Sl	Sl	Sl	Sl	Sl	Sl	Sl	Sl	Sl	Sl	Sl	Sl	Sl	Sl
solcap_snp_sl_53558	7	CHR07	58522431	Sl	Sl	Sl	Sn	Sn	Sn	Sl	Sl/Sn	Sn	Sl	Sn	Sl	Sl	Sl	Sl	Sl	Sn	Sl	Sl	Sl	Sl	Sl	Sl	Sl	Sl	Sl	Sl	Sl	Sl	Sl	Sl	Sl	Sl	Sl	Sl	Sl	Sl	Sl	Sl	Sl	Sl	Sl	Sl	Sl	Sl	Sl
solcap_snp_sl_6371	7	CHR07	58651621	Sl	Sl	Sl	Sn	Sn	Sn	Sl	Sl/Sn	Sn	Sl	Sn	Sl	Sl	Sl	Sl	Sl	Sn	Sl	Sl	Sl	Sl	Sl	Sl	Sl	Sl	Sl	Sl	Sl	Sl	Sl	Sl	Sl	Sl	Sl	Sl	Sl	Sl	Sl	Sl	Sl	Sl	Sl	Sl	Sl	Sl	Sl
CL015198-0299	7	CHR07	58975839	Sl	Sl	Sl	Sn	Sn	Sn	Sl	Sn	Sn	Sl	Sn	Sl	Sl	Sl	Sl	Sl	Sn	Sl	Sl	Sl	Sl	Sl	Sl	Sl	Sl	Sl	Sl	Sl	Sl	Sl	Sl	Sl	Sl	Sl	Sl	Sl	Sl	Sl	Sl	Sl	Sl	Sl	Sl	Sl	Sl	Sl
solcap_snp_sl_53489	7	CHR07	59053528	Sl	Sl	Sl	Sn	Sn	Sn	Sl	Sn	Sn	Sl	Sn	Sl	Sl	Sl	Sl	Sl	Sn	Sl	Sl	Sl	Sl	Sl	Sl	Sl	Sl	Sl	Sl	Sl	Sl	Sl	Sl	Sl	Sl	Sl	Sl	Sl	Sl	Sl	Sl	Sl	Sl	Sl	Sl	Sl	Sl	Sl
solcap_snp_sl_53471	7	CHR07	59092166	Sl	Sl	Sl	Sn	Sn	Sn	Sn	Sn	Sn	Sl	Sn	Sl	Sl	Sl	Sl	Sl	Sn	Sl	Sl	Sl	Sl	Sl	Sl	Sl	Sl	Sl	Sl	Sl	Sl	Sl	Sl	Sl	Sl	Sl	Sl	Sl	Sl	Sl	Sl	Sl	Sl	Sl	Sl	Sl	Sl	Sl
CL016778-0295	7	CHR07	59114523	Sl	Sl	Sl	Sn	Sn	Sn	Sn	Sn	Sn	Sl	Sn	Sl	Sl	Sl	Sl	Sl	Sn	Sl	Sl	Sl	Sl	Sl	Sl	Sl	Sl	Sl	Sl	Sl	Sl	Sl	Sl	Sl	Sl	Sl	Sl	Sl	Sl	Sl	Sl	Sl	Sl	Sl	Sl	Sl	Sl	Sl
solcap_snp_sl_19250	7	CHR07	59146224	Sl	Sl	Sl	Sn	Sn	Sn	Sn	Sn	Sn	Sl	Sn	Sl	Sl	Sl	Sl	Sl	Sn	Sl	Sl	Sl	Sl	Sl	Sl	Sl	Sl	Sl	Sl	Sl	Sl	Sl	Sl	Sl	Sl	Sl	Sl	Sl	Sl	Sl	Sl	Sl	Sl	Sl	Sl	Sl	Sl	Sl
CL016543-0744_solcap_snp_sl_53433	7	CHR07	59372405	Sl	Sl	Sl	Sn	Sn	Sn	Sn	Sn	Sn	Sl	Sn	Sl	Sl	Sl	Sl	Sl	Sn	Sl	Sl	Sl	Sl	Sl	Sl	Sl	Sl	Sl	Sl	Sl	Sl	Sl	Sl	Sl	Sl	Sl	Sl	Sl	Sl	Sl	Sl	Sl	Sl	Sl	Sl	Sl	Sl	Sl
CL015083-0490	7	CHR07	59428601	Sl	Sl	Sl	Sn	Sn	Sn	Sn	Sn	Sn	Sl	Sn	Sl	Sl	Sl	Sl	Sl	Sn	Sl	Sl	Sl	Sl	Sl	Sl	Sl	Sl	Sl	Sl	Sl	Sl	Sl	Sl	Sl	Sl	Sl	Sl	Sl	Sl	Sl	Sl	Sl	Sl	Sl	Sl	Sl	Sl	Sl
solcap_snp_sl_53378	7	CHR07	59639837	Sl	Sl	Sl	Sl	Sn	Sn	Sn	Sl	Sn	Sl	Sn	Sl	Sl	Sl	Sl	Sl	Sn	Sl	Sl	Sl	Sl	Sl	Sl	Sl	Sl	Sl	Sl	Sl	Sl	Sl	Sl	Sl	Sl	Sl	Sl	Sl	Sl	Sl	Sl	Sl	Sl	Sl	Sl	Sl	Sl	Sl
solcap_snp_sl_53335	7	CHR07	59782232	Sl	Sl	Sl	Sl	Sn	Sn	Sn	Sl	Sn	Sl	Sn	Sl	Sl	Sl	Sl	Sl	Sn	Sl	Sl	Sl	Sl	Sl	Sl	Sl	Sl	Sl	Sl	Sl	Sl	Sl	Sl	Sl	Sl	Sl	Sl	Sl	Sl	Sl	Sl	Sl	Sl	Sl	Sl	Sl	Sl	Sl
solcap_snp_sl_6313	7	CHR07	59964990	Sl	Sl	Sl	Sl	Sn	Sn	Sn	Sl	Sn	Sl	Sn	Sl	Sl	Sl	Sl	Sl	Sn	Sl	Sl	Sl	Sl	Sn	Sl	Sl	Sl	Sl	Sl	Sl	Sl	Sl	Sl	Sl	Sl	Sl	Sl	Sl	Sl	Sl	Sl	Sl	Sl	Sl	Sl	Sl	Sl	Sl
solcap_snp_sl_53298	7	CHR07	60010592	Sl	Sl	Sl	Sl	Sn	Sn	Sn	Sl	Sn	Sl	Sn	Sl	Sl	Sl	Sl	Sl	Sn	Sl	Sl	Sl	Sl	Sn	Sl	Sl	Sl	Sl	Sl	Sl	Sl	Sl	Sl	Sl	Sl	Sl	Sl	Sl	Sl	Sl	Sl	Sl	Sl	Sl	Sl	Sl	Sl	Sl
solcap_snp_sl_53288	7	CHR07	60078938	Sl	Sl	Sl	Sl	Sn	Sn	Sn	Sl	Sn	Sl	Sn	Sl	Sl	Sl	Sl	Sl	Sn	Sl	Sl	Sl	Sl	Sn	Sl	Sl	Sl	Sl	Sl	Sl	Sl	Sl	Sl	Sl	Sl	Sl	Sl	Sl	Sl	Sl	Sl	Sl	Sl	Sl	Sl	Sl	Sl	Sl
solcap_snp_sl_53267	7	CHR07	60156516	Sl	Sl	Sl	Sl	Sn	Sn	Sn	Sl	Sn	Sl	Sn	Sl	Sl	Sl	Sl	Sl	Sn	Sl	Sl	Sl	Sl	Sn	Sl	Sl	Sl	Sl	Sl	Sl	Sl	Sl	Sl	Sl	Sl	Sl	Sl	Sl	Sl	Sl	Sl	Sl	Sl	Sl	Sl	Sl	Sl	Sl
3081_1_53	7	CHR07	60325216	Sl	Sl	Sl	Sl	Sn	Sn	Sn	Sl	Sn	Sl	Sn	Sl	Sl	Sl	Sl	Sl	Sn	Sl	Sl	Sl	Sl	Sn	Sl	Sl	Sl	Sl	Sl	Sl	Sl	Sl	Sl	Sl	Sl	Sl	Sl	Sl	Sl	Sl	Sl	Sl	Sl	Sl	Sl	Sl	Sl	Sl
CL017131-0118	7	CHR07	60389927	Sl	Sl	Sl	Sl	Sn	Sn	Sn	Sl	Sn	Sl	Sn	Sl	Sl	Sl	Sl	Sl	Sn	Sl	Sl	Sl	Sl	Sn	Sl	Sl	Sl	Sl	Sl	Sl	Sl	Sl	Sl	Sl	Sl	Sl	Sl	Sl	Sl	Sl	Sl	Sl	Sl	Sl	Sl	Sl	Sl	Sl
CL002649-1087_solcap_snp_sl_53237	7	CHR07	60502821	Sl	Sl	Sl	Sl	Sn	Sn	Sn	Sl	Sn	Sl	Sn	Sl	Sl	Sl	Sl	Sl	Sn	Sl	Sl	Sl	Sl	Sn	Sl	Sl	Sl	Sl	Sl	Sl	Sl	Sl	Sl	Sl	Sl	Sl	Sl	Sl	Sl	Sl	Sl	Sl	Sl	Sl	Sl	Sl	Sl	Sl
CL016023-0709	7	CHR07	60508353	Sl	Sl	Sl	Sl	Sn	Sn	Sn	Sl	Sn	Sl	Sn	Sl	Sl	Sl	Sl	Sl	Sn	Sl	Sl	Sl	Sl	Sn	Sl	Sl	Sl	Sl	Sl	Sl	Sl	Sl	Sl	Sl	Sl	Sl	Sl	Sl	Sl	Sl	Sl	Sl	Sl	Sl	Sl	Sl	Sl	Sl
solcap_snp_sl_6292	7	CHR07	60584583	Sl	Sl	Sl	Sl	Sn	Sn	Sn	Sl	Sn	Sl	Sn	Sl	Sl	Sl	Sl	Sl	Sn	Sl	Sl	Sl	Sl	Sn	Sl	Sl	Sl	Sl	Sl	Sl	Sl	Sl	Sl	Sl	Sl	Sl	Sl	Sl	Sl	Sl	Sl	Sl	Sl	Sl	Sl	Sl	Sl	Sl
solcap_snp_sl_7035	7	CHR07	60945535	Sl	Sl	Sl	Sl	Sn	Sn	Sn	Sl	Sn	Sl	Sn	Sl	Sl	Sl	Sl	Sl	Sn	Sl	Sl	Sl	Sl	Sn	Sl	Sl	Sl	Sl	Sl	Sl	Sl	Sl	Sl	Sl	Sl	Sl	Sl	Sl	Sl	Sl	Sl	Sl	Sl	Sl	Sl	Sl	Sl	Sl
solcap_snp_sl_7033	7	CHR07	60945657	Sl	Sl	Sl	Sl	Sn	Sn	Sn	Sl	Sn	Sl	Sn	Sl	Sl	Sl	Sl	Sl	Sn	Sl	Sl	Sl	Sl	Sn	Sl	Sl	Sl	Sl	Sl	Sl	Sl	Sl	Sl	Sl	Sl	Sl	Sl	Sl	Sl	Sl	Sl	Sl	Sl	Sl	Sl	Sl	Sl	Sl
solcap_snp_sl_24323	7	CHR07	60947466	Sl	Sl	Sl	Sl	Sn	Sn	Sn	Sl	Sn	Sl	Sn	Sl	Sl	Sl	Sl	Sl	Sn	Sl	Sl	Sl	Sl	Sn	Sl	Sl	Sl	Sl	Sl	Sl	Sl	Sl	Sl	Sl	Sl	Sl	Sl	Sl	Sl	Sl	Sl	Sl	Sl	Sl	Sl	Sl	Sl	Sl
solcap_snp_sl_24322	7	CHR07	60947472	Sl	Sl	Sl	Sl	Sn	Sn	Sn	Sl	Sn	Sl	Sn	Sl	Sl	Sl	Sl	Sl	Sn	Sl	Sl	Sl	Sl	Sn	Sl	Sl	Sl	Sl	Sl	Sl	Sl	Sl	Sl	Sl	Sl	Sl	Sl	Sl	Sl	Sl	Sl	Sl	Sl	Sl	Sl	Sl	Sl	Sl
solcap_snp_sl_19613	7	CHR07	60947547	Sl	Sl	Sl	Sl	Sn	Sn	Sn	Sl	Sn	Sl	Sn	Sl	Sl	Sl	Sl	Sl	Sn	Sl	Sl	Sl	Sl	Sn	Sl	Sl	Sl	Sl	Sl	Sl	Sl	Sl	Sl	Sl	Sl	Sl	Sl	Sl	Sl	Sl	Sl	Sl	Sl	Sl	Sl	Sl	Sl	Sl
solcap_snp_sl_19612	7	CHR07	60947589	Sl	Sl	Sl	Sl	Sn	Sn	Sn	Sl	Sn	Sl	Sn	Sl	Sl	Sl	Sl	Sl	Sn	Sl	Sl	Sl	Sl	Sn	Sl	Sl	Sl	Sl	Sl	Sl	Sl	Sl	Sl	Sl	Sl	Sl	Sl	Sl	Sl	Sl	Sl	Sl	Sl	Sl	Sl	Sl	Sl	Sl
solcap_snp_sl_24321	7	CHR07	60947956	Sl	Sl	Sl	Sl	Sn	Sn	Sn	Sl	Sn	Sl	Sn	Sl	Sl	Sl	Sl	Sl	Sn	Sl	Sl	Sl	Sl	Sn	Sl	Sl	Sl	Sl	Sl	Sl	Sl	Sl	Sl	Sl	Sl	Sl	Sl	Sl	Sl	Sl	Sl	Sl	Sl	Sl	Sl	Sl	Sl	Sl
solcap_snp_sl_7029	7	CHR07	60956470	Sl	Sl	Sl	Sl	Sn	Sn	Sn	Sl	Sn	Sl	Sn	Sl	Sl	Sl	Sl	Sl	Sn	Sl	Sl	Sl	Sl	Sn	Sl	Sl	Sl	Sl	Sl	Sl	Sl	Sl	Sl	Sl	Sl	Sl	Sl	Sl	Sl	Sl	Sl	Sl	Sl	Sl	Sl	Sl	Sl	Sl
solcap_snp_sl_55514	7	CHR07	60967786	Sl	Sl	Sl	Sl	Sn	Sn	Sn	Sl	Sn	Sl	Sn	Sl	Sl	Sl	Sl	Sl	Sn	Sl	Sl	Sl	Sl	Sn	Sl	Sl	Sl	Sl	Sl	Sl	Sl	Sl	Sl	Sl	Sl	Sl	Sl	Sl	Sl	Sl	Sl	Sl	Sl	Sl	Sl	Sl	Sl	Sl
solcap_snp_sl_55505	7	CHR07	60988511	Sl	Sl	Sl	Sl	Sn	Sn	Sn	Sl	Sn	Sl	Sn	Sl	Sl	Sl	Sl	Sl	Sn	Sl	Sl	Sl	Sl	Sn	Sl	Sl	Sl	Sl	Sl	Sl	Sl	Sl	Sl	Sl	Sl	Sl	Sl	Sl	Sl	Sl	Sl	Sl	Sl	Sl	Sl	Sl	Sl	Sl
solcap_snp_sl_31941	7	CHR07	61119575	Sl	Sl	Sl	Sl	Sn	Sn	Sn	Sl	Sn	Sl	Sn	Sl	Sl	Sl	Sl	Sl	Sn	Sl	Sl	Sl	Sl	Sn	Sl	Sl	Sl	Sl	Sl	Sl	Sl	Sl	Sl	Sl	Sl	Sl	Sl	Sl	Sl	Sl	Sl	Sl	Sl	Sl	Sl	Sl	Sl	Sl
solcap_snp_sl_31930	7	CHR07	61181372	Sl	Sl	Sl	Sl	Sn	Sn	Sn	Sl	Sn	Sl	Sn	Sl	Sl	Sl	Sl	Sl	Sn	Sl	Sl	Sl	Sl	Sn	Sl	Sl	Sl	Sl	Sl	Sl	Sl	Sl	Sl	Sl	Sl	Sl	Sl	Sl	Sl	Sl	Sl	Sl	Sl	Sl	Sl	Sl	Sl	Sl
CL015706-0234	7	CHR07	61189280	Sl	Sl	Sl	Sl	Sn	Sn	Sn	Sl	Sn	Sl	Sn	Sl	Sl	Sl	Sl	Sl	Sn	Sl	Sl	Sl	Sl	Sn	Sl	Sl	Sl	Sl	Sl	Sl	Sl	Sl	Sl	Sl	Sl	Sl	Sl	Sl	Sl	Sl	Sl	Sl	Sl	Sl	Sl	Sl	Sl	Sl
CL017588-0132_solcap_snp_sl_55475	7	CHR07	61207333	Sl	Sl	Sl	Sl	Sn	Sn	Sn	Sl	Sn	Sl	Sn	Sl	Sl	Sl	Sl	Sl	Sn	Sl	Sl	Sl	Sl	Sn	Sl	Sl	Sl	Sl	Sl	Sl	Sl	Sl	Sl	Sl	Sl	Sl	Sl	Sl	Sl	Sl	Sl	Sl	Sl	Sl	Sl	Sl	Sl	Sl
SGN-U564051_snp225	7	CHR07	61402508	Sl	Sl	Sl	Sl	Sl	Sl	Sl	Sl	Sl	Sl	Sl	Sl	Sl	Sl	Sl	Sl	Sn	Sl	Sl	Sl	Sl	Sn	Sl	Sl	Sl	Sl	Sl	Sl	Sl	Sl	Sl	Sl	Sl	Sl	Sl	Sl	Sl	Sl	Sl	Sl	Sl	Sl	Sl	Sl	Sl	Sl
solcap_snp_sl_55409	7	CHR07	61602523	Sl	Sl	Sl	Sl	Sl	Sl	Sl	Sl	Sl	Sl	Sl	Sl	Sl	Sl	Sl	Sl	Sn	Sl	Sl	Sl	Sl	Sn	Sl	Sl	Sl	Sl	Sl	Sl	Sl	Sl	Sl	Sl	Sl	Sl	Sl	Sl	Sl	Sl	Sl	Sl	Sl	Sl	Sl	Sl	Sl	Sl
solcap_snp_sl_55399	7	CHR07	61623756	Sl	Sl	Sl	Sl	Sl	Sl	Sl	Sl	Sl	Sl	Sl	Sl	Sl	Sl	Sl	Sl	Sn	Sl	Sl	Sl	Sl	Sn	Sl	Sl	Sl	Sl	Sl	Sl	Sl	Sl	Sl	Sl	Sl	Sl	Sl	Sl	Sl	Sl	Sl	Sl	Sl	Sl	Sl	Sl	Sl	Sl
solcap_snp_sl_55376	7	CHR07	61773500	Sl	Sl	Sl	Sl	Sl	Sl	Sl	Sl	Sl	Sl	Sl	Sl	Sl	Sl	Sl	Sl	Sn	Sl	Sl	Sl	Sl	Sn	Sl	Sl	Sl	Sl	Sl	Sl	Sl	Sl	Sl	Sl	Sl	Sl	Sl	Sl	Sl	Sl	Sl	Sl	Sl	Sl	Sl	Sl	Sl	Sl
solcap_snp_sl_71171	7	CHR07	61963581	Sl	Sl	Sl	Sl	Sl	Sl	Sl	Sl	Sl	Sl	Sl	Sl	Sl	Sl	Sl	Sl	Sn	Sl	Sl	Sl	Sl	Sn	Sl	Sl	Sl	Sl	Sl	Sl	Sl	Sl	Sl	Sl	Sl	Sl	Sl	Sl	Sl	Sl	Sl	Sl	Sl	Sl	Sl	Sl	Sl	Sl
solcap_snp_sl_71142	7	CHR07	62084807	Sl	Sl	Sl	Sl	Sl	Sl	Sl	Sl	Sl	Sl	Sl	Sl	Sl	Sl	Sl	Sl	Sn	Sl	Sl	Sl	Sl	Sn	Sl	Sl	Sl	Sl	Sl	Sl	Sl	Sl	Sl	Sl	Sl	Sl	Sl	Sl	Sl	Sl	Sl	Sl	Sl	Sl	Sl	Sl	Sl	Sl
solcap_snp_sl_71138	7	CHR07	62101795	Sl	Sl	Sl	Sl	Sl	Sl	Sl	Sl	Sl	Sl	Sl	Sl	Sl	Sl	Sl	Sl	Sn	Sl	Sl	Sl	Sl	Sn	Sl	Sl	Sl	Sl	Sl	Sl	Sl	Sl	Sl	Sl	Sl	Sl	Sl	Sl	Sl	Sl	Sl	Sl	Sl	Sl	Sl	Sl	Sl	Sl
solcap_snp_sl_71135	7	CHR07	62117211	Sl	Sl	Sl	Sl	Sl	Sl	Sl	Sl	Sl	Sl	Sl	Sl	Sl	Sl	Sl	Sl	Sn	Sl	Sl	Sl	Sl	Sn	Sl	Sl	Sl	Sl	Sl	Sl	Sl	Sl	Sl	Sl	Sl	Sl	Sl	Sl	Sl	Sl	Sl	Sl	Sl	Sl	Sl	Sl	Sl	Sl
solcap_snp_sl_12158	7	CHR07	62265143	Sl	Sl	Sl	Sl	Sl	Sl	Sl	Sl	Sl	Sl	Sl	Sl	Sl	Sl	Sl	Sl	Sn	Sl	Sl	Sl	Sl	Sn	Sl	Sl	Sl	Sl	Sl	Sl	Sl	Sl	Sl	Sl	Sl	Sl	Sl	Sl	Sl	Sl	Sl	Sl	Sl	Sl	Sl	Sl	Sl	Sl
CL015239-0564	7	CHR07	62300233	Sl	Sl	Sl	Sl	Sl	Sl	Sl	Sl	Sl	Sl	Sl	Sl	Sl	Sl	Sl	Sl	Sn	Sl	Sl	Sl	Sl	Sn	Sl	Sl	Sl	Sl	Sl	Sl	Sl	Sl	Sl	Sl	Sl	Sl	Sl	Sl	Sl	Sl	Sl	Sl	Sl	Sl	Sl	Sl	Sl	Sl
solcap_snp_sl_12150	7	CHR07	62303267	Sl	Sl	Sl	Sl	Sl	Sl	Sl	Sl	Sl	Sl	Sl	Sl	Sl	Sl	Sl	Sl	Sn	Sl	Sl	Sl	Sl	Sn	Sl	Sl	Sl	Sl	Sl	Sl	Sl	Sl	Sl	Sl	Sl	Sl	Sl	Sl	Sl	Sl	Sl	Sl	Sl	Sl	Sl	Sl	Sl	Sl
solcap_snp_sl_71106	7	CHR07	62383751	Sl	Sl	Sl	Sl	Sl	Sl	Sl	Sl	Sl	Sl	Sl	Sl	Sl	Sl	Sl	Sl	Sn	Sl	Sl	Sl	Sl	Sn	Sl	Sl	Sl	Sl	Sl	Sl	Sl	Sl	Sl	Sl	Sl	Sl	Sl	Sl	Sl	Sl	Sl	Sl	Sl	Sl	Sl	Sl	Sl	Sl
solcap_snp_sl_12146	7	CHR07	62384174	Sl	Sl	Sl	Sl	Sl	Sl	Sl	Sl	Sl	Sl	Sl	Sl	Sl	Sl	Sl	Sl	Sn	Sl	Sl	Sl	Sl	Sn	Sl	Sl	Sl	Sl	Sl	Sl	Sl	Sl	Sl	Sl	Sl	Sl	Sl	Sl	Sl	Sl	Sl	Sl	Sl	Sl	Sl	Sl	Sl	Sl
solcap_snp_sl_71103	7	CHR07	62388739	Sl	Sl	Sl	Sl	Sl	Sl	Sl	Sl	Sl	Sl	Sl	Sl	Sl	Sl	Sl	Sl	Sn	Sl	Sl	Sl	Sl	Sn	Sl	Sl	Sl	Sl	Sl	Sl	Sl	Sl	Sl	Sl	Sl	Sl	Sl	Sl	Sl	Sl	Sl	Sl	Sl	Sl	Sl	Sl	Sl	Sl
solcap_snp_sl_12140	7	CHR07	62391802	Sl	Sl	Sl	Sl	Sl	Sl	Sl	Sl	Sl	Sl	Sl	Sl	Sl	Sl	Sl	Sl	Sn	Sl	Sl	Sl	Sl	Sn	Sl	Sl	Sl	Sl	Sl	Sl	Sl	Sl	Sl	Sl	Sl	Sl	Sl	Sl	Sl	Sl	Sl	Sl	Sl	Sl	Sl	Sl	Sl	Sl
solcap_snp_sl_12139	7	CHR07	62391991	Sl	Sl	Sl	Sl	Sl	Sl	Sl	Sl	Sl	Sl	Sl	Sl	Sl	Sl	Sl	Sl	Sn	Sl	Sl	Sl	Sl	Sn	Sl	Sl	Sl	Sl	Sl	Sl	Sl	Sl	Sl	Sl	Sl	Sl	Sl	Sl	Sl	Sl	Sl	Sl	Sl	Sl	Sl	Sl	Sl	Sl
solcap_snp_sl_71099	7	CHR07	62405450	Sl	Sl	Sl	Sl	Sl	Sl	Sl	Sl	Sl	Sl	Sl	Sl	Sl	Sl	Sl	Sl	Sn	Sl	Sl	Sl	Sl	Sn	Sl	Sl	Sl	Sl	Sl	Sl	Sl	Sl	Sl	Sl	Sl	Sl	Sl	Sl	Sl	Sl	Sl	Sl	Sl	Sl	Sl	Sl	Sl	Sl
solcap_snp_sl_12137	7	CHR07	62408623	Sl	Sl	Sl	Sl	Sl	Sl	Sl	Sl	Sl	Sl	Sl	Sl	Sl	Sl	Sl	Sl	Sn	Sl	Sl	Sl	Sl	Sn	Sl	Sl	Sl	Sl	Sl	Sl	Sl	Sl	Sl	Sl	Sl	Sl	Sl	Sl	Sl	Sl	Sl	Sl	Sl	Sl	Sl	Sl	Sl	Sl
SL10197_1376	7	CHR07	62411336	Sl	Sl	Sl	Sl	Sl	Sl	Sl	Sl	Sl	Sl	Sl	Sl	Sl	Sl	Sl	Sl	Sn	Sl	Sl	Sl	Sl	Sn	Sl	Sl	Sl	Sl	Sl	Sl	Sl	Sl	Sl	Sl	Sl	Sl	Sl	Sl	Sl	Sl	Sl	Sl	Sl	Sl	Sl	Sl	Sl	Sl
solcap_snp_sl_71098	7	CHR07	62417780	Sl	Sl	Sl	Sl	Sl	Sl	Sl	Sl	Sl	Sl	Sl	Sl	Sl	Sl	Sl	Sl	Sn	Sl	Sl	Sl	Sl	Sn	Sl	Sl	Sl	Sl	Sl	Sl	Sl	Sl	Sl	Sl	Sl	Sl	Sl	Sl	Sl	Sl	Sl	Sl	Sl	Sl	Sl	Sl	Sl	Sl
solcap_snp_sl_71085	7	CHR07	62456283	Sl	Sl	Sl	Sl	Sl	Sl	Sl	Sl	Sl	Sl	Sl	Sl	Sl	Sl	Sl	Sl	Sn	Sl	Sl	Sl	Sl	Sn	Sl	Sl	Sl	Sl	Sl	Sl	Sl	Sl	Sl	Sl	Sl	Sl	Sl	Sl	Sl	Sl	Sl	Sl	Sl	Sl	Sl	Sl	Sl	Sl
solcap_snp_sl_37097	7	CHR07	62465682	Sl	Sl	Sl	Sl	Sl	Sl	Sl	Sl	Sl	Sl	Sl	Sl	Sl	Sl	Sl	Sl	Sn	Sl	Sl	Sl	Sl	Sn	Sl	Sl	Sl	Sl	Sl	Sl	Sl	Sl	Sl	Sl	Sl	Sl	Sl	Sl	Sl	Sl	Sl	Sl	Sl	Sl	Sl	Sl	Sl	Sl
[truncated: 1,114 more rows]
[truncated: 61 more columns]
