# Supplementary material for: A Solanum neorickii introgression population providing a powerful complement to the extensively characterized Solanum pennellii population
Source: Plant J. 2018 Oct 23;97(2):391–403. doi: 10.1111/tpj.14095 (PMC7379295; doi:10.1111/tpj.14095)
Supplement: Supplementary file 3 — Table S2. Average fold changes of the metabolite content of the homozygous backcrossed introgression lines compared with the parental control (cv. TA209) from 2008 to 2009. [file TPJ-97-391-s003.xlsx]

## Sheet: Homozygous lines
Table S2. Changes in primary metabolism in the TA209 lines homozygous for the first biggest chromosomal segmental substitution from S. Neorikii. Data are normalized to the mean response calculated forTA209 line. Values presented are mean±standard error of three replicates. ND means not-detectable
Metabolites	Chr 1						Chr 2										Chr 3						Chr 4								Chr 5								Chr 6										Chr 7
Amino acids	NEO-133self	NEO-137self	NEO-78self	NEO-83self	NEO-134self	NEO-22self	NEO-109self	NEO-112self	NEO-123self	NEO-71self	NEO-98self	NEO-56self	NEO-85self	NEO-10self	NEO-64 self	NEO-14self	NEO-95self	NEO-113self	NEO-67self	NEO-65 self	NEO-61self	NEO-13self	NEO-101self	NEO-47self	NEO-46self	NEO-50self	NEO-42self	NEO-90self	NEO-28self	NEO-34self	NEO-40self	NEO-41self	NEO-84self	NEO-68self	NEO-88self	NEO-122self	NEO-103self	NEO-142self	NEO-12self	NEO-38self	NEO-45self	NEO-72self	NEO-73self	NEO-74self	NEO-91self	NEO-99self	NEO-119self	NEO-131self	NEO-116self
Alanine	0.56	0.6	0.46	0.33	0.77	0.75	0.61	0.47	0.52	0.69	0.91	0.75	2.23	0.52	0.29	0.7	1.22	1.06	0.63	1.07	0.48	0.32	0.6	0.31	0.7	0.22	0.19	1.11	1.07	1.17	0.32	0.29	0.7	0.32	0.11	1.08	1.03	0.36	0.82	0.82	0.51	0.67	0.72	0.55	1.02	0.88	0.23	0.76	0.51
beta-Alanine	0.67	3.43	1.01	0.86	1.28	1.37	1.91	3.03	4.34	3.14	0.85	0.83	2.42	0.65	0.99	2.24	2.68	1.55	2.52	0.83	1.07	1.63	4.9	1.82	0.53	0.84	2.5	1.21	2.07	3.58	2.15	0.84	3.15	2.14	2.82	1.12	5.6	2.44	1.58	1.89	0.91	1.09	0.91	0.84	3.53	2.81	1.55	1.08	2.23
Arginine	0.71	1.83	ND	0.73	1.01	0.77	0.62	1.09	1.3	ND	ND	0.84	1.37	ND	1.33	1.28	ND	0.94	ND	0.77	1.69	0.98	1.02	1.11	1.44	0.98	1.18	ND	0.98	1.36	0.99	0.89	ND	ND	ND	1.15	1.55	1.03	0.98	0.66	1.27	ND	ND	0.74	ND	ND	0.78	0.85	0.87
Asparagine	1.4	4.45	1.38	1.51	1.37	1.13	1.36	1.53	1.43	1.1	0.83	0.76	1.14	0.92	0.64	1.52	1.42	2.55	1.67	0.52	0.69	0.79	1.06	0.68	0.84	1.71	1.35	0.61	0.95	2.03	0.86	0.7	0.74	1.89	0.68	0.85	2.44	2.09	1.57	1.13	1.06	1.62	1.79	1.86	1.71	1.11	1.76	1.48	1.52
Aspartate	1.36	1.95	1.48	1.57	0.98	1.48	1.01	0.99	0.95	1.46	0.85	0.61	1.46	2.4	1.3	2.05	1.29	1.33	1.29	0.6	7.44	1.43	1.15	6.78	0.83	1.34	1.45	0.19	1.35	2.94	1.2	1.26	1.06	1.46	1.24	0.93	1.85	1.53	1.04	0.94	1.02	1.67	1.23	1.32	3.16	1.47	0.93	1.14	1.51
Cysteine, S-methy	0.77	0.56	1.38	2.64	0.58	0.91	1.41	1.08	0.47	1.66	0.86	1.07	1.39	1.01	0.83	0.61	1.65	2.3	1.38	0.56	0.3	0.62	1.77	2.85	0.88	10.44	2.05	0.83	0.68	1.61	0.64	1.04	1.28	3.2	0.39	0.95	2.75	0.7	0.5	0.98	0.65	0.86	2	1.64	1.33	0.9	1.41	0.71	2.15
GABA	0.99	2.53	1.06	1.28	1.1	1.88	1.1	2.13	2.24	2.45	0.86	0.87	1.88	3.02	1.34	2.65	2.13	1.58	2.63	1.24	1.37	1.91	2.09	0.8	0.77	2	1.23	0.95	1.44	2.94	1.65	1.09	1.84	2.61	2.5	1.4	3.87	2.73	1.6	1.2	0.92	1.4	0.65	0.84	4.1	2.58	1.95	1.2	3.25
Glutamate	1.29	1.92	1.49	1.42	1.12	1.35	1.47	1.56	1.66	1.36	0.54	0.72	1.29	1.53	0.88	1.96	1.37	1.97	1.41	0.68	1.33	0.96	1.44	0.21	1.14	1.27	1.01	0.3	1.18	4.3	1.37	1.14	0.87	1.46	1.51	1.07	2.16	1.7	1.16	0.61	1.24	1.24	1.37	1.57	2.21	1.43	1.5	1.08	2.05
Homoserine	0.69	2.41	ND	3.66	1.12	1.56	1.71	1.02	1.25	ND	0.94	0.85	1.74	ND	0.88	1.17	0.76	1.31	ND	0.86	1	4.2	2.2	1.92	1.64	2.81	3.17	0.82	1.1	1.1	1.13	1.27	1.57	ND	0.52	1.44	3.51	1.57	1.12	3.43	0.47	ND	ND	1.16	1.04	0.82	0.53	1.08	0.61
Isoleucine	1.11	2.06	1.05	0.95	1.28	0.57	1.9	1.78	1.74	1.6	0.89	0.98	2.14	1.79	1.2	1.46	2.71	2.72	1.4	0.54	1.04	1.95	1.61	0.73	1.01	0.95	0.9	1.42	0.95	1.16	1	0.51	0.9	3.84	0.68	0.97	5.2	2.05	2.17	0.98	1.07	1.28	1.19	0.98	4.62	2.46	1.05	0.99	1.25
Methionine	0.3	2.93	1.16	1.26	1.43	1.1	2.87	1.96	2.14	0.84	0.96	1.18	1.71	1.03	0.86	1	0.44	1.65	1.84	0.66	0.63	1.39	2	2.47	2.09	7.49	2.08	0.27	0.94	0.36	0.93	1	1.82	0.6	1.04	1.23	4.17	2.9	1.9	1.2	1.1	0.98	1.51	1.43	1.54	1.35	1.51	1.14	0.76
Lysine	0.81	2.36	1.34	1.33	1.22	1.05	2.34	1.82	1.15	1.14	0.67	0.97	1.23	1.46	1.39	1.44	1.1	1.03	1.63	0.67	0.92	1.39	1.87	1.6	1.12	1.14	1.88	0.94	0.9	1.42	1.13	0.94	1.92	1.39	1.16	0.85	2.17	1.35	1.22	0.89	1.25	1.04	1.44	1.37	1.85	1.45	1.74	1.12	0.86
Ornithine	0.89	1.77	1.4	1.54	0.94	0.88	2.39	1.47	1.3	1.04	0.82	0.81	1.13	2.37	0.93	1.59	1.3	1.79	1.34	0.78	1.43	1.55	1.28	1.21	1.52	1.34	1.66	0.45	1.14	1.19	1.13	1	1.68	1.12	0.76	0.85	1.51	1.01	0.94	0.57	1.4	1	1.16	0.72	0.93	1.07	1.5	0.76	1.4
Phenylalanine	1.68	3.1	1.13	0.18	1.55	1.33	1.99	1.99	0.31	1.53	0.98	1.02	1.9	1.52	1.02	2.45	0.15	2.57	2.15	0.94	0.07	0.49	0.38	1.63	1.53	1.32	0.55	0.59	1.38	1.27	1.4	1.5	0.88	2.56	1.06	1.07	1.98	2.08	1.68	0.24	1.43	2.02	0.29	0.25	2.8	1.39	1.39	1.18	1.58
Proline	0.9	2.18	0.51	0.57	0.5	0.43	0.54	1.21	0.82	2.03	0.61	0.4	12.72	9.23	1.51	11.65	4.26	1.19	0.79	0.45	2.23	1.1	3.88	32.27	2.04	2.46	2.33	14.65	2.31	61.45	0.73	0.59	0.49	9.15	3.03	1.47	68.27	11.24	1.82	0.8	1.25	1.31	0.87	0.78	131.76	5.36	0.63	0.56	1
Serine	0.91	2.26	1.4	0.69	1.07	1.34	1.74	1.35	3.64	0.97	ND	1.07	3.16	1.42	0.68	1.12	ND	2.2	2.45	0.84	1.28	1.51	3.23	1.23	1.71	1.07	0.94	ND	1.89	1.76	1.31	0.85	ND	1.59	ND	2.11	2.7	1.26	1.6	1.48	1.2	1.02	1	0.72	1.26	ND	0.63	1.03	1.2
Threonine	0.86	1.58	1.47	1.13	1.23	1.12	1.76	1.16	1.49	1.73	1.15	1.03	1.6	0.9	0.8	1.54	1.2	2.12	1.76	0.78	0.96	1.34	0.98	0.64	1.17	0.8	0.96	0.71	1.19	1.1	1.27	0.88	0.94	0.75	0.49	0.95	1.24	1.07	1.35	1.04	0.77	1.35	1.11	0.89	1.41	0.99	0.96	1.03	2.13
Tryptophan	1.16	1.49	1.11	0.64	1.23	1.02	1.82	1.33	0.9	1.07	0.92	0.82	1.2	1.65	0.6	2.07	1.23	1.71	1.39	0.72	0.77	0.82	1.05	0.93	1.14	1.06	0.57	1.15	0.97	0.99	0.88	0.81	0.96	1.54	0.92	0.81	1.15	1.28	1.08	0.61	0.99	1.17	1.12	0.77	1.26	1.19	1.32	1.15	1.03
Tyrosine	0.81	1.29	ND	0.81	1.09	1.05	1.43	1.32	0.71	ND	0.55	1.53	1.48	ND	0.46	0.92	0.75	1.35	ND	0.47	0.28	0.52	0.76	0.7	0.66	1.19	0.57	0.4	0.78	0.45	0.85	0.65	1.15	ND	0.61	0.53	1.82	1.97	1.07	1.05	0.72	ND	ND	1.1	2.41	2.28	0.88	1.12	1.14
Valine	1.07	1.26	1.03	0.71	1.26	1.19	1	0.98	1.28	1.02	0.89	1.16	1.62	1.44	0.68	0.82	1.69	1.74	1.66	0.83	0.72	0.8	1.15	0.76	0.92	0.96	0.79	0.91	1.09	0.84	0.93	0.55	1.16	0.84	0.51	1.21	3.39	1.48	1.94	1.17	0.9	0.98	0.96	0.84	3.12	1.49	0.68	1.04	1.12
Organic acids
Citric acid	1.1	1.09	1.43	1.48	1.11	1.13	1.07	1.7	0.8	0.76	1.08	0.77	1.51	1.24	0.78	1.18	1.51	1.15	1.5	0.79	0.88	0.89	1.38	0.39	0.62	0.45	1.45	0.96	1.68	2.19	1.42	1.01	1.16	1.17	1.01	0.84	0.82	0.73	0.99	0.94	1.63	1.35	1.29	0.97	0.73	0.65	1.54	1.17	1.17
Dehydroascorbic acid	0.86	0.8	0.6	0.6	0.72	1.29	0.68	1.25	0.73	0.66	1.17	0.55	1.08	0.62	0.87	1.16	0.8	0.6	0.41	0.69	1	1.07	0.99	1.09	0.71	0.52	0.72	1.74	0.88	1.97	0.74	0.74	0.49	0.71	1.17	0.69	1.56	1.05	0.46	0.75	0.82	0.66	0.83	0.91	3.27	1.3	1.52	0.99	0.94
Galacturonic acid	ND	ND	0.72	1.59	ND	0.2	0.25	0.75	0.29	1.09	1.5	0.68	1.67	1.23	0.96	ND	0.23	0.42	0.93	0.68	0.82	ND	0.18	0.81	0.77	0.77	0.94	0.66	0.84	1.29	0.78	0.73	0.88	0.97	0.58	0.81	0.76	ND	ND	1.03	0.64	0.77	0.53	0.5	2.27	1.71	1.82	ND	1.95
Galactonic acid-1,4-lactone	1.83	1.16	ND	ND	2.07	ND	ND	ND	ND	ND	ND	ND	ND	ND	ND	0.76	ND	ND	ND	ND	ND	4.97	ND	ND	ND	ND	ND	ND	ND	ND	ND	ND	ND	ND	ND	ND	ND	1.65	1.86	ND	ND	ND	ND	ND	ND	ND	ND	1.37	ND
Malic acid	ND	ND	0.93	2.77	ND	0.99	0.89	1.64	1.88	0.44	1.79	0.88	0.89	1.71	0.83	ND	0.94	0.68	1.17	1.27	0.87	ND	2	0.12	1.26	4.19	1.38	0.87	1.46	0.78	1.39	1.75	1.09	0.76	0.63	1.55	2.26	ND	ND	1.12	1.82	1.62	1.48	1.67	0.88	0.85	2.05	ND	1.22
Sugars and Sugars alcohol
Erythritol	1	0.93	1.22	0.88	0.85	1.09	0.56	0.73	0.52	1.07	0.83	0.88	1.25	1.88	0.74	1.06	1.1	0.9	0.77	0.86	0.71	0.89	0.93	0.88	0.78	1	0.54	1.37	1.03	1.56	0.66	1.02	0.54	1.05	0.58	1.05	0.84	1.12	1.24	1.85	0.47	1.49	1.23	1.32	1.95	1.37	0.71	1.11	1.36
Fructose	0.93	0.85	0.85	0.71	0.73	0.84	0.2	1.15	0.83	1.21	0.74	0.74	1.33	1.45	0.7	1.04	1	0.92	1.05	0.66	1.14	0.93	0.91	1.12	1.05	0.76	0.94	1.73	1.38	1.89	0.95	0.92	0.76	1.37	1.06	0.67	1.36	1.22	1.23	0.86	1.25	0.97	0.79	0.84	1.96	1	0.48	1.08	0.72
Glucose	1.96	1.22	0.69	0.55	1.09	0.8	0.27	1.27	1.12	1.27	0.74	0.65	1.32	1.28	0.77	3.13	0.98	0.96	1.02	0.61	1.2	3.99	0.96	1.14	1.03	0.57	0.97	1.71	1.51	2.29	1	0.92	0.7	1.18	1.09	0.96	1.57	1.49	1.18	0.83	1.42	0.92	0.64	0.81	2.44	1.1	0.54	1.25	0.56
Maltose	1.11	0.91	0.61	ND	1.47	1.33	0.65	1.78	2.96	2.11	ND	0.72	ND	7.48	2.15	2.5	ND	1.36	0.65	1.13	56.43	1.1	3.94	2.16	0.91	1.03	5.49	ND	1.14	4.44	0.97	1.3	ND	1.95	ND	0.88	ND	0.77	1.11	8.4	0.99	1.3	2.06	ND	ND	ND	0.9	1.08	ND
Raffinose	0.91	0.91	ND	ND	1.28	0.9	0.77	1.14	0.74	ND	ND	ND	ND	0.06	ND	0.94	0.07	0.86	ND	ND	0.68	0.95	1.07	ND	ND	ND	0.19	ND	1.11	1.85	0.93	ND	ND	ND	ND	0.75	ND	1.11	1.09	0.9	ND	ND	ND	ND	ND	ND	0.95	0.91	ND
Rhamnose	ND	ND	1.02	0.83	ND	ND	ND	ND	ND	0.82	1.06	0.99	1.16	1.1	0.75	ND	1.29	ND	1.09	0.83	0.99	ND	ND	0.73	0.92	0.96	1.34	1.41	ND	ND	ND	0.84	1.15	1.39	0.98	ND	1.62	ND	ND	ND	0.99	1.08	1.24	0.99	2.03	1.38	ND	ND	0.96
Sucrose	1.22	2.01	1.02	0.45	1.1	1.29	0.36	1.42	1.26	2.34	1.14	0.7	4.25	4.47	1.43	3.63	3.26	1.28	1.33	0.76	2.04	0.52	2.2	2.65	1.63	0.99	1.51	3.67	1.94	5.21	1.5	0.7	0.36	3.85	2.25	1.49	3.66	1.87	1.45	0.94	1.88	1.31	1.46	0.68	0.33	2.35	0.55	1.21	0.35
Miscellaneous
Inositol, myo	0.77	1.06	0.8	0.79	0.58	0.9	0.36	0.87	0.42	1.28	0.95	0.82	1.7	1.46	0.9	1.8	1.23	1.37	1.07	0.83	0.94	0.84	1.24	1.37	0.91	0.91	1.46	1.55	1.2	1.99	0.78	1.02	0.29	1.45	1.63	0.77	2.24	1.82	1.54	0.77	1.2	0.89	1.01	0.84	3.01	1.1	0.82	1.3	0.52
Phosphoric acid	1.48	3.32	1.51	0.76	0.96	1.32	1.06	1.17	1.49	1.66	0.49	1.02	1.73	2.96	1.55	3.02	1.21	0.85	1.48	0.94	1.16	2.02	1.22	1.43	0.93	1.22	1.99	1.04	0.73	2.24	1.17	0.88	0.97	2.04	0.8	0.5	2.79	2.45	1.1	1.26	1.88	1.12	1.33	0.65	2.79	1.15	0.34	1.11	1.22
Putrescine	1.56	3.48	1.64	1	2.49	2.4	2.75	1.89	1.32	1.91	2.26	2.8	1.51	0.68	2.63	4.1	1.35	0.96	1.09	1.11	1.21	0.88	3.5	4.62	1.69	2.37	3.04	1.43	2.1	1.53	2.02	1.08	2.86	1.83	1.84	0.92	1.84	1.16	1.76	0.61	1.51	2.76	6.22	2.01	1.19	1.62	1.65	1.54	0.85
[truncated: 40 more columns]
