# Supplementary material for: A Solanum neorickii introgression population providing a powerful complement to the extensively characterized Solanum pennellii population
Source: Plant J. 2018 Oct 23;97(2):391–403. doi: 10.1111/tpj.14095 (PMC7379295; doi:10.1111/tpj.14095)
Supplement: Supplementary file 4 — Table S3. Fold changes of metabolite content of the heterozygous backcrossed introgression lines compared with the parental control (cv. TA209) from 2009. [file TPJ-97-391-s004.xlsx]

## Sheet: Heterozygous lines
Table S3. Changes in primary metabolism in the TA209 lines heterozygous for the first biggest chromosomal segmental substitution from S. Neorikii. Data are normalized to the mean response calculated forTA209 line. Values presented are mean±standard error of three replicates. ND means not-detectable
Metabolites	Chr 1						Chr 2										Chr 3						Chr 4									Chr 5							Chr 6						Chr 7
Amino acids	NEO-107xTA209	NEO-133xTA209	NEO-137xTA209	NEO-78xTA209	NEO-134xTA209	NEO-22xTA209	NEO-109xTA209	NEO-43xTA209	NEO-112xTA209	NEO-123xTA209	NEO-71xTA209	NEO-98xTA209	NEO-56xTA209	NEO-85xTA209	NEO-10xTA209	NEO-64xTA209	NEO-95xTA209	NEO-113xTA209	NEO-35xTA209	NEO-67xTA209	NEO-61xTA209	NEO-13xTA209	NEO-102xTA209	NEO-47xTA209	NEO-46xTA209	NEO-50xTA209	NEO-42xTA209	NEO-90xTA209	NEO-111xTA209	NEO-28xTA209	NEO-34xTA209	NEO-40xTA209	NEO-41xTA209	NEO-75xTA209	NEO-84xTA209	NEO-88xTA209	NEO-103xTA209	NEO-142xTA209	NEO-12xTA209	NEO-38xTA209	NEO-72xTA209	NEO-91xTA209	NEO-99xTA209	NEO-119xTA209	NEO-116xTA209	NEO-66xTA209	NEO-37xTA209	NEO-118xTA209	NEO-96xTA209
Alanine	0.59	0.89	ND	0.6	0.35	0.42	1.39	0.94	ND	0.5	0.61	2.92	1.15	1.93	0.82	0.76	1.14	0.76	0.48	0.74	1.08	ND	0.73	0.21	0.94	1.4	0.32	0.45	1.05	ND	1.51	1.15	0.64	0.95	0.83	0.71	0.92	ND	ND	0.91	0.53	1.77	0.94	0.69	0.53	0.78	1.52	0.5	1.66
beta-Alanine	1.14	0.57	1.16	0.3	0.58	0.74	0.66	0.65	1.33	0.63	0.76	0.45	0.78	0.48	0.46	0.44	0.56	0.55	0.68	0.48	0.4	0.65	0.72	ND	0.39	0.67	0.35	0.63	0.88	0.87	1.35	0.6	0.32	0.6	0.88	0.77	0.83	0.65	1.84	0.5	1.05	1.52	0.67	1.39	0.55	0.73	0.86	0.48	0.92
Arginine	0.78	0.59	1.07	0.85	0.83	0.89	0.55	0.81	1.03	0.7	ND	0.97	ND	0.83	0.96	ND	0.83	0.53	0.83	ND	ND	0.94	0.75	0.68	0.9	0.82	1.27	0.82	1.52	0.95	1.32	0.54	0.62	ND	0.83	0.86	0.7	1.04	0.9	0.93	ND	1.23	0.99	1.17	0.5	0.91	0.7	ND	1.26
Asparagine	1.38	0.97	0.74	1.28	1.08	0.72	0.88	0.96	0.79	1.21	1.61	1.01	1.79	1.46	0.63	1	1.15	1.56	0.62	0.93	1.03	0.94	1.37	0.41	0.84	0.85	1.48	0.94	0.78	1.13	1.53	0.8	1.14	1.53	0.59	0.75	0.97	1.21	1.08	1.16	1.98	1.52	0.93	0.93	1.12	1.41	0.81	0.52	0.85
Aspartate	1.36	0.88	1.27	0.82	0.71	0.83	0.67	0.78	0.78	0.9	0.99	0.73	0.92	0.77	1.05	1.31	0.93	0.99	2.29	0.69	0.72	1.03	1.01	2.47	0.95	1.09	0.8	1.17	7.97	0.92	1.14	0.76	0.76	0.82	0.77	1.1	1.07	0.86	0.94	0.67	1.15	1.16	0.88	0.8	0.92	1.02	0.65	0.9	0.95
Cysteine, S-methyl	1.53	2.47	0.74	1.87	1.17	0.96	1.64	2.31	0.64	1.4	2.23	1.58	2.29	2.34	0.92	0.72	3.4	1.85	0.84	0.76	0.64	1.05	2.02	1.16	0.74	2.24	3.45	1.58	1.35	0.81	2.03	1.26	1.79	1.28	1.05	0.91	1.97	1.01	0.92	1.7	1.5	1.39	0.94	1.07	2.12	2.71	1.44	0.62	0.8
GABA	0.79	0.65	1.16	0.44	0.52	0.78	0.7	0.65	1.26	0.9	1.05	0.56	0.64	0.7	0.61	0.53	0.5	0.84	0.63	0.69	0.48	0.68	0.66	0.14	0.54	0.93	0.33	1.01	1.27	0.82	1.46	0.62	0.39	0.48	0.76	1.03	1.08	0.86	1.44	0.56	1.14	1.44	0.55	1.09	0.98	1.47	0.52	0.68	0.95
Glutamate	0.94	0.69	1.55	0.79	0.75	0.71	0.64	0.99	0.64	1.18	0.88	0.79	0.79	0.74	0.89	0.63	0.99	1.04	0.71	0.66	0.68	0.61	1.05	0.2	0.94	1.09	0.54	0.69	0.71	0.74	1.23	0.94	0.79	0.81	0.73	0.9	1	0.76	1.05	0.66	0.78	1.41	0.79	0.65	1.09	0.97	0.45	0.83	0.79
Homoserine	ND	ND	1.72	0.85	ND	1.03	ND	1.02	0.78	ND	ND	0.72	ND	0.99	0.8	ND	0.87	ND	ND	ND	ND	1.66	ND	ND	ND	1.24	1.55	0.74	ND	1.02	0.69	1.01	1.3	ND	1.35	0.74	ND	1.03	1.01	1.34	ND	1.3	0.86	1.09	ND	0.83	1.36	ND	1.26
Isoleucine	0.9	0.74	0.91	0.51	0.64	0.74	0.59	0.8	0.81	0.49	0.99	0.58	1.06	0.76	0.79	0.74	0.77	0.68	0.59	0.53	0.52	0.71	0.89	0.25	0.75	0.62	0.62	0.62	0.87	0.71	1.01	0.52	0.47	0.79	0.86	0.71	1.01	1.2	1.59	0.65	0.85	1.95	1.21	1.01	0.63	1.15	0.76	0.29	1.56
Methionine	1.18	0.31	0.89	1.11	0.92	1.04	1	1.23	0.81	0.88	1.21	1.09	1.42	1.25	0.79	0.72	0.49	0.97	0.8	0.54	0.59	1.04	1.72	0.95	0.91	1.14	2.19	0.57	0.91	0.85	0.42	0.95	0.97	1.05	1.19	0.61	1.44	0.92	1.23	1.07	1.12	1.2	1.25	1.05	0.82	0.37	0.73	0.4	1.42
Lysine	1.03	0.61	0.79	0.88	0.94	1.33	0.74	1.1	0.69	0.73	1.73	0.98	2.08	1.01	0.9	1.07	1.13	0.76	0.93	0.87	0.86	0.88	1.13	0.7	0.83	0.9	1.64	0.87	0.9	0.74	1.2	0.92	0.88	1.63	1.3	0.69	0.89	1.23	1.41	1.04	1.57	1.01	1.19	1.09	0.83	0.88	0.75	0.57	1.09
Ornithine	0.96	0.57	1.2	0.64	0.71	1.29	0.71	1.1	0.91	0.9	0.96	0.74	1.28	0.71	1.12	0.96	1.55	0.78	1.05	0.83	0.58	1.04	1.14	0.61	0.79	0.8	0.8	0.82	0.75	1.04	1.03	0.83	0.74	1.08	1.23	0.61	0.83	0.79	1.28	0.76	0.78	1.06	1.07	1.06	0.96	0.81	0.62	0.74	1.42
Phenylalanine	1.17	0.84	1.23	0.87	0.77	0.86	0.59	0.86	0.98	0.24	1.29	0.68	1.02	0.86	0.87	0.7	0.37	1.05	1.12	0.91	0.16	0.3	1.16	0.65	0.88	0.79	0.54	0.86	1.35	0.94	1.1	0.84	0.73	0.2	0.76	0.86	0.92	0.87	1.5	0.33	0.96	1.5	0.82	1.02	0.85	0.3	0.35	0.53	0.74
Proline	0.5	0.39	ND	0.29	ND	0.46	0.24	ND	0.8	0.33	ND	1.3	ND	0.44	0.8	ND	0.15	0.23	ND	ND	ND	0.4	0.4	ND	ND	ND	0.15	2.93	9.83	0.61	16.85	ND	ND	ND	0.19	2.01	0.9	0.73	1.31	0.3	ND	9	0.7	ND	0.16	0.47	ND	ND	0.74
Serine	1.08	0.75	0.93	0.77	0.72	0.91	0.89	0.92	0.92	1.28	0.8	1.08	1.04	1.06	0.76	0.61	0.78	0.98	0.91	0.75	0.68	0.85	0.95	0.32	0.63	0.88	0.73	0.77	1.32	0.93	1.36	0.87	0.45	0.99	0.98	0.74	1.03	0.94	1.33	0.79	0.83	1.71	0.99	1.47	0.69	0.99	1.02	0.6	1.87
Threonine	ND	ND	0.82	0.81	1.06	0.91	ND	1.22	0.95	ND	1.08	0.8	1.26	1.16	0.86	0.64	1.09	ND	0.64	0.74	0.67	0.99	ND	0.25	0.85	0.83	0.59	0.86	ND	0.87	1.15	1.12	0.62	0.93	0.99	0.73	ND	0.94	1.24	0.87	0.99	1.58	0.96	1.33	ND	1.08	0.88	0.47	1.44
Tryptophan	0.97	0.81	1.03	ND	0.82	1.08	0.61	1.61	0.9	0.87	1.53	ND	1.62	ND	0.94	0.52	1.27	1.23	1	1.06	0.57	0.85	0.92	0.7	1.23	1.04	ND	0.99	1.2	0.82	ND	1.13	0.75	0.88	0.77	0.76	0.73	0.92	0.96	ND	1.41	0.9	0.82	1.01	0.92	ND	0.56	0.88	0.93
Tyrosine	0.95	1.1	0.35	1.12	0.55	0.83	0.85	0.85	0.66	0.47	2.48	0.86	5.42	1.65	0.89	0.63	1.04	1.06	0.54	1.17	0.69	0.54	0.97	0.43	0.44	0.59	1.81	0.62	0.74	1.01	1.07	0.5	0.61	0.6	0.91	0.43	1.14	1.46	1.16	1.14	1.59	1.74	1.31	0.57	0.74	1.07	0.63	0.44	0.79
Valine	0.88	0.98	0.98	0.64	1.08	0.75	1.1	1.13	1.07	0.78	1.08	0.82	1.51	1.12	0.83	0.72	0.98	0.95	0.51	0.82	0.79	0.82	1.11	0.28	0.88	0.89	0.63	0.62	1.03	1.06	1.03	0.88	0.69	0.9	0.91	0.76	1.03	1.85	1.38	0.72	0.91	2.11	1.22	1.24	0.72	1.01	1.04	0.34	1.45
Organic acids
Citric acid	0.87	0.93	0.53	0.92	0.52	1.35	1.26	0.94	1.18	0.97	1.41	1.16	1.19	1.22	0.95	1.32	0.77	0.76	0.61	0.82	0.86	0.56	1.16	0.73	0.69	0.88	1.1	0.38	0.81	1.29	1.43	0.76	0.77	1.55	0.97	0.74	1.08	0.66	0.86	1.01	1.04	1.26	1.18	1.42	1.03	0.83	0.78	0.64	0.74
Dehydroascorbic acid	0.64	0.7	ND	0.62	ND	0.69	0.67	ND	1.02	0.54	1.57	0.71	1.1	0.64	0.78	0.96	0.5	0.49	ND	0.84	1.07	0.69	0.55	ND	ND	ND	0.72	0.62	1.4	0.8	0.98	ND	ND	1.28	0.53	1.14	0.69	0.95	0.82	0.64	0.93	1.42	1.06	ND	0.47	0.51	ND	0.77	0.96
Galacturonic acid	1.08	1.31	1.04	0.85	0.8	0.84	1.05	0.58	1.49	0.82	2.96	0.88	1.41	0.83	1.72	1.49	1.65	0.55	0.78	2.33	1.57	0.89	0.55	0.85	1	0.86	0.86	1.06	2.12	1.13	0.91	1.21	0.58	1	0.72	1.64	1.22	2.11	0.76	0.99	0.86	2.18	1.6	0.98	0.9	0.66	0.82	0.91	1.16
Galactonic acid-1,4-lactone	0.79	0.65	0.94	ND	0.74	ND	0.62	0.3	1.02	0.67	ND	ND	ND	ND	ND	ND	ND	0.54	0.69	ND	ND	2.93	0.72	0.59	0.55	0.44	ND	ND	1.54	1.18	ND	0.42	0.29	ND	ND	ND	0.74	1.34	1.17	ND	ND	ND	ND	1.03	0.42	ND	0.53	ND	ND
Malic acid	1.38	2.04	0.99	1.41	1.36	1.53	1.47	1.93	ND	0.9	1.3	1.69	1.22	1.59	1.13	1.37	1.05	0.97	0.88	1.07	1.11	ND	2.03	1.32	1.43	1.61	1.83	0.36	0.67	ND	1.31	1.37	1.22	0.96	1.6	0.56	1.66	ND	ND	1.41	1.09	0.97	1.6	1.52	1.1	1.16	1.33	0.92	1.61
Sugars and Sugars alcohol
Erythritol	1.04	1.23	0.95	0.88	0.96	0.73	1.02	0.78	1.01	1.84	ND	1.27	ND	1.06	1.2	ND	1.12	1.37	0.84	ND	ND	0.76	1.05	0.74	0.9	1.25	0.83	1.45	1.71	0.93	1.66	0.86	1.16	ND	0.84	1.4	1.13	1.01	0.73	0.87	ND	2.03	1.15	0.91	1.16	1.18	1.39	ND	1.36
Fructose	0.89	0.68	0.84	0.78	0.39	0.83	0.7	0.4	1.03	0.76	0.84	0.88	0.63	0.62	1.17	1.29	0.61	0.6	1.08	1.02	0.89	0.72	0.75	0.92	0.95	0.85	0.82	0.98	1.49	0.91	1.41	0.76	0.55	0.88	0.65	1.13	0.79	1.02	0.72	0.69	0.75	1.6	1.17	1.05	0.48	0.59	0.65	0.89	1.12
Glucose	0.82	0.63	0.86	0.67	0.33	0.72	0.66	0.37	0.99	0.66	0.82	0.86	0.44	0.45	1.1	1.25	0.43	0.54	0.98	0.88	0.88	2.88	0.75	0.85	0.91	0.81	0.76	0.93	1.53	0.91	1.61	0.53	0.49	0.78	0.54	1.16	0.81	0.96	1.14	0.63	0.65	1.77	1.21	1	0.43	0.44	0.63	0.81	1.01
Maltose	0.92	0.77	1.14	0.79	0.65	0.79	0.72	0.5	ND	3.42	1.07	0.8	0.75	0.72	1.83	1.59	1.68	0.66	0.88	1.35	12.7	0.08	0.78	0.88	0.79	1.05	1.89	1.02	2.17	ND	1.49	0.68	0.54	1.37	0.57	1.28	0.98	ND	ND	1.77	1.41	1.46	0.9	1.03	0.46	1.52	3.03	1.28	0.9
Raffinose	ND	ND	ND	ND	ND	0.99	ND	ND	1.24	0.03	ND	ND	ND	ND	0.92	ND	1.16	ND	ND	ND	0.17	0.88	ND	ND	ND	ND	ND	0.86	ND	0.81	ND	ND	ND	ND	0.8	1.02	ND	1.11	0.99	ND	ND	1.17	1.07	ND	ND	ND	ND	ND	1.06
Rhamnose	1.06	0.96	ND	0.9	ND	ND	1	ND	0.94	0.98	1.01	1.12	1.03	0.86	ND	1.09	0.02	0.85	ND	0.95	0.76	0.44	0.95	ND	ND	ND	0.77	ND	1.16	0.87	1.27	ND	ND	1.28	ND	ND	0.93	0.75	0.7	0.95	0.9	ND	ND	ND	0.74	0.95	ND	0.77	ND
Sucrose	0.81	0.54	1.08	0.55	0.36	0.81	0.31	0.26	1.15	0.47	0.63	0.85	0.38	0.45	1.31	0.94	0.32	0.22	0.92	0.63	0.63	0.83	0.75	0.78	0.72	0.77	0.57	0.93	2.02	1.1	2.32	0.38	0.27	0.53	0.41	1.14	0.54	1.01	1.26	0.43	0.86	2.01	1.17	0.87	0.19	0.36	0.42	0.37	0.58
Miscellaneous
Inositol, myo	0.77	0.73	ND	0.71	ND	0.71	0.73	ND	0.92	0.7	1.38	0.76	0.83	0.9	1.25	1.11	0.47	0.54	ND	1.04	1.08	0.9	0.78	ND	ND	ND	0.82	0.89	1.99	1.09	1.71	ND	ND	0.99	0.62	1.15	0.91	1.27	0.87	0.61	0.92	1.73	0.98	ND	0.4	0.33	ND	1.1	1.08
Phosphoric acid	1.51	1.68	1.79	0.92	0.91	1.23	0.88	1.52	1.17	1.41	1.41	0.73	1.77	0.93	1.28	1.21	1.74	1.9	1.45	0.94	0.78	1.07	1.4	0.58	0.74	1.52	1.07	1.32	1.67	1	1.52	1.24	1.23	1.05	0.93	0.97	1.25	0.99	1.8	0.99	1.67	1.33	0.86	1.11	1.47	1.28	1.25	0.93	1.33
Putrescine	1.87	0.83	1.5	2	1.89	1.73	1.33	1.62	0.81	0.78	1.62	1.82	0.89	1.67	1.27	1.35	1.16	0.51	1.56	0.55	0.63	0.68	1.87	2.65	0.73	1.75	2.06	0.97	1.48	0.87	0.85	0.92	1.08	2.9	1.28	1.33	1.16	1.61	1.28	1.72	1.37	0.94	1.72	0.96	0.71	0.93	0.96	0.41	0.58
[truncated: 29 more columns]
