# Supplementary material for: A Solanum neorickii introgression population providing a powerful complement to the extensively characterized Solanum pennellii population
Source: Plant J. 2018 Oct 23;97(2):391–403. doi: 10.1111/tpj.14095 (PMC7379295; doi:10.1111/tpj.14095)
Supplement: Supplementary file 5 — Table S4. Solanum neorickii metabolic quantitative trait loci. [file TPJ-97-391-s005.xlsx]

## Sheet:  metabolic QTL
Table S4. Solanum neorickii metabolic QTL
Metabolic group	QTL name	Starting position (Mbp on SL2.40)	Ending position (Mbp on SL2.40)	cM (S. neorickii)	Experiment	Mean value of all BILs with cultivated allele (# of BILs)	Mean value of all BILs with wild allele (# of BILs)	Average effect from both years	Effect (%)	Ttest */ Kruskal-Wallis test	LOD **, ***, ****	M.O.I index (cal. From 2009)	Comments **
Amino acids	ARG4.1n												suggestive
		62.87	63.69	53.8	In09	1.1 (70)	1.94 (2)		75.8	0.0528251	0.83
		62.87	63.69	53.8	Hy09	0.88 (75)	1.2 (5)		36.7	0.0017458	2.2	48.5
Amino acids	ASA1.1n	73.58	73.77	35.5	In08	1.45 (99)	1.76 (4)		20.7	0.0336	0.99		suggestive
		73.58	73.77	35.5	In09	1.43 (94)	1.73 (6)	20.7	20.6	0.0386074	0.94
		73.58	73.77	35.5	Hy09	1.01 (85)	1.22 (6)		20.8	0.0019713	2.09	100.7
Amino acids	ASA4.1n	57.55	58.48	36.6	In08	1.31 (98)	4.55 (5)		247.5	0.0236	1.12		suggestive
		57.55	58.48	36.6	In09	1.4 (97)	3.2 (3)	188.3	129.1	0.373945	0.18
		57.55	58.48	36.6	Hy09	0.91 (87)	3.47 (4)		281.3	0.0011056	2.32	217.9
Amino acids	ASA4.2n	60.4	60.69	42.3	In08	1.31 (96)	3.6 (7)		174.4	0.0873	0.64		suggestive
		60.4	60.69	42.3	In09	1.4 (95)	2.46 (5)	125.1	75.9	0.334652	0.21
		60.4	60.69	42.3	Hy09	0.91 (85)	2.65 (6)		191.2	0.0010738	2.33	252
Amino acids	ASA4.3n	62.76	62.79	51.9	In08	1.43 (99)	2.42 (4)		69.8	0.0467	0.87		suggestive
		62.76	62.79	51.9	In09	1.43 (97)	2 (3)	54.7	39.6	0.396052	0.16
		62.76	62.79	51.9	Hy09	0.92 (86)	2.78 (5)		202.2	0.0004491	2.69	511
Amino acids	GLUA4.1n	59.98	60.4	41.4	In08	1.28 (97)	0.54 (6)		-57.7	0.0007	2.52		suggestive
		59.98	60.4	41.4	In09	1.48 (96)	0.48 (4)	-62.5	-67.4	0.0038087	1.83
		59.98	60.4	41.4	Hy09	0.9 (86)	0.61 (5)		-32	0.0263773	1.08	47.5
Amino acids	GLUA7.1n	63.29	63.71	45.5	In08	1.22 (91)	1.41 (11)		15.6	0.007	1.56		suggestive
		63.29	63.71	45.5	In09	1.37 (88)	1.99 (11)	30.1	44.5	0.0011719	2.42
		63.29	63.71	45.5	Hy09	0.87 (82)	0.98 (8)		12.4	0.171254	0.64	27.9
Amino acids	GLUA10.1n	62.66	62.92	27.8	In08	1.25 (94)	1.16 (8)		-6.8	0.4589	0.12		suggestive
		62.66	62.92	27.8	In09	1.48 (91)	1.08 (8)	-17	-27.3	0.0259093	1.09
		62.66	62.92	27.8	Hy09	0.9 (82)	0.66 (8)		-27.4	0.0024697	2.01	100.3
Amino acids	GLY4.1n	0.74	1.06	13.7	In08	1.37 (98)	2.17 (5)		57.9	0.0015	2.19		suggestive
		0.74	1.06	13.7	In09	1.45 (66)	3.01 (4)	83.1	108.3	0.003765	1.84
		0.74	1.06	13.7	Hy09	1.03 (74)	1.28 (3)		23.7	0.089516	0.64	21.9
Amino acids	HOM4.1n	2.67	5.53	20.4	In08	1.27 (96)	2.03 (6)		59.9	0.0036	1.86		suggestive
		2.67	5.53	20.4	In09	1.39 (82)	2.84 (6)	82.5	105.2	0.0007544	2.44
		2.67	5.53	20.4	Hy09	1.08 (56)	1.41 (2)		30.6	0.163411	0.44	29.1
Amino acids	HOM7.1n	1.36	2.61	2.9	In08	1.35 (90)	0.91 (12)		-32.4	0.0035	1.77		significant
		2.61	3.26	3.8	In09	1.52 (80)	0.62 (8)	-45.7	-59.1	8.622e-05	3.16
		2.61	3.26	3.8	Hy09	1.11 (54)	0.76 (4)		-31.9	0.0350876	1.01	53.9
Amino acids	HOM10.1n	62.66	62.92	27.8	In08	1.26 (94)	1.75 (8)		38.9	0.0076	1.54		significant
		62.66	62.92	27.8	In09	1.27 (80)	3.15 (8)	93.4	147.9	0.0002083	2.95
		62.1	62.15	24.9	Hy09	1.04 (53)	1.58 (5)		52.1	0.0001975	3.14	35.2
Amino acids	ISO6.1n	3.21	39.09	15.5	In08	1.24 (97)	1.69 (5)		36.7	0.0064	1.66		suggestive
		2.9	3.21	14.5	In09	1.5 (95)	3.58 (4)	87.4	138.1	0.0043412	1.86
		3.21	39.09	15.5	Hy09	0.79 (85)	1.27 (5)		61.7	0.001934	2.09	44.7
Amino acids	ISO7.1n	60.98	61.3	32.7	In08	1.22 (88)	1.54 (14)		26.1	0.0016	1.9		significant
		60.98	61.3	32.7	In09	1.47 (85)	2.34 (14)	42.6	59.2	4.462e-05	3.76
		60.98	61.3	32.7	Hy09	0.81 (80)	0.91 (10)		13.2	0.379153	0.26	22.3
Amino acids	LYS11.1n	8.42	9.04	10.8	In08	1.17 (93)	0.97 (10)		-17.4	0.1004	0.59		suggestive
		8.42	9.04	10.8	In09	1.27 (89)	1.42 (11)	-2.9	11.7	0.761924	0.02
		8.42	9.04	10.8	Hy09	1.02 (82)	0.74 (9)		-27.5	0.0008272	2.44	-235.6
Amino acids	LYS12.1n	4.25	4.71	2.9	In08	1.14 (99)	1.41 (4)		23.8	0.4475	0.13		suggestive
		4.25	4.71	2.9	In09	1.29 (97)	1.04 (3)	2	-19.8	0.192467	0.37
		4.25	4.71	2.9	Hy09	0.96 (87)	1.56 (4)		61.7	0.0021508	2.06	-312.4
Amino acids	MET4.1n	5.53	6.74	21.3	In08	1.13 (97)	2.59 (5)		129.9	0.0006	2.48		suggestive
		5.53	6.74	21.3	In09	1.32 (94)	3.58 (5)	150.3	170.7	0.0016004	2.12
		5.53	6.74	21.3	Hy09	0.93 (85)	1.31 (5)		40.5	0.105113	0.55	23.7
Amino acids	MET7.1n	54.98	55.6	10.5	In08	1.25 (92)	0.84 (10)		-32.8	0.0043	1.78		suggestive
		3.6	4.41	6.7	In09	1.49 (90)	0.99 (9)	-33.3	-33.8	0.0872413	0.62
		3.6	4.41	6.7	Hy09	1 (83)	0.47 (7)		-52.6	0.0005927	2.44	155.4
Amino acids	MET8.1n	62.5	63.03	54.3	In08	1.3 (87)	0.72 (14)		-44.2	4.39e-05	3.94		significant
		62.5	63.03	54.3	In09	1.6 (84)	0.5 (14)	-56.4	-68.5	1.96e-07	5.88
		62.5	63.03	54.3	Hy09	1.05 (76)	0.41 (13)		-61	3.32e-08	6.6	89
Amino acids	MET11.1n	8.42	9.04	10.8	In08	1.24 (93)	0.95 (10)		-23.3	0.0894	0.63		suggestive
		8.42	9.04	10.8	In09	1.45 (89)	1.4 (11)	-13.3	-3.4	0.741026	0.02
		8.42	9.04	10.8	Hy09	1 (82)	0.58 (9)		-42.5	0.0012646	2.27	1257.7
Amino acids	PHE4.1n	62.76	62.79	51.9	In08	1.11 (99)	1.08 (4)		-3.1	0.7913	0.02		suggestive
		62.76	62.79	51.9	In09	1.36 (97)	1.9 (3)	18.6	40.4	0.253591	0.29
		62.76	62.79	51.9	Hy09	0.81 (86)	1.24 (5)		54.5	0.0019315	2.15	134.7
Amino acids	PHE10.1n	64.24	64.83	47	In08	1.23 (84)	0.61 (18)		-50	3.22e-08	6.73		significant
		64.24	64.83	47	In09	1.62 (81)	0.29 (18)	-66.1	-82.2	3.98e-11	9.66
		64.24	64.83	47	Hy09	0.93 (75)	0.33 (15)		-64.6	4.24E-21*	14.44	78.6
Amino acids	PRO5.1n	64.25	64.8	46.9	In08	1.35 (94)	4.15 (8)		207.7	0.0018	2.04		suggestive
		64.25	64.8	46.9	In09	6.12 (93)	12.11 (6)	152.8	97.9	0.0960226	0.61
		64.25	64.8	46.9	Hy09	0.76 (60)	5.98 (5)		687	0.007024	1.52	701.9
Amino acids	PRO6.1n	3.21	39.09	15.5	In08	1.49 (97)	3.08 (5)		107.5	0.0008	2.43		suggestive
		2.9	3.21	14.5	In09	4.47 (95)	54.13 (4)	609.7	1111.9	0.0032713	1.92
		2.9	3.21	14.5	Hy09	1.04 (61)	2.83 (4)		173.7	0.0243192	1.14	15.6
Amino acids	PRO7.1n	60.98	61.3	32.7	In08	1.55 (88)	1.65 (14)		6.7	0.0049	1.61		suggestive
		60.98	61.3	32.7	In09	6.5 (85)	6.28 (14)	1.7	-3.3	0.0017596	2.29
		60.98	61.3	32.7	Hy09	1.27 (55)	0.52 (10)		-58.8	0.461509	0.2	1755.9
Amino acids	PRO11.1n	9.04	47.89	11.8	In08	1.49 (94)	2.27 (9)		52.5	0.0026	1.97		suggestive
		9.04	47.89	11.8	In09	5.72 (90)	12.75 (10)	87.7	122.8	0.0012691	2.26
		9.04	47.89	11.8	Hy09	1.12 (60)	1.39 (6)		23.5	0.402909	0.16	19.1
Amino acids	PRO11.2n	50.49	50.55	22.9	In08	1.31 (84)	2.88 (17)		120.7	0.0005	2.46		suggestive
		50.49	50.55	22.9	In09	5.61 (82)	10.66 (17)	105.3	90	0.0013478	2.26
		50.49	50.55	22.9	Hy09	1.03 (54)	1.82 (11)		76.7	0.436246	0.14	85.3
Amino acids	THR4.1n	55.32	55.74	27.1	In08	1.34 (96)	1.03 (7)		-23.5	0.0429	0.9		significant
		55.32	55.74	27.1	In09	1.22 (94)	0.95 (6)	-22.9	-22.2	0.0652791	0.74
		55.32	55.74	27.1	Hy09	0.99 (69)	0.55 (5)		-43.8	0.0004208	2.79	197.1
Amino acids	THR4.2n	62.79	62.87	52.8	In08	1.33 (100)	1 (3)		-25.1	0.1387	0.48		suggestive
		62.79	62.87	52.8	In09	1.21 (97)	1.17 (3)	-14.1	-3.2	1	0
		62.79	62.87	52.8	Hy09	0.94 (71)	1.41 (3)		50	0.0029877	1.98	-1559
Amino acids	VAL4.1n	55.32	55.74	27.1	In08	1.31 (96)	1.1 (7)		-16.2	0.0758	0.69		suggestive
		55.32	55.74	27.1	In09	1.16 (94)	0.85 (6)	-21.6	-27	0.0572497	0.79
		55.32	55.74	27.1	Hy09	1.02 (85)	0.57 (6)		-44	0.0010147	2.36	162.5
Miscellaneous	CAL11.1n	9.04	47.89	11.8	In08	1.59 (94)	3.5 (9)		120.8	0.0001	3.21		significant
		9.04	47.89	11.8	In09	3.08 (90)	5.88 (10)	105.8	90.9	0.0004479	2.68
		9.04	47.89	11.8	Hy09	1.45 (70)	1.53 (7)		5.4	0.62606	0.05	6
Miscellaneous	CAL11.2n	50.55	50.57	24.1	In08	1.55 (83)	2.69 (18)		73	3.23e-05	4.23		significant
		50.55	50.57	24.1	In09	3.15 (81)	4.43 (18)	57	40.9	0.0030557	1.94
		50.55	50.57	24.1	Hy09	1.47 (64)	1.48 (12)		1.2	1	0	2.8
Miscellaneous	CSM8.1n	62.5	63.03	54.3	In08								suggestive
		62.5	63.03	54.3	In09	1.27 (84)	2.06 (14)		62.4	0.0290374	1.04
		62.5	63.03	54.3	Hy09	1.48 (76)	2.33 (13)		57.6	0.0011199	2.35	92.2
Miscellaneous	PUT3.1n	7.43	7.8	17.5	In08	0.96 (94)	0.65 (8)		-31.8	0.0054	1.68		suggestive
		7.43	7.8	17.5	In09	1.87 (94)	0.78 (5)	-45	-58.3	0.0024616	2.01
		7.43	7.8	17.5	Hy09	1.18 (83)	1.07 (7)		-9.6	0.684179	0.04	16.4
Miscellaneous	PUT3.2n	63.67	64.77	23.7	In08	0.97 (89)	0.71 (14)		-26.8	0.0021	2.06		significant
		63.11	63.67	22.8	In09	1.95 (87)	1.03 (13)	-36.9	-47.1	4.825e-05	3.6
		63.11	63.67	22.8	Hy09	1.22 (78)	0.91 (13)		-25.2	0.0159478	1.27	53.5
Miscellaneous	PUT7.1n	3.26	3.6	5.7	In08	0.94 (91)	0.85 (11)		-9.9	0.4967	0.11		suggestive
		3.26	3.6	5.7	In09	1.91 (89)	1.26 (10)	-22	-34.1	0.0517756	0.86
		3.26	3.6	5.7	Hy09	1.23 (82)	0.68 (8)		-45.1	0.0023564	2.09	132.3
Sugar alcohols	ERY11.1n	48.95	50.4	15.6	In08	1.05 (91)	0.98 (11)		-6.5	0.3822	0.16		suggestive
		48.95	50.4	15.6	In09	1.02 (88)	1.29 (11)	9.9	26.2	0.0196644	1.2
		48.95	50.4	15.6	Hy09	1.12 (70)	1.49 (9)		32.2	0.0004741	2.67	123
Sugar alcohols	GALL5.1n	1.73	1.83	7.8	In08								suggestive
		1.73	1.83	7.8	In09	1.24 (77)	1.09 (6)		-12.1	0.943921	0
		1.73	1.83	7.8	Hy09	0.8 (60)	1.45 (4)		82.2	0.0048762	2.16	-677
Sugar alcohols	GALL5.2n	64.8	65.02	48.8	In08								suggestive
		64.8	65.02	48.8	In09	1.21 (75)	1.33 (7)		9.8	0.485788	0.13
		64.8	65.02	48.8	Hy09	0.78 (56)	1.43 (7)		82.3	0.0004123	2.67	838.9
Sugars	FRU5.1n	62.56	63.11	40.1	In08	1 (95)	0.94 (5)		-6	0.7518	0.02		suggestive
		62.56	63.11	40.1	In09	0.99 (95)	1.37 (3)	15.8	37.7	0.0340581	0.99
		62.56	63.11	40.1	Hy09	0.81 (84)	1.26 (4)		54.5	0.0022514	1.96	144.6
Sugars	FUC2.1n	31.17	32.12	7.7	In08								significant
		31.17	32.12	7.7	In09	1.18 (94)	1.4 (6)		18.3	0.134909	0.49
		31.17	32.12	7.7	Hy09	0.92 (71)	1.13 (6)		23.5	6.79e-05	3.56	128.4
Sugars	FUC4.1n	63.69	64.06	54.7	In08								suggestive
		63.69	64.06	54.7	In09	1.18 (95)	1.36 (5)		14.9	0.159237	0.44
		63.69	64.06	54.7	Hy09	0.92 (72)	1.11 (5)		21.2	0.0011028	2.39	142.4
Sugars	FUC5.1n	63.86	64.05	44	In08								significant
		63.86	64.05	44	In09	1.18 (91)	1.34 (7)		13.5	0.344678	0.2
		63.86	64.05	44	Hy09	0.92 (70)	1.15 (5)		25.1	0.0001108	3.45	186.3
Sugars	FUC10.1n	61.12	61.46	16.1	In08								suggestive
		61.12	61.46	16.1	In09	1.2 (96)	0.89 (4)		-26	0.228229	1.22
		61.12	61.46	16.1	Hy09	0.94 (74)	0.7 (3)		-26.1	0.0012383	2.34	100.3
Sugars	FUC12.1n	1.78	2.15	8.6	In08								suggestive
		1.78	2.15	8.6	In09	1.16 (88)	1.39 (12)		19.6	0.0167561	1.25
		1.78	2.15	8.6	Hy09	0.92 (69)	1.07 (8)		16.2	0.0021633	2.11	82.5
Sugars	GLU5.1n	62.56	63.11	40.1	In08	1.12 (95)	1.52 (5)		36.3	0.7279	0.02		suggestive
		62.56	63.11	40.1	In09	0.99 (95)	1.55 (3)	46.4	56.5	0.0605535	0.79
		62.56	63.11	40.1	Hy09	0.75 (84)	1.33 (4)		78.2	0.0016047	2.15	138.5
Sugars	RHA1.1n	70.94	71.56	27.9	In08								suggestive
		70.94	71.56	27.9	In09	1.06 (64)	0.94 (7)		-11.7	0.202994	0.36
		70.94	71.56	27.9	Hy09	0.96 (72)	0.78 (5)		-18.7	0.0031402	1.96	160.7
Sugars	RHA5.1n												suggestive
		61.39	62.01	36.3	In09	1.04 (68)	1.29 (1)		23.5	0.218621	0.36
		61.39	62.01	36.3	Hy09	0.94 (71)	1.16 (4)		23.1	0.0012961	2.35	98.2
Sugars	RHA5.2n	63.11	63.86	43	In08								significant
		63.11	63.86	43	In09	1.05 (65)	1.07 (3)		2.5	0.611651	0.03
		63.11	63.86	43	Hy09	0.94 (70)	1.17 (4)		25	0.000469	3.09	1006.7
Sugars	SUC4.1n	62.87	63.69	53.8	In08	0.94 (99)	1.22 (4)		29	0.0506	0.84		significant
		62.87	63.69	53.8	In09	1.54 (96)	3.35 (4)	73.3	117.6	0.111404	0.56
		62.87	63.69	53.8	Hy09	0.62 (86)	1.76 (5)		186.8	0.0003685	2.77	158.8
Sugars	SUC5.1n	62.56	63.11	40.1	In08	0.94 (95)	1.15 (5)		22.7	0.0792	0.65		suggestive
		62.56	63.11	40.1	In09	1.55 (95)	2.96 (3)	56.7	90.6	0.0908162	0.58
		62.56	63.11	40.1	Hy09	0.63 (84)	1.6 (4)		152.9	0.0022514	2.03	168.7
Sugars	XYL2.1n												suggestive
		31.17	32.12	7.7	In09	1.23 (94)	1.45 (6)		18.4	0.0815347	0.66
		31.17	32.12	7.7	Hy09	0.92 (71)	1.18 (6)		28.1	0.0020171	2.14	153
Organic acids	GABA2.1n	31.17	32.12	7.7	In08	1.42 (96)	1.83 (7)		28.4	0.2462	0.3		suggestive
		31.17	32.12	7.7	In09	1.8 (94)	2.61 (6)	36.7	45	0.0144577	1.31
		31.17	32.12	7.7	Hy09	0.79 (85)	1.18 (6)		49.4	0.0023076	2.07	109.9
Organic acids	GABA4.1n	62.87	63.69	53.8	In08	1.44 (99)	1.71 (4)		19.1	0.3611	0.18		significant
		62.87	63.69	53.8	In09	1.8 (96)	3.02 (4)	43.6	68	0.0863342	0.65
		62.87	63.69	53.8	Hy09	0.79 (86)	1.35 (5)		72.4	3.17e-05	3.87	106.4
Organic acids	GABA5.1n	64.05	64.25	45.9	In08	1.44 (95)	1.66 (7)		15.5	0.2778	0.24		significant
		64.05	64.25	45.9	In09	1.82 (94)	2.42 (5)	24.6	33.6	0.0722326	0.72
		64.05	64.25	45.9	Hy09	0.79 (85)	1.28 (5)		63	0.0003551	2.89	187.7
Organic acids	GABA9.1n	61.27	62.71	34.1	In08	1.47 (99)	0.98 (4)		-33.4	0.1309	0.5		suggestive
		61.27	62.71	34.1	In09	1.87 (96)	1.23 (4)	-33.8	-34.2	0.0863342	0.65
		61.27	62.71	34.1	Hy09	0.84 (87)	0.34 (4)		-59.8	0.001176	2.35	175.1
Organic acids	GALA10.1n	58.77	59.92	11.4	In08	0.93 (95)	1.63 (7)		76.5	0.0004	2.72		suggestive
		58.77	59.92	11.4	In09	0.82 (93)	1.28 (7)	66.7	57	0.0033717	1.87
		58.77	59.92	11.4	Hy09	1.04 (85)	1.21 (6)		16.6	0.401134	0.16	29.2
Organic acids	MALA4.1n	56.47	57.14	32.9	In08	0.96 (96)	0.63 (7)		-34.5	0.144	0.47		suggestive
		56.47	57.14	32.9	In09	1.57 (95)	1.23 (5)	-27.9	-21.3	0.769835	0.02
		56.47	57.14	32.9	Hy09	1.33 (85)	0.84 (6)		-36.7	0.0018	2.13	172.6
Organic acids	MALA5.1n	62.56	63.11	40.1	In08	0.97 (95)	0.41 (5)		-57.9	0.0005	2.52		suggestive
		62.38	62.56	39.2	In09	1.57 (96)	1.13 (2)	-42.7	-27.6	0.505509	0.09
		62.01	62.09	37.2	Hy09	1.33 (83)	0.84 (5)		-36.9	0.0029385	1.88	133.7
Phosphates	GLU6P3.1n	58.67	59.66	7.5	In08	1.09 (98)	1.43 (5)		30.9	0.0005269	2.67		suggestive
		58.67	59.66	7.5	In09	1.31 (67)	1.83 (2)	35.3	39.7	0.0091525	1.53
		58.67	59.66	7.5	Hy09
Phosphates	GLU6P4.1n	55.32	55.74	27.1	In08	1.09 (96)	1.38 (7)		26.9	0.00041	2.78		significant
		56.06	56.47	29	In09	1.3 (64)	1.64 (5)	26.5	26.1	0.0085667	1.56
		56.06	56.47	29	Hy09	1.11 (40)	1.18 (2)		6.2	0.535155	0.09	24
* In order to statistically reinforce the QTL analysis results, a Ttest or Kruskal-Wallis test were performed in which the phenotypic difference between the two genotypic groups had to be significant by a P-value < 0.01. In addition, if heterogeneity of phenotypic variance was found between the two genotypic groups (according to Bartlett test) a Welch-ANOVA test was performed and an asterisk (*) …
