# Supplementary material for: A Solanum neorickii introgression population providing a powerful complement to the extensively characterized Solanum pennellii population
Source: Plant J. 2018 Oct 23;97(2):391–403. doi: 10.1111/tpj.14095 (PMC7379295; doi:10.1111/tpj.14095)
Supplement: Supplementary file 6 — Table S5. Overview of the metabolite reporting list. [file TPJ-97-391-s006.xls]

## Sheet: Checklist
	Supplemental Table Sx. Metabolite Reporting Guidelines (Checklist table)
	Level	Aspect	Information	Fill in
	general aspect	Type of metabolome analysis	targeted metabolite analysis	TRUE
			non-targeted metabolite class scale profiling	FALSE
			non-targeted metabolome scale profiling	FALSE
			non-targeted finger printing of mass features	FALSE
		Type of quantification	absolute or quantification	Relative quantification
		Type of reference samples	chemically defined	standard reference compounds aquired in chemical companies
			biologically defined	-
		Type of replication	analytical (same analytical sample preparation)	1
			technological (same biological preparation)	3
			biological (same experimental condition)	12
			full experiment	36
		Type of technology	reference publication	Lisec et al (2006)
		Sample preparation		chemical derivatized
			method of chromatography/separation	Lisec et al (2006)
			method of ionization	- 70 MeVolt hard ionization
			method of detection	electron impact ionization
	metabolite/mass feature	Metabolite	metabolite name	see overview table
			metabolite sum formula	see overview table
			metabolite structure and public source of metabolite identifier	Metabolites were identified in comparison to database entries of authentic standards (Kopka et al., 2005; Schauer et al., 2005).
		Identification	identification process	manually supervized with TagFinder software
			by authentic mass isotopomer added to one or all biological sample(s)	FALSE
			by authentic reference compound within a co-processed reference mixture	FALSE
			by authentic reference compound previously mapped to the analytical system	TRUE
			reference library	Metabolites were identified in comparison to database entries of authentic standards (Kopka et al., 2005; Schauer et al., 2005)
			type of mass spectrum
			by match of molecular mass (single mass fragment)	A minimum of 3 unique mass fragments was required for the relative quantification of metabolite pool sizes
			by match of fragments	YES
			by match of fragmentation pattern	YES
			by match of mass spectrum to reference library	Mass spectral matching thresholds were: Match > 650 (best match = 1000) and RI-deviation < 1.0%
			type of retention index
			by match of retention time (index) to reference library	fatty acid methylesters (FAMEs)
		Quantification	type of quantification	relative quantification by internal standard and sample fresh weight
		Validity testing	Recovery testing (chemical analog)	not performed
			Recovery testing (internally added mass isotopomer)	not performed
			Recovery testing (mixture of most divergent samples from the experiment)	not performed
			Test for linear range	not performed
			Limit of quantification (LOQ)	not performed
			Limit of detection (LOD)	not performed
			Mass spectral matching thresholds were: Match > 650 (best match = 1000) and RI-deviation < 1.0%

## Sheet: Overview
Table S5. Overview of the metabolite reporting list.
GC-TOF-MS metabolites
	A	B	C	D	E	F	G	H	I
1
2	Experiment title:		Metabolite changes in TA209 lines homozygous and heterozygous for chromosomal segmentals substitution from S. neorikii
3	Organism/Plant species:		Solanum lycopersicum
4	Organ/tissue:
5	Analytical tool:		GC-TOF-MS
6
7	Peak/compound no.- number referenced back to the main text
8	Ret . Time- Time expected, Tag Time Index and Time deviation
9	Putative Name- putative identification of the metabolite/derivative
10	Corresponding metabolite name in literature
11	Mol. Formula- molecular formula of the metabolite or its FA adduct;
12	Mass to charge ratio (m/z)
13	(S)- identification confirmed by a standard compound
14	I, II, III- different isomers
15	Identification level (A; B; C; D)- (A) standard or NMR; (B) MS/MS; (C) MSE; (D) MS only
16
17	Peak/Compound no.	Time Expected	Tag Time Index	Time Deviation	Putative metabolite name (Derivative)	Corresponding Metabolite in Literature	Metabolite Class	Mol formula	Mass to charge ratio (m/z)	Species detected before	References	Identification level (A-D)
18	1	394250	394183	-0.03	M000027_A144001-101-xxx_NA_433728.34_TRUE_VAR5_FAME_Alanine, beta- (3TMS)	β-Alanine	Amino acids	C3H7NO2	248	Tomato, Arabidopsis, potato, Lotus japonicus		A
22	2	208565	207894	-0.31	M000026_A110001-101_METB_208565_TOF_Alanine, DL-(2TMS)	Alanine	Amino acids	C3H7NO2	116	Tomato, Arabidopsis, potato, Lotus japonicus		A
22	3	550100	549758	-0.06	M000038_A183001-101_METB-METB_605940_TOF_Arginine, DL-, -NH3 (3TMS)	Arginine	Amino acids	C6H11N3O2	157	Arabidopsis		A
24	4	479398	479376	0.03	M168001-101_METB_550100_TOF_Asparagine, DL- (3TMS)	Asparagine	Amino acids	C4H8N2O3	188	Tomato, Arabidopsis, potato		A
25	5	457283	457475	0.05	M000033_A152002-101_METB_457283_TOF_Aspartic acid, L- (3TMS)	Aspartate	Amino acids	C4H7NO4	218	Tomato, Arabidopsis, potato		A
27	6	452200	452525	0.08	M000114_A153003-101_METB_452200_TOF_Butyric acid, 4-amino- (3TMS)	GABA	Hydroxy acid	C4H8O3	174	Tomato, Arabidopsis, potato		A
30	7	624990	624668	-0.12	M000082_A185002-101_METB-METB_624990_TOF_Dehydroascorbic acid dimer (TMS)	Dehydroascorbate	Hydroxy acid	C6H6O6	316	Tomato, Arabidopsis, potato		A
31	8	579380	579380	-0.01	M000606_A187002-101_METB_579380_TOF_Fructose, D- (1MEOX) (5TMS)	Fructose	Sugar (Hexose)	C6H12O6	307	Tomato, Arabidopsis, potato, Lotus japonicus		A
34	9	624030	623768	0.03	M000690_A194003-101_METB_624030_TOF_Galacturonic acid, D- (1MEOX) (5TMS)	Galacturonic acid	Acid (Hexuronic)	C6H10O7	333	Tomato, Arabidopsis, potato		A
31	10	590400	590400	-0.01	M000040_A189002-101_METB_590400_TOF_Glucose, D- (1MEOX) (5TMS)	Glucose	Sugar (Hexose, aldose)	C6H12O6	160	Tomato, Arabidopsis, potato, Lotus japonicus		A
35	11	507780	507976	-0.03	M000036_A163001-101_METB_507780_TOF_Glutamic acid, DL- (3TMS)	Glutamate	Amino acids	C5H9NO5	246	Tomato, Arabidopsis, potato, Lotus japonicus		A
36	12	598300	599102	0.14	M000032_A178001-101_METB_598300_TOF_Glutamine, DL- (3TMS)	Glutamine	Amino acids	C5H10N2O3	156	Tomato, Arabidopsis, potato, Lotus japonicus		A
42	13	653910	654162	0.14	M000060_A209002-101_METB_653910_TOF_Inositol, myo- (6TMS)	Inositol	Polyol	C6H14O6	305	Tomato, Arabidopsis, potato		A
44	14	319193	319197	0.06	M000017_A132002-101_METB_319193_TOF_Isoleucine, L- (2TMS)	Isoleucine	Amino acids	C6H13NO2	158	Tomato, Arabidopsis, potato		A
46	15	615467	615190	-0.06	M000014_A192003-101_METB_615467_TOF_Lysine, L- (4TMS)	Lysine	Amino acids	C6H14N2O2	174	Tomato, Arabidopsis, potato		A
47	16	440995	440891	-0.02	M000065_A149001-101_METB_440995_TOF_Malic acid, DL- (3TMS)	Malate	Organic acids	C4H6O5	233	Tomato, Arabidopsis, potato, Lotus japonicus		A
48	17	870355	870504	0.02	M000048_A274001-101_METB_870355_TOF_Maltose, D- (1MEOX) (8TMS)	Maltose	Sugar (disaccharide)	C12H22O11	204	Tomato, Arabidopsis, potato, Lotus japonicus		A
50	18	474325	474415	-0.05	M000018_A152001-101_METB_474325_TOF_Methionine, DL- (2TMS)	Methionine	Amino acids	C5H11NO2S	142	Tomato, Arabidopsis, potato, Lotus japonicus		A
52	19	490485	490762	0.02	M000028_A165001-101_METB-METB_490485_TOF_Ornithine, DL- (3TMS)	Ornithine	Amino acids	C5H12N2O2	142	Tomato, Arabidopsis, potato, Lotus japonicus		A
53	20	531145	530735	-0.03	M000011_A164001-101_METB_531145_TOF_Phenylalanine, DL- (2TMS)	Phenylalanine	Amino acids	C9H11NO2	218	Tomato, Arabidopsis, potato, Lotus japonicus		A
52	21	333520	332710	-0.25	M000075_A129001-101_METB_333520_TOF_Phosphoric acid (3TMS)	Phosphate	Acid (phophate)	H3O4P	299	Tomato, Arabidopsis, potato, Lotus japonicus		A
54	22	338693	338632	0.07	M000029_A132003-101_METB_338693_TOF_Proline, L- (2TMS)	Proline	Amino acids	C5H9NO2	142	Tomato, Arabidopsis, potato		A
56	23	517180	517554	-0.03	M000186_A175002-101_METB-METB_517180_TOF_Putrescine (4TMS)	Putrescine	Polyamine	C4H12N2	174	Tomato, Arabidopsis, potato, Lotus japonicus		A
58	24	1033367	1037231	0.37	M000049_A337002-101_METB_1033367_TOF_Raffinose (11TMS)	Raffinose	Sugar (trisaccharide)	C18H32O16	217	Tomato, Arabidopsis, potato, Lotus japonicus		A
60	25	357523	357488	0.24	M000015_A138001-101_METB_357523_TOF_Serine, DL- (3TMS)	Serine	Amino acids	C3H7NO3	218	Tomato, Arabidopsis, potato		A
64	26	840783	840771	0	M000044_A264001-101_METB_840783_TOF_Sucrose, D- (8TMS)	Sucrose	Sugar (disaccharide)	C12H22O11	361	Tomato, Arabidopsis, potato, Lotus japonicus		A
59	27	515530	515507	0.02	M000590_A172002-101_METB_515530_TOF_Rhamnose, DL- (1MEOX) (4TMS)	Rhamnose	Sugar (Hexose)	C6H12O5	117	Tomato, Arabidopsis, potato, Lotus japonicus		A
66	28	368365	367229	-0.32	M000016_A140001-101_METB_368365_TOF_Threonine, DL- (3TMS)	Threonine	Amino acids	C4H9NO3	218	Tomato, Arabidopsis, potato		A
67	29	790770	790141	-0.08	M000012_A223001-101_METB_790560_TOF_Tryptophan, L- (3TMS)	Tryptophan	Amino acids	C11H12N2O2	202	Tomato, Arabidopsis, potato		A
68	30	658337	657945	-0.07	M000035_A194002-101_METB_658337_TOF_Tyrosine, DL- (3TMS)	Tyrosine	Amino acids	C9H11NO3	218	Tomato, Arabidopsis, potato, Lotus japonicus		A
69	31	271580	271953	0.12	M000030_A122001-101_METB_271580_TOF_Valine, DL- (2TMS)	Valine	Amino acids	C5H11NO2	144	Tomato, Arabidopsis, potato, Lotus japonicus		A
