# Supplementary material for: A Solanum neorickii introgression population providing a powerful complement to the extensively characterized Solanum pennellii population
Source: Plant J. 2018 Oct 23;97(2):391–403. doi: 10.1111/tpj.14095 (PMC7379295; doi:10.1111/tpj.14095)
Supplement: Supplementary file 7 — Table S6. Primers used for quantitative RT‐PCR analysis. [file TPJ-97-391-s007.xlsx]

## Sheet: Sheet1
Table S6: Primers used for qRT-PCR analysis
Gene ID	F-primer	R-primer
Solyc09g007890	TGCGGTCAAGAATACAGTGAGT	ATCATCAACATAGGCAAACAGG
Solyc09g007900	GACAGGTGAAAAAGTTCGATCA	TAAGACTTGACAAACATCTAGCAG
Solyc09g007920	AGGCACATAACCAACCAATCC	AAATATCGACGGGTGTGAGATG
Solyc03g071860	CAACCCTTCGATTCCTAACAGA	CCATTCCAGCTCTTGAGACACT
Solyc08g083110	TCGTCGGGTTCCGATGACTG	CTCCGGTTCCATGACGGTGA
