# Supplementary material for: A Solanum neorickii introgression population providing a powerful complement to the extensively characterized Solanum pennellii population
Source: Plant J. 2018 Oct 23;97(2):391–403. doi: 10.1111/tpj.14095 (PMC7379295; doi:10.1111/tpj.14095)
Supplement: Supplementary file 8 — Table S7. Cleaved amplified polymorphic sequence markers used for genotyping the F2 generations from backcrossed introgression lines. [file TPJ-97-391-s008.xlsx]

## Sheet: Sheet1
Table S6: CAPS markers used for genotyping the F2s from BILs of neo89 and neo97
marker name	genomic position	Forward primer (5'-3')	Reverse primer (5'-3')
TG233	65357000	CATGCCTTTTTCTTGGGATG	TGGAACCCCTTTAACTGTGC
CT240	65195500	ATCCCAAGTACCCTCGCATTAGT	AGCCTTCTTTGTCCCATCAG
